# Supplementary material for: NO2 Adsorption on Oxygen-Modified Ag at Ambient Conditions
Source: J Am Chem Soc. 2025 Nov 5;147(46):43139–52. doi: 10.1021/jacs.5c16683 (PMC12636020; doi:10.1021/jacs.5c16683)
Supplement: Supplementary file 2 [file ja5c16683_si_002.zip]

Archive with 145 entries (92 files):
- structures-NO2_O-modified_Ag111/H2-dissociation/
- structures-NO2_O-modified_Ag111/H2-dissociation/2H-p4x4/
- structures-NO2_O-modified_Ag111/H2-dissociation/2H-p4x4/2H-p4x4-final.cif
- structures-NO2_O-modified_Ag111/H2-dissociation/2H-p4x4/2H-p4x4-initial.cif
- structures-NO2_O-modified_Ag111/H2-dissociation/2H-p4x4/2H-p4x4-TS.cif
- structures-NO2_O-modified_Ag111/H2-dissociation/2H-p4x4/POSCAR.00
- structures-NO2_O-modified_Ag111/H2-dissociation/2H-p4x4/POSCAR.08
- structures-NO2_O-modified_Ag111/H2-dissociation/2H-p4x4/POSCAR.TS
- structures-NO2_O-modified_Ag111/H2-dissociation/4H-p4x4/
- structures-NO2_O-modified_Ag111/H2-dissociation/4H-p4x4/4H-p4x4-final.cif
- structures-NO2_O-modified_Ag111/H2-dissociation/4H-p4x4/4H-p4x4-initial.cif
- structures-NO2_O-modified_Ag111/H2-dissociation/4H-p4x4/4H-p4x4-TS.cif
- structures-NO2_O-modified_Ag111/H2-dissociation/4H-p4x4/POSCAR.00
- structures-NO2_O-modified_Ag111/H2-dissociation/4H-p4x4/POSCAR.08
- structures-NO2_O-modified_Ag111/H2-dissociation/4H-p4x4/POSCAR.TS
- structures-NO2_O-modified_Ag111/island_v_ML/
- structures-NO2_O-modified_Ag111/island_v_ML/island/
- structures-NO2_O-modified_Ag111/island_v_ML/island/fcc/
- structures-NO2_O-modified_Ag111/island_v_ML/island/fcc/fcc.cif
- structures-NO2_O-modified_Ag111/island_v_ML/island/fcc/POSCAR
- structures-NO2_O-modified_Ag111/island_v_ML/island/hcp/
- structures-NO2_O-modified_Ag111/island_v_ML/island/hcp/hcp.cif
- structures-NO2_O-modified_Ag111/island_v_ML/island/hcp/POSCAR
- structures-NO2_O-modified_Ag111/island_v_ML/island/prist/
- structures-NO2_O-modified_Ag111/island_v_ML/island/prist/POSCAR
- structures-NO2_O-modified_Ag111/island_v_ML/island/prist/prist.cif
- structures-NO2_O-modified_Ag111/island_v_ML/monolayer/
- structures-NO2_O-modified_Ag111/island_v_ML/monolayer/fcc-ml/
- structures-NO2_O-modified_Ag111/island_v_ML/monolayer/fcc-ml/fcc-ml.cif
- structures-NO2_O-modified_Ag111/island_v_ML/monolayer/fcc-ml/POSCAR
- structures-NO2_O-modified_Ag111/island_v_ML/monolayer/hcp-ml/
- structures-NO2_O-modified_Ag111/island_v_ML/monolayer/hcp-ml/hcp-ml.cif
- structures-NO2_O-modified_Ag111/island_v_ML/monolayer/hcp-ml/POSCAR
- structures-NO2_O-modified_Ag111/island_v_ML/monolayer/prist-ml/
- structures-NO2_O-modified_Ag111/island_v_ML/monolayer/prist-ml/POSCAR
- structures-NO2_O-modified_Ag111/island_v_ML/monolayer/prist-ml/prist-ml.cif
- structures-NO2_O-modified_Ag111/N-adsorbates/
- structures-NO2_O-modified_Ag111/N-adsorbates/N2O4-p4x4/
- structures-NO2_O-modified_Ag111/N-adsorbates/N2O4-p4x4/1-N2O4-p4x4/
- structures-NO2_O-modified_Ag111/N-adsorbates/N2O4-p4x4/1-N2O4-p4x4/1-N2O4-p4x4.cif
- structures-NO2_O-modified_Ag111/N-adsorbates/N2O4-p4x4/1-N2O4-p4x4/POSCAR
- structures-NO2_O-modified_Ag111/N-adsorbates/N2O4-p4x4/2-N2O4-p4x4/
- structures-NO2_O-modified_Ag111/N-adsorbates/N2O4-p4x4/2-N2O4-p4x4/2-N2O4-p4x4.cif
- structures-NO2_O-modified_Ag111/N-adsorbates/N2O4-p4x4/2-N2O4-p4x4/POSCAR
- structures-NO2_O-modified_Ag111/N-adsorbates/N2O4-p4x4/3-N2O4-p4x4/
- structures-NO2_O-modified_Ag111/N-adsorbates/N2O4-p4x4/3-N2O4-p4x4/3-N2O4-p4x4.cif
- structures-NO2_O-modified_Ag111/N-adsorbates/N2O4-p4x4/3-N2O4-p4x4/POSCAR
- structures-NO2_O-modified_Ag111/N-adsorbates/N2O4-p4x4/Hcov-N2O4-p4x4/
- structures-NO2_O-modified_Ag111/N-adsorbates/N2O4-p4x4/Hcov-N2O4-p4x4/2H-N2O4-p4x4/
- structures-NO2_O-modified_Ag111/N-adsorbates/N2O4-p4x4/Hcov-N2O4-p4x4/2H-N2O4-p4x4/2H-N2O4-p4x4.cif
- structures-NO2_O-modified_Ag111/N-adsorbates/N2O4-p4x4/Hcov-N2O4-p4x4/2H-N2O4-p4x4/POSCAR
- structures-NO2_O-modified_Ag111/N-adsorbates/N2O4-p4x4/Hcov-N2O4-p4x4/4H-N2O4-p4x4/
- structures-NO2_O-modified_Ag111/N-adsorbates/N2O4-p4x4/Hcov-N2O4-p4x4/4H-N2O4-p4x4/4H-N2O4-p4x4.cif
- structures-NO2_O-modified_Ag111/N-adsorbates/N2O4-p4x4/Hcov-N2O4-p4x4/4H-N2O4-p4x4/POSCAR
- structures-NO2_O-modified_Ag111/N-adsorbates/N2O4-p4x4/Hcov-N2O4-p4x4/6H-N2O4-p4x4/
- structures-NO2_O-modified_Ag111/N-adsorbates/N2O4-p4x4/Hcov-N2O4-p4x4/6H-N2O4-p4x4/6H-N2O4-p4x4.cif
- structures-NO2_O-modified_Ag111/N-adsorbates/N2O4-p4x4/Hcov-N2O4-p4x4/6H-N2O4-p4x4/POSCAR
- structures-NO2_O-modified_Ag111/N-adsorbates/NO2-Ag111/
- structures-NO2_O-modified_Ag111/N-adsorbates/NO2-Ag111/NO2-Ag111.cif
- structures-NO2_O-modified_Ag111/N-adsorbates/NO2-Ag111/POSCAR
- structures-NO2_O-modified_Ag111/N-adsorbates/NO2-Osite-p4x4/
- structures-NO2_O-modified_Ag111/N-adsorbates/NO2-Osite-p4x4/NO2-Osite-p4x4.cif
- structures-NO2_O-modified_Ag111/N-adsorbates/NO2-Osite-p4x4/POSCAR
- structures-NO2_O-modified_Ag111/N-adsorbates/NO2-p4x4/
- structures-NO2_O-modified_Ag111/N-adsorbates/NO2-p4x4/NO2-p4x4.cif
- structures-NO2_O-modified_Ag111/N-adsorbates/NO2-p4x4/POSCAR
- structures-NO2_O-modified_Ag111/N-adsorbates/NO3-Ag110/
- structures-NO2_O-modified_Ag111/N-adsorbates/NO3-Ag110/NO3-Ag110.cif
- structures-NO2_O-modified_Ag111/N-adsorbates/NO3-Ag110/POSCAR
- structures-NO2_O-modified_Ag111/N-adsorbates/NO3-Ag111/
- structures-NO2_O-modified_Ag111/N-adsorbates/NO3-Ag111/NO3-Ag111.cif
- structures-NO2_O-modified_Ag111/N-adsorbates/NO3-Ag111/POSCAR
- structures-NO2_O-modified_Ag111/N-adsorbates/NO3-p4x4/
- structures-NO2_O-modified_Ag111/N-adsorbates/NO3-p4x4/NO3-p4x4.cif
- structures-NO2_O-modified_Ag111/N-adsorbates/NO3-p4x4/POSCAR
- structures-NO2_O-modified_Ag111/N-adsorbates/NO3-p4x4-reconstructed/
- structures-NO2_O-modified_Ag111/N-adsorbates/NO3-p4x4-reconstructed/NO3-p4x4-reconstructed.cif
- structures-NO2_O-modified_Ag111/N-adsorbates/NO3-p4x4-reconstructed/POSCAR
- structures-NO2_O-modified_Ag111/N-adsorbates/NO-p4x4/
- structures-NO2_O-modified_Ag111/N-adsorbates/NO-p4x4/NO-p4x4.cif
- structures-NO2_O-modified_Ag111/N-adsorbates/NO-p4x4/POSCAR
- structures-NO2_O-modified_Ag111/N-adsorbates/NxOy-p4x4/
- structures-NO2_O-modified_Ag111/N-adsorbates/NxOy-p4x4/2-N2O/
- structures-NO2_O-modified_Ag111/N-adsorbates/NxOy-p4x4/2-N2O/2-N2O.cif
- structures-NO2_O-modified_Ag111/N-adsorbates/NxOy-p4x4/2-N2O/POSCAR
- structures-NO2_O-modified_Ag111/N-adsorbates/NxOy-p4x4/2-N2O3/
- structures-NO2_O-modified_Ag111/N-adsorbates/NxOy-p4x4/2-N2O3/2-N2O3.cif
- structures-NO2_O-modified_Ag111/N-adsorbates/NxOy-p4x4/2-N2O3/POSCAR
- structures-NO2_O-modified_Ag111/N-adsorbates/NxOy-p4x4/2-N2O5/
- structures-NO2_O-modified_Ag111/N-adsorbates/NxOy-p4x4/2-N2O5/2-N2O5.cif
- structures-NO2_O-modified_Ag111/N-adsorbates/NxOy-p4x4/2-N2O5/POSCAR
- structures-NO2_O-modified_Ag111/N-adsorbates/NxOy-p4x4/N2O/
- structures-NO2_O-modified_Ag111/N-adsorbates/NxOy-p4x4/N2O/N2O.cif
- structures-NO2_O-modified_Ag111/N-adsorbates/NxOy-p4x4/N2O/POSCAR
- structures-NO2_O-modified_Ag111/N-adsorbates/NxOy-p4x4/N2O3/
- structures-NO2_O-modified_Ag111/N-adsorbates/NxOy-p4x4/N2O3/N2O3.cif
- structures-NO2_O-modified_Ag111/N-adsorbates/NxOy-p4x4/N2O3/POSCAR
- structures-NO2_O-modified_Ag111/N-adsorbates/NxOy-p4x4/N2O5/
- structures-NO2_O-modified_Ag111/N-adsorbates/NxOy-p4x4/N2O5/N2O5.cif
- structures-NO2_O-modified_Ag111/N-adsorbates/NxOy-p4x4/N2O5/POSCAR
- structures-NO2_O-modified_Ag111/surfaces/
- structures-NO2_O-modified_Ag111/surfaces/Hads-p4x4Ag111/
- structures-NO2_O-modified_Ag111/surfaces/Hads-p4x4Ag111/1H/
- structures-NO2_O-modified_Ag111/surfaces/Hads-p4x4Ag111/1H/1H.cif
- structures-NO2_O-modified_Ag111/surfaces/Hads-p4x4Ag111/1H/POSCAR
- structures-NO2_O-modified_Ag111/surfaces/Hads-p4x4Ag111/2H/
- structures-NO2_O-modified_Ag111/surfaces/Hads-p4x4Ag111/2H/2H.cif
- structures-NO2_O-modified_Ag111/surfaces/Hads-p4x4Ag111/2H/POSCAR
- structures-NO2_O-modified_Ag111/surfaces/Hads-p4x4Ag111/3H/
- structures-NO2_O-modified_Ag111/surfaces/Hads-p4x4Ag111/3H/3H.cif
- structures-NO2_O-modified_Ag111/surfaces/Hads-p4x4Ag111/3H/POSCAR
- structures-NO2_O-modified_Ag111/surfaces/Hads-p4x4Ag111/4H/
- structures-NO2_O-modified_Ag111/surfaces/Hads-p4x4Ag111/4H/4H.cif
- structures-NO2_O-modified_Ag111/surfaces/Hads-p4x4Ag111/4H/POSCAR
- structures-NO2_O-modified_Ag111/surfaces/Hads-p4x4Ag111/5H/
- structures-NO2_O-modified_Ag111/surfaces/Hads-p4x4Ag111/5H/5H.cif
- structures-NO2_O-modified_Ag111/surfaces/Hads-p4x4Ag111/5H/POSCAR
- structures-NO2_O-modified_Ag111/surfaces/Hads-p4x4Ag111/6H/
- structures-NO2_O-modified_Ag111/surfaces/Hads-p4x4Ag111/6H/6H.cif
- structures-NO2_O-modified_Ag111/surfaces/Hads-p4x4Ag111/6H/POSCAR
- structures-NO2_O-modified_Ag111/surfaces/o-covered/
- structures-NO2_O-modified_Ag111/surfaces/o-covered/Ocov-fcc/
- structures-NO2_O-modified_Ag111/surfaces/o-covered/Ocov-fcc/Ocov-fcc.cif
- structures-NO2_O-modified_Ag111/surfaces/o-covered/Ocov-fcc/POSCAR
- structures-NO2_O-modified_Ag111/surfaces/o-covered/Ocov-hcp/
- structures-NO2_O-modified_Ag111/surfaces/o-covered/Ocov-hcp/Ocov-hcp.cif
- structures-NO2_O-modified_Ag111/surfaces/o-covered/Ocov-hcp/POSCAR
- structures-NO2_O-modified_Ag111/surfaces/o-covered/Ocov-subsurf/
- structures-NO2_O-modified_Ag111/surfaces/o-covered/Ocov-subsurf/Ocov-subsurf.cif
- structures-NO2_O-modified_Ag111/surfaces/o-covered/Ocov-subsurf/POSCAR
- structures-NO2_O-modified_Ag111/surfaces/o-covered/p4x4/
- structures-NO2_O-modified_Ag111/surfaces/o-covered/p4x4/p4x4.cif
- structures-NO2_O-modified_Ag111/surfaces/o-covered/p4x4/POSCAR
- structures-NO2_O-modified_Ag111/surfaces/o-covered/p7x7-nonstoi/
- structures-NO2_O-modified_Ag111/surfaces/o-covered/p7x7-nonstoi/p7x7-nonstoi.cif
- structures-NO2_O-modified_Ag111/surfaces/o-covered/p7x7-nonstoi/POSCAR
- structures-NO2_O-modified_Ag111/surfaces/o-covered/p7x7-stoi/
- structures-NO2_O-modified_Ag111/surfaces/o-covered/p7x7-stoi/p7x7-stoi.cif
- structures-NO2_O-modified_Ag111/surfaces/o-covered/p7x7-stoi/POSCAR
- structures-NO2_O-modified_Ag111/surfaces/o-covered/p7x7-stoi/reference.ini
- structures-NO2_O-modified_Ag111/surfaces/o-covered/p7x7-stoi/reference.pov
- structures-NO2_O-modified_Ag111/surfaces/pristine/
- structures-NO2_O-modified_Ag111/surfaces/pristine/Ag111/
- structures-NO2_O-modified_Ag111/surfaces/pristine/Ag111/Ag111.cif
- structures-NO2_O-modified_Ag111/surfaces/pristine/Ag111/POSCAR
