# Supplementary material for: NO2 Adsorption on Oxygen-Modified Ag at Ambient Conditions
Source: J Am Chem Soc. 2025 Nov 5;147(46):43139–52. doi: 10.1021/jacs.5c16683 (PMC12636020; doi:10.1021/jacs.5c16683)
Supplement: Supplementary file 2 [file ja5c16683_si_002.zip › structures-NO2_O-modified_Ag111/H2-dissociation/2H-p4x4/POSCAR.08]

Ag  O  H                                
   1.00000000000000     
    11.5173552519664870    0.0000000000000000    0.0000000000000000
     5.7586776259832435    9.9743222326131011    0.0000000000000000
     0.0000000000000000    0.0000000000000000   34.5932892661822819
   Ag   O    H 
    76     6     2
Selective dynamics
Direct
  0.0000000000000000  0.0000000000000000  0.0000028907340734   F   F   F
  0.2500000000000000  0.0000000000000000  0.0000028907340734   F   F   F
  0.5000000000000000  0.0000000000000000  0.0000028907340734   F   F   F
  0.7500000000000001  0.0000000000000000  0.0000028907340734   F   F   F
  0.0000000000000000  0.2500000000000000  0.0000028907340734   F   F   F
  0.2500000000000001  0.2500000000000000  0.0000028907340734   F   F   F
  0.5000000000000000  0.2500000000000000  0.0000028907340734   F   F   F
  0.7500000000000000  0.2500000000000000  0.0000028907340734   F   F   F
  0.0000000000000000  0.5000000000000000  0.0000028907340734   F   F   F
  0.2500000000000000  0.5000000000000000  0.0000028907340734   F   F   F
  0.5000000000000001  0.5000000000000000  0.0000028907340734   F   F   F
  0.7500000000000000  0.5000000000000000  0.0000028907340734   F   F   F
  0.0000000000000000  0.7500000000000000  0.0000028907340734   F   F   F
  0.2500000000000000  0.7500000000000000  0.0000028907340734   F   F   F
  0.5000000000000000  0.7500000000000000  0.0000028907340734   F   F   F
  0.7500000000000001  0.7500000000000000  0.0000028907340734   F   F   F
  0.0833333333333357  0.0833333333333357  0.0679631901450435   F   F   F
  0.3333333333333358  0.0833333333333357  0.0679631901450435   F   F   F
  0.5833333333333357  0.0833333333333357  0.0679631901450435   F   F   F
  0.8333333333333357  0.0833333333333357  0.0679631901450435   F   F   F
  0.0833333333333357  0.3333333333333357  0.0679631901450435   F   F   F
  0.3333333333333357  0.3333333333333357  0.0679631901450435   F   F   F
  0.5833333333333359  0.3333333333333357  0.0679631901450435   F   F   F
  0.8333333333333357  0.3333333333333357  0.0679631901450435   F   F   F
  0.0833333333333357  0.5833333333333357  0.0679631901450435   F   F   F
  0.3333333333333357  0.5833333333333357  0.0679631901450435   F   F   F
  0.5833333333333357  0.5833333333333357  0.0679631901450435   F   F   F
  0.8333333333333358  0.5833333333333357  0.0679631901450435   F   F   F
  0.0833333333333358  0.8333333333333356  0.0679631901450435   F   F   F
  0.3333333333333358  0.8333333333333356  0.0679631901450435   F   F   F
  0.5833333333333358  0.8333333333333356  0.0679631901450435   F   F   F
  0.8333333333333358  0.8333333333333356  0.0679631901450435   F   F   F
  0.9165257069572715  0.1649851830387872  0.1368622062801479   T   T   T
  0.1665192541776956  0.1669093734520793  0.1364847796541565   T   T   T
  0.4158460074167152  0.1671950865434320  0.1358892641374122   T   T   T
  0.6655136896323114  0.1670442576524926  0.1365369857952299   T   T   T
  0.9152185137880559  0.4161882237839939  0.1363880451827705   T   T   T
  0.1651882991765581  0.4180732503367688  0.1357586338569712   T   T   T
  0.4165179107727313  0.4163095544625374  0.1354568657954248   T   T   T
  0.6667454374780222  0.4163383717309354  0.1361074531641414   T   T   T
  0.9150025209451993  0.6673123341689683  0.1362358366988526   T   T   T
  0.1663793676844739  0.6672009235850459  0.1368127412593219   T   T   T
  0.4143529919502075  0.6676188890276145  0.1362821627843011   T   T   T
  0.6659640616625296  0.6660705894781889  0.1357408898577516   T   T   T
  0.9169863854975630  0.9164325775852518  0.1371269163493030   T   T   T
  0.1664405696128288  0.9166691168407619  0.1376577282168836   T   T   T
  0.4168677205788624  0.9159544626374344  0.1361582015063418   T   T   T
  0.6666663088437835  0.9165355285996869  0.1361509149646923   T   T   T
  1.0015297172150355 -0.0033023784435992  0.2083050200702464   T   T   T
  0.2499082132103265 -0.0007970716551029  0.2044209493499463   T   T   T
  0.4987713567078630  0.0027034100136684  0.2032012411428930   T   T   T
  0.7500837257733394 -0.0010103236508148  0.2049775026405026   T   T   T
  1.0001335476418880  0.2477826009667825  0.2048761532584251   T   T   T
  0.2467844783512005  0.2544561940477634  0.2042566320375170   T   T   T
  0.4974806163751358  0.2514103197385744  0.2049052772258709   T   T   T
  0.7516387982345972  0.2471141736308832  0.2039787581997091   T   T   T
 -0.0031936179041547  0.4993936788117313  0.2033138625452756   T   T   T
  0.2511962005920561  0.4998986281663157  0.2042222140880174   T   T   T
  0.4983890526712361  0.4993037735628783  0.2032146163485983   T   T   T
  0.7472735626225034  0.5004629498636890  0.2049927764372750   T   T   T
  0.9988430456362083  0.7487684670272856  0.2043856832791925   T   T   T
  0.2507259863262249  0.7473341754722296  0.2081134466894386   T   T   T
  0.4979049927370628  0.7474227714529367  0.2042180004105856   T   T   T
  0.7441982503442183  0.7516038112449378  0.2042261773999003   T   T   T
  0.1541914812814268  0.1872538372982308  0.2779556794763340   T   T   T
  0.4091387333686765  0.1770385993849094  0.2732756277277053   T   T   T
  0.6730454819928463  0.1400773792832386  0.2781050508570996   T   T   T
  0.1642527270077555  0.4311686522675315  0.2724383182777703   T   T   T
  0.4122003652003552  0.4243814892379630  0.2729665625628556   T   T   T
  0.8584445730389179  0.3252606740727288  0.2781180574662173   T   T   T
  0.1193523897408072  0.7410188217453525  0.2820783172205982   T   T   T
  0.5726967268890443  0.5865152767630699  0.2726635155926065   T   T   T
  0.8205390283375360  0.5891425601069700  0.2733012372999210   T   T   T
  0.2579763103111820  0.8791971362748925  0.2821846825876361   T   T   T
  0.5676227436378963  0.8341742955220505  0.2721664698679630   T   T   T
  0.8115914976662318  0.8439026070209347  0.2779757718083408   T   T   T
  0.6933366088619612  0.3050486746520394  0.2660886235847753   T   T   T
  0.4457722123276017  0.5523848902510329  0.3136818282333694   T   T   T
  0.3377733337397777  0.0036763010541191  0.2662089812814875   T   T   T
  0.6161529418758352 -0.0004796658233595  0.2932175319223636   T   T   T
  0.9985534797008004  0.3828385271427616  0.2931868362683455   T   T   T
  0.9952325488706809  0.6607159468639333  0.2661575002390419   T   T   T
  0.1931238419682572  0.8055302105193003  0.3117240285914857   T   T   T
  0.5035444774413388  0.4951325121026358  0.3344013385957063   T   T   T
 
             NaN             NaN             NaN
             NaN             NaN             NaN
             NaN             NaN             NaN
             NaN             NaN             NaN
             NaN             NaN             NaN
             NaN             NaN             NaN
             NaN             NaN             NaN
             NaN             NaN             NaN
             NaN             NaN             NaN
             NaN             NaN             NaN
             NaN             NaN             NaN
             NaN             NaN             NaN
             NaN             NaN             NaN
             NaN             NaN             NaN
             NaN             NaN             NaN
             NaN             NaN             NaN
             NaN             NaN             NaN
             NaN             NaN             NaN
             NaN             NaN             NaN
             NaN             NaN             NaN
             NaN             NaN             NaN
             NaN             NaN             NaN
             NaN             NaN             NaN
             NaN             NaN             NaN
             NaN             NaN             NaN
             NaN             NaN             NaN
             NaN             NaN             NaN
             NaN             NaN             NaN
             NaN             NaN             NaN
             NaN             NaN             NaN
             NaN             NaN             NaN
             NaN             NaN             NaN
             NaN             NaN             NaN
             NaN             NaN             NaN
             NaN             NaN             NaN
             NaN             NaN             NaN
             NaN             NaN             NaN
             NaN             NaN             NaN
             NaN             NaN             NaN
             NaN             NaN             NaN
             NaN             NaN             NaN
             NaN             NaN             NaN
             NaN             NaN             NaN
             NaN             NaN             NaN
             NaN             NaN             NaN
             NaN             NaN             NaN
             NaN             NaN             NaN
             NaN             NaN             NaN
             NaN             NaN             NaN
             NaN             NaN             NaN
             NaN             NaN             NaN
             NaN             NaN             NaN
             NaN             NaN             NaN
             NaN             NaN             NaN
             NaN             NaN             NaN
             NaN             NaN             NaN
             NaN             NaN             NaN
             NaN             NaN             NaN
             NaN             NaN             NaN
             NaN             NaN             NaN
             NaN             NaN             NaN
             NaN             NaN             NaN
             NaN             NaN             NaN
             NaN             NaN             NaN
             NaN             NaN             NaN
             NaN             NaN             NaN
             NaN             NaN             NaN
             NaN             NaN             NaN
             NaN             NaN             NaN
             NaN             NaN             NaN
             NaN             NaN             NaN
             NaN             NaN             NaN
             NaN             NaN             NaN
             NaN             NaN             NaN
             NaN             NaN             NaN
             NaN             NaN             NaN
             NaN             NaN             NaN
             NaN             NaN             NaN
             NaN             NaN             NaN
             NaN             NaN             NaN
             NaN             NaN             NaN
             NaN             NaN             NaN
             NaN             NaN             NaN
             NaN             NaN             NaN
