# Supplementary material for: NO2 Adsorption on Oxygen-Modified Ag at Ambient Conditions
Source: J Am Chem Soc. 2025 Nov 5;147(46):43139–52. doi: 10.1021/jacs.5c16683 (PMC12636020; doi:10.1021/jacs.5c16683)
Supplement: Supplementary file 2 [file ja5c16683_si_002.zip › structures-NO2_O-modified_Ag111/H2-dissociation/2H-p4x4/POSCAR.TS]

Ag  O  H 
 1.0000000000000000
    11.5173552519664870    0.0000000000000000    0.0000000000000000
     5.7586776259832435    9.9743222326131011    0.0000000000000000
     0.0000000000000000    0.0000000000000000   34.5932892661822819
 Ag  O   H  
  76   6   2
Selective dynamics
Cartesian
  0.0000000000000000  0.0000000000000000  0.0000999999999927   F   F   F
  2.8793388129916218  0.0000000000000000  0.0000999999999927   F   F   F
  5.7586776259832435  0.0000000000000000  0.0000999999999927   F   F   F
  8.6380164389748657  0.0000000000000000  0.0000999999999927   F   F   F
  1.4396694064958109  2.4935805581532753  0.0000999999999927   F   F   F
  4.3190082194874337  2.4935805581532753  0.0000999999999927   F   F   F
  7.1983470324790542  2.4935805581532753  0.0000999999999927   F   F   F
 10.0776858454706773  2.4935805581532753  0.0000999999999927   F   F   F
  2.8793388129916218  4.9871611163065506  0.0000999999999927   F   F   F
  5.7586776259832435  4.9871611163065506  0.0000999999999927   F   F   F
  8.6380164389748657  4.9871611163065506  0.0000999999999927   F   F   F
 11.5173552519664870  4.9871611163065506  0.0000999999999927   F   F   F
  4.3190082194874329  7.4807416744598259  0.0000999999999927   F   F   F
  7.1983470324790542  7.4807416744598259  0.0000999999999927   F   F   F
 10.0776858454706755  7.4807416744598259  0.0000999999999927   F   F   F
 12.9570246584622986  7.4807416744598259  0.0000999999999927   F   F   F
  1.4396694064958517  0.8311935193844487  2.3510702961400387   F   F   F
  4.3190082194874746  0.8311935193844487  2.3510702961400387   F   F   F
  7.1983470324790950  0.8311935193844487  2.3510702961400387   F   F   F
 10.0776858454707163  0.8311935193844487  2.3510702961400387   F   F   F
  2.8793388129916626  3.3247740775377239  2.3510702961400387   F   F   F
  5.7586776259832844  3.3247740775377239  2.3510702961400387   F   F   F
  8.6380164389749083  3.3247740775377239  2.3510702961400387   F   F   F
 11.5173552519665279  3.3247740775377239  2.3510702961400387   F   F   F
  4.3190082194874737  5.8183546356909996  2.3510702961400387   F   F   F
  7.1983470324790950  5.8183546356909996  2.3510702961400387   F   F   F
 10.0776858454707163  5.8183546356909996  2.3510702961400387   F   F   F
 12.9570246584623394  5.8183546356909996  2.3510702961400387   F   F   F
  5.7586776259832853  8.3119351938442740  2.3510702961400387   F   F   F
  8.6380164389749066  8.3119351938442740  2.3510702961400387   F   F   F
 11.5173552519665279  8.3119351938442740  2.3510702961400387   F   F   F
 14.3966940649581510  8.3119351938442740  2.3510702961400387   F   F   F
 11.5149802037847842  1.6499052963457734  4.7470940754712752   F   F   F
  2.8867230041236942  1.6559938220660635  4.7295706122368451   F   F   F
  5.7598988038161298  1.6658163416325957  4.6946765423405745   F   F   F
  8.6401144466349535  1.6659246944044497  4.7282502315771904   F   F   F
 12.9563751971059737  4.1439962879585570  4.7073099279608233   F   F   F
  4.3228114340852688  4.1618055433978007  4.6895491424990272   F   F   F
  7.2066908657174134  4.1544136517388441  4.6901857577149793   F   F   F
 10.0920533845902618  4.1527160540247836  4.7078284959432768   F   F   F
 14.3986447096046106  6.6608988905157425  4.7112174304297394   F   F   F
  5.7588861892338823  6.6519013797971374  4.7243808964567888   F   F   F
  8.6321731086911875  6.6576283114589696  4.7073869740590011   F   F   F
 11.5199769889368131  6.6456771184748291  4.6921372752221409   F   F   F
 15.8471910482385976  9.1411501619835818  4.7470618043296158   F   F   F
  7.2016997017944844  9.1518850359468829  4.7471791108349128   F   F   F
 10.0779183093920963  9.1336727901570178  4.7138892740617946   F   F   F
 12.9681542434643546  9.1453605745506472  4.7063871986533021   F   F   F
  5.7660501770304382  9.9593538424990076  7.2146977753743373   F   F   F
  8.6318544979773701  9.9565164106512807  7.0948565564608703   F   F   F
  5.7666414013486254  0.0195071142282135  7.0219264148182736   F   F   F
  8.6489565946020743  0.0063904979656301  7.1039740563478135   F   F   F
  1.4504393592998892  2.4756795330921855  7.1062010829500428   F   F   F
  4.3218005790572551  2.5240438254254474  7.0661487113418300   F   F   F
  7.1881721896200448  2.4987677175488545  7.0784516302659588   F   F   F
 10.0957564381147620  2.4799580254386373  7.0815964003490564   F   F   F
  2.8844789432011719  4.9838902818489919  7.0108284478757668   F   F   F
  5.7860518099926113  4.9906661932120588  7.0637373435541848   F   F   F
  8.6504528601687198  4.9911017289332191  7.0215925220599553   F   F   F
 11.5488411872197680  4.9856261299152864  7.0623228687884332   F   F   F
  4.3324760744703914  7.4910654466692668  7.1043462042789498   F   F   F
  7.1863028039756625  7.4680886837354068  7.1248916897578169   F   F   F
 10.0764592652246883  7.4425130527914032  7.0655826581312846   F   F   F
 12.9351432083206745  7.5069975217522460  7.0549113166354172   F   F   F
  2.8117053928417604  1.8082874212141731  9.6505609212568455   F   F   F
  5.7174375401892190  1.7314404786388207  9.4348634112788208   F   F   F
  8.5600986745703960  1.4998742201279882  9.6503251329243120   F   F   F
  4.3659614314913533  4.2429866667840681  9.4163949233204942   F   F   F
  7.2381114685890031  4.2044932143947058  9.4072630109808344   F   F   F
 11.7703676528663266  3.2740613617961394  9.6544030580519529   F   F   F
  5.7940979899216734  6.8796620840348810  9.7096291382445479   F   F   F
 10.1853355130150796  5.7244779486129334  9.4656010039595984   F   F   F
 12.9749435583215416  5.8687403757958165  9.4110911920719165   F   F   F
  8.5342528661578498  8.0939745045708733  9.6102595992255235   F   F   F
 11.4355138741111801  8.3409539843759646  9.4082614234679571   F   F   F
 14.2479341851198615  8.5181451555775034  9.6406161720279684   F   F   F
  9.7226491734610718  3.1818597596708895  9.2293354981280231   F   F   F
  8.1311291860994750  6.0896838940284752 10.3231444639981920   F   F   F
  9.4989565881346927  9.9471107939119232  9.2397726556145887   F   F   F
  7.1162538021940795  0.0635334191361182 10.1865243967872114   F   F   F
  2.2261814755950886  3.7606501504616046 10.1799516974260662   F   F   F
 15.1955685553772746  6.6706379151792401  9.1920768141751843   F   F   F
  6.4043823383443197  6.7518551798554789 11.6125457926206810   T   T   T
  7.2248283062747118  6.4268180899943905 11.2161795005805409   T   T   T
