# Supplementary material for: NO2 Adsorption on Oxygen-Modified Ag at Ambient Conditions
Source: J Am Chem Soc. 2025 Nov 5;147(46):43139–52. doi: 10.1021/jacs.5c16683 (PMC12636020; doi:10.1021/jacs.5c16683)
Supplement: Supplementary file 2 [file ja5c16683_si_002.zip › structures-NO2_O-modified_Ag111/H2-dissociation/4H-p4x4/POSCAR.08]

Ag  O  H 
 1.0000000000000000
    11.5173552519664870    0.0000000000000000    0.0000000000000000
     5.7586776259832435    9.9743222326131011    0.0000000000000000
     0.0000000000000000    0.0000000000000000   34.5932892661822819
 Ag  O   H  
  76   6   4
Selective dynamics
Cartesian
  0.0000000000000000  0.0000000000000000  0.0000999999999927   F   F   F
  2.8793388129916218  0.0000000000000000  0.0000999999999927   F   F   F
  5.7586776259832435  0.0000000000000000  0.0000999999999927   F   F   F
  8.6380164389748657  0.0000000000000000  0.0000999999999927   F   F   F
  1.4396694064958109  2.4935805581532753  0.0000999999999927   F   F   F
  4.3190082194874337  2.4935805581532753  0.0000999999999927   F   F   F
  7.1983470324790542  2.4935805581532753  0.0000999999999927   F   F   F
 10.0776858454706773  2.4935805581532753  0.0000999999999927   F   F   F
  2.8793388129916218  4.9871611163065506  0.0000999999999927   F   F   F
  5.7586776259832435  4.9871611163065506  0.0000999999999927   F   F   F
  8.6380164389748657  4.9871611163065506  0.0000999999999927   F   F   F
 11.5173552519664870  4.9871611163065506  0.0000999999999927   F   F   F
  4.3190082194874329  7.4807416744598259  0.0000999999999927   F   F   F
  7.1983470324790542  7.4807416744598259  0.0000999999999927   F   F   F
 10.0776858454706755  7.4807416744598259  0.0000999999999927   F   F   F
 12.9570246584622986  7.4807416744598259  0.0000999999999927   F   F   F
  1.4396694064958517  0.8311935193844487  2.3510702961400387   F   F   F
  4.3190082194874746  0.8311935193844487  2.3510702961400387   F   F   F
  7.1983470324790950  0.8311935193844487  2.3510702961400387   F   F   F
 10.0776858454707163  0.8311935193844487  2.3510702961400387   F   F   F
  2.8793388129916626  3.3247740775377239  2.3510702961400387   F   F   F
  5.7586776259832844  3.3247740775377239  2.3510702961400387   F   F   F
  8.6380164389749083  3.3247740775377239  2.3510702961400387   F   F   F
 11.5173552519665279  3.3247740775377239  2.3510702961400387   F   F   F
  4.3190082194874737  5.8183546356909996  2.3510702961400387   F   F   F
  7.1983470324790950  5.8183546356909996  2.3510702961400387   F   F   F
 10.0776858454707163  5.8183546356909996  2.3510702961400387   F   F   F
 12.9570246584623394  5.8183546356909996  2.3510702961400387   F   F   F
  5.7586776259832853  8.3119351938442740  2.3510702961400387   F   F   F
  8.6380164389749066  8.3119351938442740  2.3510702961400387   F   F   F
 11.5173552519665279  8.3119351938442740  2.3510702961400387   F   F   F
 14.3966940649581510  8.3119351938442740  2.3510702961400387   F   F   F
 11.4933525698748742  1.6302044320132953  4.7696690340824297   T   T   T
  2.8625091361141597  1.6608459759310454  4.7026418652978306   T   T   T
  5.7427704210566946  1.6519519962866442  4.7119330819654150   T   T   T
  8.6231899055539660  1.6612188505721428  4.7169595586922055   T   T   T
 12.9362230949509716  4.1478079017312668  4.7166683199115900   T   T   T
  4.3084920878715405  4.1417463474348590  4.7123197790167373   T   T   T
  7.1878916601306342  4.1467672001858551  4.7186393957408885   T   T   T
 10.0730387090947389  4.1487937826269015  4.7314098760025711   T   T   T
 14.3790016923471260  6.6442805601128576  4.6998131181290885   T   T   T
  5.7456622813162470  6.6300085506770943  4.6826478427734406   T   T   T
  8.6378803039204364  6.6452867926317625  4.7028105163965259   T   T   T
 11.5087966260509766  6.6457831099005347  4.7105109154779754   T   T   T
 15.8405404667719782  9.1438815226044703  4.7382131550629483   T   T   T
  7.1679016696133564  9.1415225466929151  4.7039417126001277   T   T   T
 10.0640858384406844  9.1266497519613612  4.7004468814774070   T   T   T
 12.9466789845399344  9.1314444037204598  4.7146075657899322   T   T   T
 17.2644592052651937  9.9266816072461577  7.4095880779480208   T   T   T
  2.8439083004247165 -0.0169381738777621  7.0380528105639026   T   T   T
  5.7202272704877899 -0.0112660687996948  7.0699423822201766   T   T   T
  8.6293078697905141 -0.0103308889459907  7.0614300606203866   T   T   T
  1.3920815376058284  2.4777703739835024  7.0835869183079128   T   T   T
  4.2693158292526521  2.4575486279406391  7.1146309060229269   T   T   T
  7.1353472462719880  2.4600148816107947  7.0873642166053017   T   T   T
 10.0475977703452148  2.4651490482622878  7.0938551451174181   T   T   T
  2.8834538954329600  4.9591634942123806  7.0611710746545295   T   T   T
  5.7204108838954415  4.9645451670836058  7.1103936597482962   T   T   T
  8.5825697839997854  4.9785963968618505  7.0745289626216117   T   T   T
 11.5092576746607591  4.9926932008818277  7.0956603067520065   T   T   T
 15.8178296695518075  7.4491484688787590  7.0454826865852089   T   T   T
  7.1660451787374662  7.4520905771551504  7.0236960739649517   T   T   T
 10.0445775779826434  7.4745948707004777  7.0984279960098080   T   T   T
 12.9471564743605683  7.4625976196873056  7.0996827152086581   T   T   T
  2.5711830739429469  1.4756690740697933  9.4268951880028240   T   T   T
  5.6795080885016382  1.5191822480398394  9.5895459218562173   T   T   T
  8.5593523185701539  1.4287422700459538  9.5829727192761034   T   T   T
  4.2066356776052567  4.0591810974469285  9.5550939967087167   T   T   T
  7.1378118836193387  4.1041388604943192  9.5232353785814805   T   T   T
 11.5776484641485649  3.2846077807895151  9.6126972253811669   T   T   T
  5.7688456593148825  6.9226372366984323  9.3833097032199273   T   T   T
 10.0770143305153965  5.8439289681513316  9.4343241444035879   T   T   T
 13.0339687969212239  5.7729057069042193  9.4401358025657842   T   T   T
  8.3247019829987483  8.4017181042582312  9.3666517379766994   T   T   T
 11.5332079814266066  8.3007708471510426  9.4377143318041927   T   T   T
 14.5958157079722746  8.3922752463117405  9.4052996221511371   T   T   T
  9.4942516971215785  3.3100086860749562  9.2417403243359839   T   T   T
  7.9087707838388557  6.2030615268029479 10.4113295354830981   T   T   T
  9.8035386223712919  9.8485756080749471 10.4408761974178326   T   T   T
 13.0409904970007133  9.8368703577540391 10.1501646171500077   T   T   T
  2.0568223434726796  3.5513519897931189 10.1409532918847738   T   T   T
  3.7481260532546083  6.3354068358688407 10.4249829520672748   T   T   T
  7.8923522854584611  6.2070058398836636 11.3894835732815114   T   T   T
 15.2580242498731984  6.3434984298898724 11.4028582058042343   T   T   T
  9.7810515549982515  9.8550553605211153 11.4186381203468326   T   T   T
  5.6864686965474993  3.2516422285657853 10.3466563055364027   T   T   T
