# Supplementary material for: NO2 Adsorption on Oxygen-Modified Ag at Ambient Conditions
Source: J Am Chem Soc. 2025 Nov 5;147(46):43139–52. doi: 10.1021/jacs.5c16683 (PMC12636020; doi:10.1021/jacs.5c16683)
Supplement: Supplementary file 2 [file ja5c16683_si_002.zip › structures-NO2_O-modified_Ag111/H2-dissociation/4H-p4x4/POSCAR.TS]

Ag  O  H 
 1.0000000000000000
    11.5173552519664870    0.0000000000000000    0.0000000000000000
     5.7586776259832435    9.9743222326131011    0.0000000000000000
     0.0000000000000000    0.0000000000000000   34.5932892661822819
 Ag  O   H  
  76   6   4
Selective dynamics
Cartesian
  0.0000000000000000  0.0000000000000000  0.0000999999999927   F   F   F
  2.8793388129916218  0.0000000000000000  0.0000999999999927   F   F   F
  5.7586776259832435  0.0000000000000000  0.0000999999999927   F   F   F
  8.6380164389748657  0.0000000000000000  0.0000999999999927   F   F   F
  1.4396694064958109  2.4935805581532753  0.0000999999999927   F   F   F
  4.3190082194874337  2.4935805581532753  0.0000999999999927   F   F   F
  7.1983470324790542  2.4935805581532753  0.0000999999999927   F   F   F
 10.0776858454706773  2.4935805581532753  0.0000999999999927   F   F   F
  2.8793388129916218  4.9871611163065506  0.0000999999999927   F   F   F
  5.7586776259832435  4.9871611163065506  0.0000999999999927   F   F   F
  8.6380164389748657  4.9871611163065506  0.0000999999999927   F   F   F
 11.5173552519664870  4.9871611163065506  0.0000999999999927   F   F   F
  4.3190082194874329  7.4807416744598259  0.0000999999999927   F   F   F
  7.1983470324790542  7.4807416744598259  0.0000999999999927   F   F   F
 10.0776858454706755  7.4807416744598259  0.0000999999999927   F   F   F
 12.9570246584622986  7.4807416744598259  0.0000999999999927   F   F   F
  1.4396694064958517  0.8311935193844487  2.3510702961400387   F   F   F
  4.3190082194874746  0.8311935193844487  2.3510702961400387   F   F   F
  7.1983470324790950  0.8311935193844487  2.3510702961400387   F   F   F
 10.0776858454707163  0.8311935193844487  2.3510702961400387   F   F   F
  2.8793388129916626  3.3247740775377239  2.3510702961400387   F   F   F
  5.7586776259832844  3.3247740775377239  2.3510702961400387   F   F   F
  8.6380164389749083  3.3247740775377239  2.3510702961400387   F   F   F
 11.5173552519665279  3.3247740775377239  2.3510702961400387   F   F   F
  4.3190082194874737  5.8183546356909996  2.3510702961400387   F   F   F
  7.1983470324790950  5.8183546356909996  2.3510702961400387   F   F   F
 10.0776858454707163  5.8183546356909996  2.3510702961400387   F   F   F
 12.9570246584623394  5.8183546356909996  2.3510702961400387   F   F   F
  5.7586776259832853  8.3119351938442740  2.3510702961400387   F   F   F
  8.6380164389749066  8.3119351938442740  2.3510702961400387   F   F   F
 11.5173552519665279  8.3119351938442740  2.3510702961400387   F   F   F
 14.3966940649581510  8.3119351938442740  2.3510702961400387   F   F   F
 11.5057638891285325  1.6499409880105209  4.7563020210556921   F   F   F
  2.8846464137781380  1.6584364941834606  4.7424303448871914   F   F   F
  5.7507883015789067  1.6709723044868485  4.6993692009262533   F   F   F
  8.6287703360280759  1.6816270369087878  4.7214163997505594   F   F   F
 12.9476999716258163  4.1528801377343738  4.7083425707296005   F   F   F
  4.3239749727518895  4.1529052606875432  4.6962324419358081   F   F   F
  7.2064298257437382  4.1599146116555961  4.7028574631542854   F   F   F
 10.0877734573368798  4.1624267721532755  4.7223700063673686   F   F   F
 14.3960599732211314  6.6550347976791242  4.6792226872140690   F   F   F
  5.7759422257705531  6.6396307214029679  4.6862329259323792   F   F   F
  8.6464383484551810  6.6650501528015118  4.7204383888800612   F   F   F
 11.5165101664688247  6.6592516212895161  4.6960506177953425   F   F   F
 15.8510892675105719  9.1612996048575237  4.7057999072910288   F   F   F
  7.1970300649867038  9.1608411531728748  4.7709759120047019   F   F   F
 10.0604425956667711  9.1407364332233190  4.7221830189827720   F   F   F
 12.9663146615810358  9.1461195305967937  4.6901117240357264   F   F   F
  5.7542715157322171  9.9483880686688142  7.2864135639098402   F   F   F
  8.6537356926810425  9.9721843376995487  7.1657423235006297   F   F   F
  5.7710714303225705  0.0071723182082464  7.0125682272008980   F   F   F
  8.6570490358667840  0.0184059269451042  7.0597929005051574   F   F   F
 12.9371415739993996  2.4993794487800089  7.0745928995395797   F   F   F
  4.3068746120847372  2.5025783892858677  7.1218686221871232   F   F   F
  7.1624867821547147  2.4859091544839975  7.0742198158170799   F   F   F
 10.0806873239272381  2.4984722995187068  7.0926726015783501   F   F   F
  2.8974250087255982  4.9937801725336692  7.0203321637564402   F   F   F
  5.7556595696986799  4.9789890796965892  7.0847750859172196   F   F   F
  8.6313974756989271  5.0071533984374019  7.0616310803995379   F   F   F
 11.5450479671771369  5.0179320817816322  7.0820330983215900   F   F   F
  4.3399516372785412  7.4720741723659101  6.9970743147399137   F   F   F
  7.2147550852550708  7.4714413119513248  7.1132182362800469   F   F   F
 10.0944357111965886  7.4888440875019073  7.1013616165996671   F   F   F
 12.9962575790373212  7.4965861394184934  7.0483044720403045   F   F   F
  2.3903391177703135  1.8128346160042832  9.6449118076942977   F   F   F
  5.7587210539577489  1.6034702219484223  9.4546702516337024   F   F   F
  8.5917911419705302  1.4555832380781133  9.6033289179943004   F   F   F
  4.2319912481864090  4.1350085657485218  9.4698004165213554   F   F   F
  7.1213931409957238  4.0968290571028945  9.4267678067598535   F   F   F
 11.5324678088545429  3.4008238048561519  9.6437929783903336   F   F   F
  5.6679142942857270  6.7650976180278093  9.3540672374265661   F   F   F
 10.1520865516634462  5.8897926792063124  9.4345026246027697   F   F   F
 13.0672710248158062  5.8856072904543799  9.4081909788736997   F   F   F
  8.2189827046464323  7.9710757387680395  9.8434331706525544   F   F   F
 11.6450928888941707  8.3465192520815883  9.3842485938448750   F   F   F
 14.7627324163958367  8.4394450555797071  9.3874682126574225   F   F   F
  9.4724130434717058  3.3381681438815303  9.2224567726517996   F   F   F
  7.9249999001754992  5.9582607415239650 10.5973296715434042   F   F   F
  8.9556706777786221  9.8678116066656347  9.4742125091786562   F   F   F
 13.1711159065413650  9.8011370954168857 10.1339089258596786   F   F   F
 13.5262326683289391  3.7746815181198459 10.2166614006667000   F   F   F
  3.7076579971778174  6.3555794381036366 10.4963884716968092   F   F   F
  7.9142518632378192  5.9378497435209363 11.5738705235215313   F   F   F
  3.6924362260383194  6.3870472645337939 11.4730153932721457   F   F   F
  4.2534358492817370  0.2512506806241886 10.3659455111101835   T   T   T
  4.9021489325466909  0.5588651721337773 10.9243759698120950   T   T   T
