# Supplementary material for: NO2 Adsorption on Oxygen-Modified Ag at Ambient Conditions
Source: J Am Chem Soc. 2025 Nov 5;147(46):43139–52. doi: 10.1021/jacs.5c16683 (PMC12636020; doi:10.1021/jacs.5c16683)
Supplement: Supplementary file 2 [file ja5c16683_si_002.zip › structures-NO2_O-modified_Ag111/island_v_ML/island/fcc/POSCAR]

Au Ag  O 
 1.0000000000000000
    20.2959445190412389    0.0000000000000000    0.0000000000000000
    10.1479722595206194   17.5768035472892450    0.0000000000000000
     0.0000000000000000    0.0000000000000000   41.9868352189257052
 Au  Ag  O  
 196  32   1
Selective dynamics
Cartesian
  1.4497103227887629  0.8369906451090712 15.0750000000000721   F   F   F
  4.3491309683660004  0.8369906451090712 15.0750000000000721   F   F   F
  7.2485516139433823  0.8369906451090712 15.0750000000000721   F   F   F
 10.1479722595206194  0.8369906451090712 15.0750000000000721   F   F   F
 13.0473929050980004  0.8369906451090712 15.0750000000000721   F   F   F
 15.9468135506752375  0.8369906451090712 15.0750000000000721   F   F   F
 18.8462341962526203  0.8369906451090712 15.0750000000000721   F   F   F
  2.8994206455773819  3.3479625804360347 15.0750000000000721   F   F   F
  5.7988412911546190  3.3479625804360347 15.0750000000000721   F   F   F
  8.6982619367320009  3.3479625804360347 15.0750000000000721   F   F   F
 11.5976825823092398  3.3479625804360347 15.0750000000000721   F   F   F
 14.4971032278866208  3.3479625804360347 15.0750000000000721   F   F   F
 17.3965238734638561  3.3479625804360347 15.0750000000000721   F   F   F
 20.2959445190412389  3.3479625804360347 15.0750000000000721   F   F   F
  4.3491309683660724  5.8589345157631234 15.0750000000000721   F   F   F
  7.2485516139433095  5.8589345157631234 15.0750000000000721   F   F   F
 10.1479722595206923  5.8589345157631234 15.0750000000000721   F   F   F
 13.0473929050979294  5.8589345157631234 15.0750000000000721   F   F   F
 15.9468135506753104  5.8589345157631234 15.0750000000000721   F   F   F
 18.8462341962525493  5.8589345157631234 15.0750000000000721   F   F   F
 21.7456548418299320  5.8589345157631234 15.0750000000000721   F   F   F
  5.7988412911546909  8.3699064510900865 15.0750000000000721   F   F   F
  8.6982619367319280  8.3699064510900865 15.0750000000000721   F   F   F
 11.5976825823093108  8.3699064510900865 15.0750000000000721   F   F   F
 14.4971032278865479  8.3699064510900865 15.0750000000000721   F   F   F
 17.3965238734639307  8.3699064510900865 15.0750000000000721   F   F   F
 20.2959445190411678  8.3699064510900865 15.0750000000000721   F   F   F
 23.1953651646185506  8.3699064510900865 15.0750000000000721   F   F   F
  7.2485516139433823 10.8808783864171748 15.0750000000000721   F   F   F
 10.1479722595206194 10.8808783864171748 15.0750000000000721   F   F   F
 13.0473929050980004 10.8808783864171748 15.0750000000000721   F   F   F
 15.9468135506752393 10.8808783864171748 15.0750000000000721   F   F   F
 18.8462341962526203 10.8808783864171748 15.0750000000000721   F   F   F
 21.7456548418298574 10.8808783864171748 15.0750000000000721   F   F   F
 24.6450754874072402 10.8808783864171748 15.0750000000000721   F   F   F
  8.6982619367320009 13.3918503217441387 15.0750000000000721   F   F   F
 11.5976825823092380 13.3918503217441387 15.0750000000000721   F   F   F
 14.4971032278866208 13.3918503217441387 15.0750000000000721   F   F   F
 17.3965238734638596 13.3918503217441387 15.0750000000000721   F   F   F
 20.2959445190412389 13.3918503217441387 15.0750000000000721   F   F   F
 23.1953651646184760 13.3918503217441387 15.0750000000000721   F   F   F
 26.0947858101958587 13.3918503217441387 15.0750000000000721   F   F   F
 10.1479722595206923 15.9028222570712270 15.0750000000000721   F   F   F
 13.0473929050979294 15.9028222570712270 15.0750000000000721   F   F   F
 15.9468135506753104 15.9028222570712270 15.0750000000000721   F   F   F
 18.8462341962525493 15.9028222570712270 15.0750000000000721   F   F   F
 21.7456548418299285 15.9028222570712270 15.0750000000000721   F   F   F
 24.6450754874071656 15.9028222570712270 15.0750000000000721   F   F   F
 27.5444961329845484 15.9028222570712270 15.0750000000000721   F   F   F
 20.2959445190411678  1.6739812902180173 17.4423670437850689   F   F   F
  2.8994206455773095  1.6739812902180173 17.4423670437850689   F   F   F
  5.7988412911546918  1.6739812902180173 17.4423670437850689   F   F   F
  8.6982619367319280  1.6739812902180173 17.4423670437850689   F   F   F
 11.5976825823093090  1.6739812902180173 17.4423670437850689   F   F   F
 14.4971032278865479  1.6739812902180173 17.4423670437850689   F   F   F
 17.3965238734639271  1.6739812902180173 17.4423670437850689   F   F   F
 21.7456548418298574  4.1849532255451063 17.4423670437850689   F   F   F
  4.3491309683660004  4.1849532255451063 17.4423670437850689   F   F   F
  7.2485516139433823  4.1849532255451063 17.4423670437850689   F   F   F
 10.1479722595206194  4.1849532255451063 17.4423670437850689   F   F   F
 13.0473929050980004  4.1849532255451063 17.4423670437850689   F   F   F
 15.9468135506752393  4.1849532255451063 17.4423670437850689   F   F   F
 18.8462341962526168  4.1849532255451063 17.4423670437850689   F   F   F
 23.1953651646184795  6.6959251608720693 17.4423670437850689   F   F   F
  5.7988412911546190  6.6959251608720693 17.4423670437850689   F   F   F
  8.6982619367320009  6.6959251608720693 17.4423670437850689   F   F   F
 11.5976825823092380  6.6959251608720693 17.4423670437850689   F   F   F
 14.4971032278866190  6.6959251608720693 17.4423670437850689   F   F   F
 17.3965238734638596  6.6959251608720693 17.4423670437850689   F   F   F
 20.2959445190412389  6.6959251608720693 17.4423670437850689   F   F   F
 24.6450754874071691  9.2068970961991585 17.4423670437850689   F   F   F
  7.2485516139433095  9.2068970961991585 17.4423670437850689   F   F   F
 10.1479722595206923  9.2068970961991585 17.4423670437850689   F   F   F
 13.0473929050979294  9.2068970961991585 17.4423670437850689   F   F   F
 15.9468135506753104  9.2068970961991585 17.4423670437850689   F   F   F
 18.8462341962525493  9.2068970961991585 17.4423670437850689   F   F   F
 21.7456548418299285  9.2068970961991585 17.4423670437850689   F   F   F
 26.0947858101957877 11.7178690315261225 17.4423670437850689   F   F   F
  8.6982619367319280 11.7178690315261225 17.4423670437850689   F   F   F
 11.5976825823093108 11.7178690315261225 17.4423670437850689   F   F   F
 14.4971032278865479 11.7178690315261225 17.4423670437850689   F   F   F
 17.3965238734639271 11.7178690315261225 17.4423670437850689   F   F   F
 20.2959445190411678 11.7178690315261225 17.4423670437850689   F   F   F
 23.1953651646185470 11.7178690315261225 17.4423670437850689   F   F   F
 27.5444961329844773 14.2288409668532108 17.4423670437850689   F   F   F
 10.1479722595206194 14.2288409668532108 17.4423670437850689   F   F   F
 13.0473929050980004 14.2288409668532108 17.4423670437850689   F   F   F
 15.9468135506752375 14.2288409668532108 17.4423670437850689   F   F   F
 18.8462341962526203 14.2288409668532108 17.4423670437850689   F   F   F
 21.7456548418298574 14.2288409668532108 17.4423670437850689   F   F   F
 24.6450754874072366 14.2288409668532108 17.4423670437850689   F   F   F
 28.9942064557731705 16.7398129021802973 17.4423670437850689   F   F   F
 11.5976825823093108 16.7398129021802973 17.4423670437850689   F   F   F
 14.4971032278866918 16.7398129021802973 17.4423670437850689   F   F   F
 17.3965238734639307 16.7398129021802973 17.4423670437850689   F   F   F
 20.2959445190413099 16.7398129021802973 17.4423670437850689   F   F   F
 23.1953651646185506 16.7398129021802973 17.4423670437850689   F   F   F
 26.0947858101959298 16.7398129021802973 17.4423670437850689   F   F   F
  0.0059245436732558  0.0034469426499944 19.7991055500429312   T   T   T
  2.9080205461064699  0.0116623766648266 19.7942712800550602   T   T   T
  5.8035532995150421  0.0142934214078681 19.8025241825339577   T   T   T
  8.7045140063845459  0.0149570765166452 19.8111272871221971   T   T   T
 11.6118814324339681 -0.0059971478338200 19.8107074798695031   T   T   T
 14.5074921919221218 -0.0065938944080188 19.8132502440343572   T   T   T
 17.4046138963583381 -0.0047610438277252 19.8031174924667823   T   T   T
  1.4641335047212645  2.5126196401399201 19.7942665446882131   T   T   T
  4.3493939949597360  2.5111369008288316 19.8052533812727631   T   T   T
  7.2293732535534954  2.4996908529746094 19.7861075967139577   T   T   T
 10.1493777369240465  2.4878608764660277 19.7829266161647581   T   T   T
 13.0645592719079691  2.4895703504083322 19.7899030188542326   T   T   T
 15.9811159433779313  2.4920918732605579 19.7865130876674691   T   T   T
 18.8765588278539518  2.5063671150641982 19.7992892512630192   T   T   T
  2.9141390203724056  5.0188976389633151 19.8024984973668197   T   T   T
  5.7795003442193043  5.0109818828697268 19.7861083900525223   T   T   T
  8.6615156750962363  5.0007209845319878 19.7846094500752621   T   T   T
 11.5673786851435150  4.9876874611950752 19.7656755538056963   T   T   T
 14.4991665665531624  4.9876535538570925 19.7740726281002175   T   T   T
 17.4295384556874957  5.0005698372144147 19.7791631785277282   T   T   T
 20.3240973563964751  5.0133318864428693 19.7990299891562174   T   T   T
  4.3652245966864749  7.5308717894715187 19.8111071223086022   T   T   T
  7.2292372741958983  7.5456836067706128 19.7829186651061839   T   T   T
 10.1031459684456788  7.5237604461061727 19.7657064866549348   T   T   T
 13.0106464299439519  7.5116910830275554 19.7483860479966076   T   T   T
 15.9385948031890372  7.5112663216421778 19.7615344709372991   T   T   T
 18.8721332043288719  7.5076129599161794 19.7754660971829530   T   T   T
 21.7752672562934215  7.5133114182323304 19.7906408464342967   T   T   T
  5.8007307146929445 10.0591978203985732 19.8107057404570703   T   T   T
  8.6882719896570269 10.0694309980070358 19.7898957560359570   T   T   T
 11.5689772500784667 10.0627803387847052 19.7740635994136831   T   T   T
 14.4742261810200912 10.0475853196656200 19.7614973490602139   T   T   T
 17.3891708030739487 10.0396414399756608 19.7774613988679100   T   T   T
 20.3099010982984751 10.0270572594233887 19.7736534733904676   T   T   T
 23.2107853407250921 10.0297892365543770 19.7937514529635692   T   T   T
  7.2480143087648150 12.5671570890810802 19.8132560392488450   T   T   T
 10.1487796212023014 12.5940307740784796 19.7864984325451410   T   T   T
 13.0453642755808925 12.5941280408684051 19.7791549901295483   T   T   T
 15.9378498718048807 12.5899232778835746 19.7754765461470186   T   T   T
 18.8386109859173771 12.5753575073009554 19.7737029532413793   T   T   T
 21.7365313877359796 12.5496155914073988 19.8051975132175038   T   T   T
 24.6337797260602684 12.5574409150134212 19.8114991072991451   T   T   T
  8.6981522460083731 15.0752379882406853 19.8030883064496344   T   T   T
 11.6088000019517015 15.0944123196117133 19.7992670026912734   T   T   T
 14.5037049600589825 15.0945800326746760 19.7990203434956697   T   T   T
 17.3943196637029764 15.1012777417851538 19.7907023324050861   T   T   T
 20.2913989208643528 15.0862457114218493 19.7937751647917857   T   T   T
 23.1919389205798474 15.0547919398854315 19.8114796871262797   T   T   T
 26.0949212465660985 15.0659242488383285 19.7956901328219175   T   T   T
  1.4548980899323225  0.8399828535586072 22.2508613740747236   T   T   T
  4.3328208653028399  0.8463932022186778 22.2595604703737102   T   T   T
  7.2275685648608459  0.8225434602354347 22.2751974561602850   T   T   T
 10.1671329206404213  0.7751125014754054 22.2820271463079145   T   T   T
 13.0864712269548740  0.7573296640340130 22.2782172028123924   T   T   T
 15.9958760626379242  0.7792680970123941 22.2645203211614735   T   T   T
 18.8709201721368736  0.8065134211433447 22.2478063487953257   T   T   T
  2.8994059280810984  3.3291218667047362 22.2595296489956311   T   T   T
  5.7349733023795899  3.3110994892438259 22.2546207493278700   T   T   T
  8.6718328204014234  3.2257758586455854 22.1317368384758275   T   T   T
 11.6132893623882012  3.2018170468441149 22.1515171869116045   T   T   T
 14.5607101718002472  3.1998316679281977 22.1516275522984962   T   T   T
 17.5130930613669840  3.2753311254772783 22.2208885412409707   T   T   T
 20.3571021242872838  3.3039584216177027 22.2565676935914389   T   T   T
  4.3261354655197248  5.8479888483327436 22.2751653593937320   T   T   T
  7.1295448197671965  5.8971513080895397 22.1317149785683185   T   T   T
 10.0744073756131609  5.8164055994890633 22.0961724196612685   T   T   T
 13.0095553082922635  5.7775112994650222 22.0645997212533196   T   T   T
 15.9841356821526137  5.7680329151277858 22.0780515024540271   T   T   T
 18.9732974578687745  5.7792593154093899 22.2142288663982370   T   T   T
 21.8070275862821532  5.8150910463453078 22.2619581742967547   T   T   T
  5.7548868479718482  8.4173894680437318 22.2820268854403700   T   T   T
  8.5795409729544669  8.4564653000537273 22.1515064703550095   T   T   T
 11.5082663574237181  8.3778799370441988 22.0645903187548527   T   T   T
 14.4452494773427045  8.3399758451794064 22.0546747178186067   T   T   T
 17.4260351655400640  8.3059350359759847 22.0624902584760569   T   T   T
 20.4175500206971243  8.2945103744384170 22.1726813364251818   T   T   T
 23.2450118572526137  8.3452018211923615 22.2566048683577122   T   T   T
  7.1990862719043607 10.9545206161876312 22.2782498058660998   T   T   T
 10.0514533148740028 11.0100238393937460 22.1515669546556566   T   T   T
 12.9873643684076345 10.9586518532009976 22.0780765023187691   T   T   T
 15.9061130247562019 10.9383021010803674 22.0624668237481742   T   T   T
 18.8775305294248348 10.8988693437069308 22.0543588929559107   T   T   T
 21.8381762978711649 10.8251119517105110 22.1808336849227707   T   T   T
 24.6610043461435104 10.9076459069216600 22.2499527132588071   T   T   T
  8.6727551651358290 13.4632038667466869 22.2644578299595608   T   T   T
 11.5930542642365335 13.5291578499653955 22.2208253251238510   T   T   T
 14.4916557235920411 13.5416542001519495 22.2141939047097488   T   T   T
 17.3920258791750939 13.5348015831853630 22.1727308734387165   T   T   T
 20.2938899099865431 13.4998291707086580 22.1808293484980510   T   T   T
 23.1731504785735467 13.3790274411734966 22.2759212514760776   T   T   T
 26.0714619955418883 13.4145813791033799 22.2413750384388216   T   T   T
 10.1339322398813039 15.9394421735319654 22.2477428453822341   T   T   T
 13.0398860835436174 15.9777866387497038 22.2565755784607120   T   T   T
 15.9395521832838902 15.9778651977349284 22.2619844159821483   T   T   T
 18.8496202343207351 15.9581335019333466 22.2566253447094091   T   T   T
 21.7767861556441460 15.9032198762260322 22.2499606182484975   T   T   T
 24.6530811074736143 15.8712673424781716 22.2413936550922280   T   T   T
 27.5359049534473357 15.8978778967800256 22.2418159164833078   T   T   T
  7.2999159291135793  4.2146942200606725 24.3757029824095852   T   T   T
 10.1758018115459770  3.9868252445167958 24.3844278022475294   T   T   T
 13.0794554991409271  4.0048072342051304 24.3896250351181862   T   T   T
 15.9970057000048644  4.0493188344547120 24.4031046505110858   T   T   T
  8.5405478887634398  6.8191368157974006 24.3844742675915320   T   T   T
 11.5863725546370606  6.6895198898372090 24.3350802505302717   T   T   T
 14.4867756839731943  6.6677161184053704 24.3346071927907310   T   T   T
 17.4374488837325572  6.6354773087815131 24.3488641783774185   T   T   T
 10.0080419165518606  9.3247023415003838 24.3895632941987586   T   T   T
 13.0178854595597482  9.2120488053460363 24.3346469464556456   T   T   T
 15.9176376758136779  9.1900603420324014 24.3132508483879555   T   T   T
 18.9065157092628553  9.1512105605830847 24.2919422870501371   T   T   T
 11.5053770012546543 11.8291020178985526 24.4029894383340995   T   T   T
 14.4651559321353869 11.7834282473485672 24.3488162886434019   T   T   T
 17.3784262091494135 11.7978850845554408 24.2919448073149056   T   T   T
 20.3432963136361842 11.7451975735573537 24.2861568905648504   T   T   T
  8.8387945230669178  5.1030250558672474 26.5409845278875807   T   T   T
 11.6620968578611208  5.0311543470103288 26.5848822258539705   T   T   T
 14.5239969774669060  5.0093900115818499 26.5726142157792431   T   T   T
 17.4225544154035354  5.0716286218643765 26.5958420551547334   T   T   T
 10.1880126877041111  7.5841378127919992 26.5849995472721581   T   T   T
 13.0104864157793632  7.5117089761101346 26.7146913813377260   T   T   T
 16.0901110739255806  7.4971145714147491 26.6989001367765901   T   T   T
 18.8891341558902468  7.5781691350148472 26.5795080293938533   T   T   T
 11.6001668465294490 10.0735841620223674 26.5725095987503330   T   T   T
 14.5377680635208364 10.1858728252659816 26.6992398774164101   T   T   T
 17.4357875152855577 10.0664758619190398 26.5610862693538934   T   T   T
 20.2820254550945869 10.0435460564121080 26.5359140556562956   T   T   T
 13.1036254136382517 12.5526649498701630 26.5957399609084959   T   T   T
 16.0075164143497481 12.5692641154046179 26.5794141544701006   T   T   T
 18.8389504581833158 12.5428424079254039 26.5359055290970574   T   T   T
 21.6366705721918180 12.4918245006650395 26.5195320345756720   T   T   T
 14.5769700397339346  8.4159908065011564 27.8805310155317869   T   T   T
