# Supplementary material for: NO2 Adsorption on Oxygen-Modified Ag at Ambient Conditions
Source: J Am Chem Soc. 2025 Nov 5;147(46):43139–52. doi: 10.1021/jacs.5c16683 (PMC12636020; doi:10.1021/jacs.5c16683)
Supplement: Supplementary file 2 [file ja5c16683_si_002.zip › structures-NO2_O-modified_Ag111/island_v_ML/island/hcp/hcp.cif]

data_image0
_chemical_formula_structural       Au196Ag32O
_chemical_formula_sum              "Au196 Ag32 O1"
_cell_length_a       20.2959
_cell_length_b       20.2959
_cell_length_c       41.9868
_cell_angle_alpha    90
_cell_angle_beta     90
_cell_angle_gamma    60

_space_group_name_H-M_alt    "P 1"
_space_group_IT_number       1

loop_
  _space_group_symop_operation_xyz
  'x, y, z'

loop_
  _atom_site_type_symbol
  _atom_site_label
  _atom_site_symmetry_multiplicity
  _atom_site_fract_x
  _atom_site_fract_y
  _atom_site_fract_z
  _atom_site_occupancy
  Au  Au1       1.0  0.04762  0.04762  0.35904  1.0000
  Au  Au2       1.0  0.19048  0.04762  0.35904  1.0000
  Au  Au3       1.0  0.33333  0.04762  0.35904  1.0000
  Au  Au4       1.0  0.47619  0.04762  0.35904  1.0000
  Au  Au5       1.0  0.61905  0.04762  0.35904  1.0000
  Au  Au6       1.0  0.76190  0.04762  0.35904  1.0000
  Au  Au7       1.0  0.90476  0.04762  0.35904  1.0000
  Au  Au8       1.0  0.04762  0.19048  0.35904  1.0000
  Au  Au9       1.0  0.19048  0.19048  0.35904  1.0000
  Au  Au10      1.0  0.33333  0.19048  0.35904  1.0000
  Au  Au11      1.0  0.47619  0.19048  0.35904  1.0000
  Au  Au12      1.0  0.61905  0.19048  0.35904  1.0000
  Au  Au13      1.0  0.76190  0.19048  0.35904  1.0000
  Au  Au14      1.0  0.90476  0.19048  0.35904  1.0000
  Au  Au15      1.0  0.04762  0.33333  0.35904  1.0000
  Au  Au16      1.0  0.19048  0.33333  0.35904  1.0000
  Au  Au17      1.0  0.33333  0.33333  0.35904  1.0000
  Au  Au18      1.0  0.47619  0.33333  0.35904  1.0000
  Au  Au19      1.0  0.61905  0.33333  0.35904  1.0000
  Au  Au20      1.0  0.76190  0.33333  0.35904  1.0000
  Au  Au21      1.0  0.90476  0.33333  0.35904  1.0000
  Au  Au22      1.0  0.04762  0.47619  0.35904  1.0000
  Au  Au23      1.0  0.19048  0.47619  0.35904  1.0000
  Au  Au24      1.0  0.33333  0.47619  0.35904  1.0000
  Au  Au25      1.0  0.47619  0.47619  0.35904  1.0000
  Au  Au26      1.0  0.61905  0.47619  0.35904  1.0000
  Au  Au27      1.0  0.76190  0.47619  0.35904  1.0000
  Au  Au28      1.0  0.90476  0.47619  0.35904  1.0000
  Au  Au29      1.0  0.04762  0.61905  0.35904  1.0000
  Au  Au30      1.0  0.19048  0.61905  0.35904  1.0000
  Au  Au31      1.0  0.33333  0.61905  0.35904  1.0000
  Au  Au32      1.0  0.47619  0.61905  0.35904  1.0000
  Au  Au33      1.0  0.61905  0.61905  0.35904  1.0000
  Au  Au34      1.0  0.76190  0.61905  0.35904  1.0000
  Au  Au35      1.0  0.90476  0.61905  0.35904  1.0000
  Au  Au36      1.0  0.04762  0.76190  0.35904  1.0000
  Au  Au37      1.0  0.19048  0.76190  0.35904  1.0000
  Au  Au38      1.0  0.33333  0.76190  0.35904  1.0000
  Au  Au39      1.0  0.47619  0.76190  0.35904  1.0000
  Au  Au40      1.0  0.61905  0.76190  0.35904  1.0000
  Au  Au41      1.0  0.76190  0.76190  0.35904  1.0000
  Au  Au42      1.0  0.90476  0.76190  0.35904  1.0000
  Au  Au43      1.0  0.04762  0.90476  0.35904  1.0000
  Au  Au44      1.0  0.19048  0.90476  0.35904  1.0000
  Au  Au45      1.0  0.33333  0.90476  0.35904  1.0000
  Au  Au46      1.0  0.47619  0.90476  0.35904  1.0000
  Au  Au47      1.0  0.61905  0.90476  0.35904  1.0000
  Au  Au48      1.0  0.76190  0.90476  0.35904  1.0000
  Au  Au49      1.0  0.90476  0.90476  0.35904  1.0000
  Au  Au50      1.0  0.95238  0.09524  0.41542  1.0000
  Au  Au51      1.0  0.09524  0.09524  0.41542  1.0000
  Au  Au52      1.0  0.23810  0.09524  0.41542  1.0000
  Au  Au53      1.0  0.38095  0.09524  0.41542  1.0000
  Au  Au54      1.0  0.52381  0.09524  0.41542  1.0000
  Au  Au55      1.0  0.66667  0.09524  0.41542  1.0000
  Au  Au56      1.0  0.80952  0.09524  0.41542  1.0000
  Au  Au57      1.0  0.95238  0.23810  0.41542  1.0000
  Au  Au58      1.0  0.09524  0.23810  0.41542  1.0000
  Au  Au59      1.0  0.23810  0.23810  0.41542  1.0000
  Au  Au60      1.0  0.38095  0.23810  0.41542  1.0000
  Au  Au61      1.0  0.52381  0.23810  0.41542  1.0000
  Au  Au62      1.0  0.66667  0.23810  0.41542  1.0000
  Au  Au63      1.0  0.80952  0.23810  0.41542  1.0000
  Au  Au64      1.0  0.95238  0.38095  0.41542  1.0000
  Au  Au65      1.0  0.09524  0.38095  0.41542  1.0000
  Au  Au66      1.0  0.23810  0.38095  0.41542  1.0000
  Au  Au67      1.0  0.38095  0.38095  0.41542  1.0000
  Au  Au68      1.0  0.52381  0.38095  0.41542  1.0000
  Au  Au69      1.0  0.66667  0.38095  0.41542  1.0000
  Au  Au70      1.0  0.80952  0.38095  0.41542  1.0000
  Au  Au71      1.0  0.95238  0.52381  0.41542  1.0000
  Au  Au72      1.0  0.09524  0.52381  0.41542  1.0000
  Au  Au73      1.0  0.23810  0.52381  0.41542  1.0000
  Au  Au74      1.0  0.38095  0.52381  0.41542  1.0000
  Au  Au75      1.0  0.52381  0.52381  0.41542  1.0000
  Au  Au76      1.0  0.66667  0.52381  0.41542  1.0000
  Au  Au77      1.0  0.80952  0.52381  0.41542  1.0000
  Au  Au78      1.0  0.95238  0.66667  0.41542  1.0000
  Au  Au79      1.0  0.09524  0.66667  0.41542  1.0000
  Au  Au80      1.0  0.23810  0.66667  0.41542  1.0000
  Au  Au81      1.0  0.38095  0.66667  0.41542  1.0000
  Au  Au82      1.0  0.52381  0.66667  0.41542  1.0000
  Au  Au83      1.0  0.66667  0.66667  0.41542  1.0000
  Au  Au84      1.0  0.80952  0.66667  0.41542  1.0000
  Au  Au85      1.0  0.95238  0.80952  0.41542  1.0000
  Au  Au86      1.0  0.09524  0.80952  0.41542  1.0000
  Au  Au87      1.0  0.23810  0.80952  0.41542  1.0000
  Au  Au88      1.0  0.38095  0.80952  0.41542  1.0000
  Au  Au89      1.0  0.52381  0.80952  0.41542  1.0000
  Au  Au90      1.0  0.66667  0.80952  0.41542  1.0000
  Au  Au91      1.0  0.80952  0.80952  0.41542  1.0000
  Au  Au92      1.0  0.95238  0.95238  0.41542  1.0000
  Au  Au93      1.0  0.09524  0.95238  0.41542  1.0000
  Au  Au94      1.0  0.23810  0.95238  0.41542  1.0000
  Au  Au95      1.0  0.38095  0.95238  0.41542  1.0000
  Au  Au96      1.0  0.52381  0.95238  0.41542  1.0000
  Au  Au97      1.0  0.66667  0.95238  0.41542  1.0000
  Au  Au98      1.0  0.80952  0.95238  0.41542  1.0000
  Au  Au99      1.0  0.00024  0.00024  0.47158  1.0000
  Au  Au100     1.0  0.14282  0.00072  0.47151  1.0000
  Au  Au101     1.0  0.28547  0.00088  0.47166  1.0000
  Au  Au102     1.0  0.42848  0.00060  0.47187  1.0000
  Au  Au103     1.0  0.57215  0.99997  0.47177  1.0000
  Au  Au104     1.0  0.71525  0.99957  0.47190  1.0000
  Au  Au105     1.0  0.85780  0.99991  0.47171  1.0000
  Au  Au106     1.0  0.00072  0.14282  0.47151  1.0000
  Au  Au107     1.0  0.14289  0.14290  0.47169  1.0000
  Au  Au108     1.0  0.28521  0.14213  0.47133  1.0000
  Au  Au109     1.0  0.42914  0.14177  0.47120  1.0000
  Au  Au110     1.0  0.57313  0.14156  0.47146  1.0000
  Au  Au111     1.0  0.71650  0.14189  0.47136  1.0000
  Au  Au112     1.0  0.85875  0.14252  0.47162  1.0000
  Au  Au113     1.0  0.00088  0.28547  0.47166  1.0000
  Au  Au114     1.0  0.14213  0.28521  0.47133  1.0000
  Au  Au115     1.0  0.28434  0.28434  0.47117  1.0000
  Au  Au116     1.0  0.42838  0.28363  0.47068  1.0000
  Au  Au117     1.0  0.57266  0.28366  0.47094  1.0000
  Au  Au118     1.0  0.71646  0.28456  0.47104  1.0000
  Au  Au119     1.0  0.85888  0.28511  0.47143  1.0000
  Au  Au120     1.0  0.00060  0.42848  0.47187  1.0000
  Au  Au121     1.0  0.14177  0.42914  0.47120  1.0000
  Au  Au122     1.0  0.28363  0.42838  0.47068  1.0000
  Au  Au123     1.0  0.42747  0.42747  0.47059  1.0000
  Au  Au124     1.0  0.57158  0.42747  0.47069  1.0000
  Au  Au125     1.0  0.71600  0.42730  0.47106  1.0000
  Au  Au126     1.0  0.85885  0.42750  0.47143  1.0000
  Au  Au127     1.0  0.99997  0.57215  0.47177  1.0000
  Au  Au128     1.0  0.14157  0.57313  0.47146  1.0000
  Au  Au129     1.0  0.28366  0.57265  0.47094  1.0000
  Au  Au130     1.0  0.42746  0.57158  0.47069  1.0000
  Au  Au131     1.0  0.57136  0.57136  0.47099  1.0000
  Au  Au132     1.0  0.71558  0.57047  0.47101  1.0000
  Au  Au133     1.0  0.85835  0.57070  0.47139  1.0000
  Au  Au134     1.0  0.99957  0.71525  0.47190  1.0000
  Au  Au135     1.0  0.14189  0.71650  0.47136  1.0000
  Au  Au136     1.0  0.28456  0.71646  0.47104  1.0000
  Au  Au137     1.0  0.42730  0.71599  0.47106  1.0000
  Au  Au138     1.0  0.57047  0.71558  0.47101  1.0000
  Au  Au139     1.0  0.71414  0.71414  0.47163  1.0000
  Au  Au140     1.0  0.85674  0.71430  0.47183  1.0000
  Au  Au141     1.0  0.99991  0.85780  0.47171  1.0000
  Au  Au142     1.0  0.14252  0.85875  0.47162  1.0000
  Au  Au143     1.0  0.28511  0.85888  0.47143  1.0000
  Au  Au144     1.0  0.42750  0.85885  0.47143  1.0000
  Au  Au145     1.0  0.57070  0.85834  0.47139  1.0000
  Au  Au146     1.0  0.71430  0.85674  0.47183  1.0000
  Au  Au147     1.0  0.85713  0.85713  0.47148  1.0000
  Au  Au148     1.0  0.04788  0.04787  0.53006  1.0000
  Au  Au149     1.0  0.18958  0.04823  0.53018  1.0000
  Au  Au150     1.0  0.33270  0.04694  0.53056  1.0000
  Au  Au151     1.0  0.47900  0.04384  0.53061  1.0000
  Au  Au152     1.0  0.62332  0.04296  0.53057  1.0000
  Au  Au153     1.0  0.76594  0.04425  0.53032  1.0000
  Au  Au154     1.0  0.90689  0.04596  0.53005  1.0000
  Au  Au155     1.0  0.04823  0.18958  0.53018  1.0000
  Au  Au156     1.0  0.18862  0.18862  0.53016  1.0000
  Au  Au157     1.0  0.33576  0.18353  0.52737  1.0000
  Au  Au158     1.0  0.48120  0.18182  0.52764  1.0000
  Au  Au159     1.0  0.62636  0.18213  0.52777  1.0000
  Au  Au160     1.0  0.76963  0.18652  0.52939  1.0000
  Au  Au161     1.0  0.90913  0.18791  0.53012  1.0000
  Au  Au162     1.0  0.04695  0.33270  0.53056  1.0000
  Au  Au163     1.0  0.18353  0.33575  0.52737  1.0000
  Au  Au164     1.0  0.33098  0.33097  0.52573  1.0000
  Au  Au165     1.0  0.47712  0.32806  0.52552  1.0000
  Au  Au166     1.0  0.62347  0.32841  0.52570  1.0000
  Au  Au167     1.0  0.77063  0.32880  0.52878  1.0000
  Au  Au168     1.0  0.90889  0.33108  0.53017  1.0000
  Au  Au169     1.0  0.04384  0.47900  0.53061  1.0000
  Au  Au170     1.0  0.18183  0.48120  0.52764  1.0000
  Au  Au171     1.0  0.32806  0.47712  0.52552  1.0000
  Au  Au172     1.0  0.47473  0.47473  0.52556  1.0000
  Au  Au173     1.0  0.62204  0.47313  0.52571  1.0000
  Au  Au174     1.0  0.76938  0.47223  0.52848  1.0000
  Au  Au175     1.0  0.90772  0.47475  0.53005  1.0000
  Au  Au176     1.0  0.04296  0.62332  0.53057  1.0000
  Au  Au177     1.0  0.18213  0.62637  0.52777  1.0000
  Au  Au178     1.0  0.32841  0.62347  0.52570  1.0000
  Au  Au179     1.0  0.47313  0.62204  0.52571  1.0000
  Au  Au180     1.0  0.62017  0.62017  0.52534  1.0000
  Au  Au181     1.0  0.76810  0.61577  0.52814  1.0000
  Au  Au182     1.0  0.90463  0.62058  0.52997  1.0000
  Au  Au183     1.0  0.04425  0.76594  0.53032  1.0000
  Au  Au184     1.0  0.18652  0.76963  0.52939  1.0000
  Au  Au185     1.0  0.32880  0.77063  0.52878  1.0000
  Au  Au186     1.0  0.47224  0.76938  0.52848  1.0000
  Au  Au187     1.0  0.61578  0.76810  0.52814  1.0000
  Au  Au188     1.0  0.76130  0.76130  0.53035  1.0000
  Au  Au189     1.0  0.90299  0.76334  0.52978  1.0000
  Au  Au190     1.0  0.04596  0.90689  0.53005  1.0000
  Au  Au191     1.0  0.18791  0.90913  0.53012  1.0000
  Au  Au192     1.0  0.33108  0.90889  0.53017  1.0000
  Au  Au193     1.0  0.47476  0.90771  0.53005  1.0000
  Au  Au194     1.0  0.62059  0.90463  0.52997  1.0000
  Au  Au195     1.0  0.76334  0.90299  0.52978  1.0000
  Au  Au196     1.0  0.90464  0.90464  0.52993  1.0000
  Ag  Ag1       1.0  0.24013  0.24013  0.58086  1.0000
  Ag  Ag2       1.0  0.38781  0.22838  0.58089  1.0000
  Ag  Ag3       1.0  0.53061  0.22717  0.58117  1.0000
  Ag  Ag4       1.0  0.67232  0.23082  0.58126  1.0000
  Ag  Ag5       1.0  0.22838  0.38782  0.58089  1.0000
  Ag  Ag6       1.0  0.38008  0.38008  0.57900  1.0000
  Ag  Ag7       1.0  0.52497  0.37854  0.57951  1.0000
  Ag  Ag8       1.0  0.67090  0.37713  0.57972  1.0000
  Ag  Ag9       1.0  0.22716  0.53062  0.58117  1.0000
  Ag  Ag10      1.0  0.37854  0.52497  0.57951  1.0000
  Ag  Ag11      1.0  0.52266  0.52265  0.58007  1.0000
  Ag  Ag12      1.0  0.66904  0.52206  0.57913  1.0000
  Ag  Ag13      1.0  0.23082  0.67232  0.58126  1.0000
  Ag  Ag14      1.0  0.37713  0.67090  0.57972  1.0000
  Ag  Ag15      1.0  0.52206  0.66904  0.57913  1.0000
  Ag  Ag16      1.0  0.66902  0.66902  0.57844  1.0000
  Ag  Ag17      1.0  0.29115  0.29117  0.63233  1.0000
  Ag  Ag18      1.0  0.43182  0.28877  0.63367  1.0000
  Ag  Ag19      1.0  0.57262  0.28533  0.63337  1.0000
  Ag  Ag20      1.0  0.71424  0.28856  0.63333  1.0000
  Ag  Ag21      1.0  0.28878  0.43182  0.63367  1.0000
  Ag  Ag22      1.0  0.43016  0.43016  0.63494  1.0000
  Ag  Ag23      1.0  0.57624  0.42283  0.63672  1.0000
  Ag  Ag24      1.0  0.71537  0.43020  0.63255  1.0000
  Ag  Ag25      1.0  0.28532  0.57263  0.63337  1.0000
  Ag  Ag26      1.0  0.42283  0.57623  0.63672  1.0000
  Ag  Ag27      1.0  0.57293  0.57292  0.63590  1.0000
  Ag  Ag28      1.0  0.71340  0.57161  0.63162  1.0000
  Ag  Ag29      1.0  0.28856  0.71424  0.63333  1.0000
  Ag  Ag30      1.0  0.43020  0.71536  0.63255  1.0000
  Ag  Ag31      1.0  0.57161  0.71340  0.63162  1.0000
  Ag  Ag32      1.0  0.71080  0.71081  0.63205  1.0000
  O   O1        1.0  0.52237  0.52236  0.66589  1.0000
