# Supplementary material for: NO2 Adsorption on Oxygen-Modified Ag at Ambient Conditions
Source: J Am Chem Soc. 2025 Nov 5;147(46):43139–52. doi: 10.1021/jacs.5c16683 (PMC12636020; doi:10.1021/jacs.5c16683)
Supplement: Supplementary file 2 [file ja5c16683_si_002.zip › structures-NO2_O-modified_Ag111/island_v_ML/island/hcp/POSCAR]

Au Ag  O 
 1.0000000000000000
    20.2959445190412389    0.0000000000000000    0.0000000000000000
    10.1479722595206194   17.5768035472892450    0.0000000000000000
     0.0000000000000000    0.0000000000000000   41.9868352189257052
 Au  Ag  O  
 196  32   1
Selective dynamics
Cartesian
  1.4497103227887629  0.8369906451090712 15.0750000000000721   F   F   F
  4.3491309683660004  0.8369906451090712 15.0750000000000721   F   F   F
  7.2485516139433823  0.8369906451090712 15.0750000000000721   F   F   F
 10.1479722595206194  0.8369906451090712 15.0750000000000721   F   F   F
 13.0473929050980004  0.8369906451090712 15.0750000000000721   F   F   F
 15.9468135506752375  0.8369906451090712 15.0750000000000721   F   F   F
 18.8462341962526203  0.8369906451090712 15.0750000000000721   F   F   F
  2.8994206455773819  3.3479625804360347 15.0750000000000721   F   F   F
  5.7988412911546190  3.3479625804360347 15.0750000000000721   F   F   F
  8.6982619367320009  3.3479625804360347 15.0750000000000721   F   F   F
 11.5976825823092398  3.3479625804360347 15.0750000000000721   F   F   F
 14.4971032278866208  3.3479625804360347 15.0750000000000721   F   F   F
 17.3965238734638561  3.3479625804360347 15.0750000000000721   F   F   F
 20.2959445190412389  3.3479625804360347 15.0750000000000721   F   F   F
  4.3491309683660724  5.8589345157631234 15.0750000000000721   F   F   F
  7.2485516139433095  5.8589345157631234 15.0750000000000721   F   F   F
 10.1479722595206923  5.8589345157631234 15.0750000000000721   F   F   F
 13.0473929050979294  5.8589345157631234 15.0750000000000721   F   F   F
 15.9468135506753104  5.8589345157631234 15.0750000000000721   F   F   F
 18.8462341962525493  5.8589345157631234 15.0750000000000721   F   F   F
 21.7456548418299320  5.8589345157631234 15.0750000000000721   F   F   F
  5.7988412911546909  8.3699064510900865 15.0750000000000721   F   F   F
  8.6982619367319280  8.3699064510900865 15.0750000000000721   F   F   F
 11.5976825823093108  8.3699064510900865 15.0750000000000721   F   F   F
 14.4971032278865479  8.3699064510900865 15.0750000000000721   F   F   F
 17.3965238734639307  8.3699064510900865 15.0750000000000721   F   F   F
 20.2959445190411678  8.3699064510900865 15.0750000000000721   F   F   F
 23.1953651646185506  8.3699064510900865 15.0750000000000721   F   F   F
  7.2485516139433823 10.8808783864171748 15.0750000000000721   F   F   F
 10.1479722595206194 10.8808783864171748 15.0750000000000721   F   F   F
 13.0473929050980004 10.8808783864171748 15.0750000000000721   F   F   F
 15.9468135506752393 10.8808783864171748 15.0750000000000721   F   F   F
 18.8462341962526203 10.8808783864171748 15.0750000000000721   F   F   F
 21.7456548418298574 10.8808783864171748 15.0750000000000721   F   F   F
 24.6450754874072402 10.8808783864171748 15.0750000000000721   F   F   F
  8.6982619367320009 13.3918503217441387 15.0750000000000721   F   F   F
 11.5976825823092380 13.3918503217441387 15.0750000000000721   F   F   F
 14.4971032278866208 13.3918503217441387 15.0750000000000721   F   F   F
 17.3965238734638596 13.3918503217441387 15.0750000000000721   F   F   F
 20.2959445190412389 13.3918503217441387 15.0750000000000721   F   F   F
 23.1953651646184760 13.3918503217441387 15.0750000000000721   F   F   F
 26.0947858101958587 13.3918503217441387 15.0750000000000721   F   F   F
 10.1479722595206923 15.9028222570712270 15.0750000000000721   F   F   F
 13.0473929050979294 15.9028222570712270 15.0750000000000721   F   F   F
 15.9468135506753104 15.9028222570712270 15.0750000000000721   F   F   F
 18.8462341962525493 15.9028222570712270 15.0750000000000721   F   F   F
 21.7456548418299285 15.9028222570712270 15.0750000000000721   F   F   F
 24.6450754874071656 15.9028222570712270 15.0750000000000721   F   F   F
 27.5444961329845484 15.9028222570712270 15.0750000000000721   F   F   F
 20.2959445190411678  1.6739812902180173 17.4423670437850689   F   F   F
  2.8994206455773095  1.6739812902180173 17.4423670437850689   F   F   F
  5.7988412911546918  1.6739812902180173 17.4423670437850689   F   F   F
  8.6982619367319280  1.6739812902180173 17.4423670437850689   F   F   F
 11.5976825823093090  1.6739812902180173 17.4423670437850689   F   F   F
 14.4971032278865479  1.6739812902180173 17.4423670437850689   F   F   F
 17.3965238734639271  1.6739812902180173 17.4423670437850689   F   F   F
 21.7456548418298574  4.1849532255451063 17.4423670437850689   F   F   F
  4.3491309683660004  4.1849532255451063 17.4423670437850689   F   F   F
  7.2485516139433823  4.1849532255451063 17.4423670437850689   F   F   F
 10.1479722595206194  4.1849532255451063 17.4423670437850689   F   F   F
 13.0473929050980004  4.1849532255451063 17.4423670437850689   F   F   F
 15.9468135506752393  4.1849532255451063 17.4423670437850689   F   F   F
 18.8462341962526168  4.1849532255451063 17.4423670437850689   F   F   F
 23.1953651646184795  6.6959251608720693 17.4423670437850689   F   F   F
  5.7988412911546190  6.6959251608720693 17.4423670437850689   F   F   F
  8.6982619367320009  6.6959251608720693 17.4423670437850689   F   F   F
 11.5976825823092380  6.6959251608720693 17.4423670437850689   F   F   F
 14.4971032278866190  6.6959251608720693 17.4423670437850689   F   F   F
 17.3965238734638596  6.6959251608720693 17.4423670437850689   F   F   F
 20.2959445190412389  6.6959251608720693 17.4423670437850689   F   F   F
 24.6450754874071691  9.2068970961991585 17.4423670437850689   F   F   F
  7.2485516139433095  9.2068970961991585 17.4423670437850689   F   F   F
 10.1479722595206923  9.2068970961991585 17.4423670437850689   F   F   F
 13.0473929050979294  9.2068970961991585 17.4423670437850689   F   F   F
 15.9468135506753104  9.2068970961991585 17.4423670437850689   F   F   F
 18.8462341962525493  9.2068970961991585 17.4423670437850689   F   F   F
 21.7456548418299285  9.2068970961991585 17.4423670437850689   F   F   F
 26.0947858101957877 11.7178690315261225 17.4423670437850689   F   F   F
  8.6982619367319280 11.7178690315261225 17.4423670437850689   F   F   F
 11.5976825823093108 11.7178690315261225 17.4423670437850689   F   F   F
 14.4971032278865479 11.7178690315261225 17.4423670437850689   F   F   F
 17.3965238734639271 11.7178690315261225 17.4423670437850689   F   F   F
 20.2959445190411678 11.7178690315261225 17.4423670437850689   F   F   F
 23.1953651646185470 11.7178690315261225 17.4423670437850689   F   F   F
 27.5444961329844773 14.2288409668532108 17.4423670437850689   F   F   F
 10.1479722595206194 14.2288409668532108 17.4423670437850689   F   F   F
 13.0473929050980004 14.2288409668532108 17.4423670437850689   F   F   F
 15.9468135506752375 14.2288409668532108 17.4423670437850689   F   F   F
 18.8462341962526203 14.2288409668532108 17.4423670437850689   F   F   F
 21.7456548418298574 14.2288409668532108 17.4423670437850689   F   F   F
 24.6450754874072366 14.2288409668532108 17.4423670437850689   F   F   F
 28.9942064557731705 16.7398129021802973 17.4423670437850689   F   F   F
 11.5976825823093108 16.7398129021802973 17.4423670437850689   F   F   F
 14.4971032278866918 16.7398129021802973 17.4423670437850689   F   F   F
 17.3965238734639307 16.7398129021802973 17.4423670437850689   F   F   F
 20.2959445190413099 16.7398129021802973 17.4423670437850689   F   F   F
 23.1953651646185506 16.7398129021802973 17.4423670437850689   F   F   F
 26.0947858101959298 16.7398129021802973 17.4423670437850689   F   F   F
  0.0074353058532008  0.0042871910113082 19.7999669898623623   T   T   T
  2.9060532335384095  0.0126806595661817 19.7970475215159176   T   T   T
  5.8028500267457845  0.0154960753143631 19.8034777744242447   T   T   T
  8.7024620080736153  0.0105114392941837 19.8123970254911406   T   T   T
 11.6120672863542289 -0.0004926885759353 19.8081542749230444   T   T   T
 14.5123343017613244 -0.0075468114674693 19.8136658732153244   T   T   T
 17.4089613186335797 -0.0016043696757971 19.8055305101580998   T   T   T
  1.4640131228075264  2.5103805171316282 19.7970545619527698   T   T   T
  4.3502828284169333  2.5116573516292000 19.8048075555298055   T   T   T
  7.2309663821391963  2.4982492130702982 19.7898272299162521   T   T   T
 10.1485444947926151  2.4919003136693756 19.7841839410731950   T   T   T
 13.0688728596320214  2.4882487965808489 19.7952123360265269   T   T   T
 15.9818973340292008  2.4938938341016379 19.7908032971515802   T   T   T
 18.8753943967240545  2.5050162246981120 19.8018818260513463   T   T   T
  2.9148774419993178  5.0176795774665770 19.8034751193510346   T   T   T
  5.7790467318911132  5.0130503801538291 19.7898440219932823   T   T   T
  8.6564056813883088  4.9977918055587187 19.7830767965914518   T   T   T
 11.5726822107343246  4.9852896227872376 19.7624689900370996   T   T   T
 14.5011200294821716  4.9857506324223326 19.7733727055031672   T   T   T
 17.4288433213197287  5.0016209150800472 19.7773868641958401   T   T   T
 20.3250064698944719  5.0112500840708112 19.7940587533732639   T   T   T
  4.3603148602589545  7.5313088685426965 19.8123897641312041   T   T   T
  7.2322444042921292  7.5429392218921931 19.7841567793921733   T   T   T
 10.1037654866547282  7.5295973712944342 19.7624775292677413   T   T   T
 13.0137642871818766  7.5134901127556057 19.7584381565073386   T   T   T
 15.9387342735144895  7.5134714530393332 19.7625834129358857   T   T   T
 18.8680698313720754  7.5106383411659419 19.7782544539697653   T   T   T
 21.7694835855133704  7.5141125965073803 19.7940378869017550   T   T   T
  5.8056270380362607 10.0566013960136296 19.8081497682657499   T   T   T
  8.6893568700439854 10.0738720547585245 19.7951923680175241   T   T   T
 11.5683482799847912 10.0654418438748223 19.7734021454593218   T   T   T
 14.4761938017688490 10.0466359687885287 19.7626215521444344   T   T   T
 17.3943513539115919 10.0426622024156007 19.7753835801888975   T   T   T
 20.3123822070635960 10.0270196777479654 19.7761223584937440   T   T   T
 23.2123901814514966 10.0310977218602844 19.7923306734241038   T   T   T
  7.2496424264969468 12.5718109412229975 19.8136633285110015   T   T   T
 10.1507609582508422 12.5937931594137140 19.7908354911855966   T   T   T
 13.0459301826466589 12.5930043748126170 19.7774503159439412   T   T   T
 15.9384318606686985 12.5848972654116995 19.7782495948663346   T   T   T
 18.8398496316759356 12.5775496159949753 19.7761145802238829   T   T   T
 21.7412798554211939 12.5523398580106225 19.8021508948431268   T   T   T
 24.6371190711669890 12.5551307507267840 19.8106931952311278   T   T   T
  8.7030716628664511 15.0773899876954154 19.8055252973841860   T   T   T
 11.6071086435038957 15.0940151049436597 19.8019226356566271   T   T   T
 14.5023797868374018 15.0963153943501016 19.7940535167038689   T   T   T
 17.3921399100285718 15.0958736679869041 19.7940278093033619   T   T   T
 20.2933385190009510 15.0869570346600828 19.7923259972614716   T   T   T
 23.1916114363320425 15.0588041644964488 19.8106920547037326   T   T   T
 26.0942828674280172 15.0655424287652000 19.7958892461594509   T   T   T
  1.4575066807742802  0.8414848764621603 22.2553766049914863   T   T   T
  4.3372449083552693  0.8477649948389089 22.2604585981743064   T   T   T
  7.2287798610090519  0.8251329256302440 22.2766600946711080   T   T   T
 10.1666988333845438  0.7706028621503284 22.2785592741070566   T   T   T
 13.0867759611253103  0.7551326801308682 22.2771595781583471   T   T   T
 15.9946021456645102  0.7778399969492849 22.2665148997402476   T   T   T
 18.8726361268785539  0.8078002689801795 22.2551022775675591   T   T   T
  2.9028111990350749  3.3322429323699372 22.2604425562078063   T   T   T
  5.7422344133928540  3.3152655601706260 22.2599396375161902   T   T   T
  8.6769022719857549  3.2258305930243365 22.1424845097361960   T   T   T
 11.6115675349191179  3.1958938307484699 22.1541165279312864   T   T   T
 14.5609491226038710  3.2013371559111730 22.1594716040129214   T   T   T
 17.5131760580286340  3.2783696831032336 22.2272517265695058   T   T   T
 20.3586007466411552  3.3029268385390385 22.2578930587132753   T   T   T
  4.3289849372448383  5.8477221171698988 22.2766517093134482   T   T   T
  7.1321280380984948  5.9014778592640349 22.1425075766033430   T   T   T
 10.0762064901974480  5.8174699646077128 22.0736502170558033   T   T   T
 13.0128156413998735  5.7663307515758078 22.0649696303216238   T   T   T
 15.9865481219456971  5.7723564918597017 22.0723804569629607   T   T   T
 18.9773892650367380  5.7792572669595579 22.2016798857482449   T   T   T
 21.8065045037018912  5.8192413029856711 22.2601892632449143   T   T   T
  5.7506942023071801  8.4192968308918772 22.2785603529044707   T   T   T
  8.5735585451057137  8.4580081222206633 22.1539528201710638   T   T   T
 11.5001787051224351  8.3862353812758137 22.0650429490222599   T   T   T
 14.4525748654796118  8.3441730018873184 22.0665384017416422   T   T   T
 17.4262956082573410  8.3161273484597480 22.0730351917818375   T   T   T
 20.4075838252479862  8.3003681939857508 22.1893231634602408   T   T   T
 23.2407900091416053  8.3446728933511256 22.2551271263442736   T   T   T
  7.1974058318949226 10.9559365047694435 22.2771475144816975   T   T   T
 10.0529319881617045 11.0095214515966315 22.1595022662485697   T   T   T
 12.9922519822875326 10.9585607849873554 22.0724619948265826   T   T   T
 15.9150934514757036 10.9335120966662132 22.0730833557952479   T   T   T
 18.8805234588239337 10.9006916822617921 22.0574619268000092   T   T   T
 21.8381336877416281 10.8233361015152845 22.1749448301504799   T   T   T
 24.6579537409286118 10.9078972070381415 22.2515914025675130   T   T   T
  8.6709416408486391 13.4628209339124520 22.2665372075537569   T   T   T
 11.5957262458944523 13.5276880410245148 22.2273351199566740   T   T   T
 14.4937127344378496 13.5452279374680309 22.2016270444807979   T   T   T
 17.3921343867744547 13.5232661161075285 22.1893446924483086   T   T   T
 20.2923676740153169 13.5006849662138517 22.1749592885351703   T   T   T
 23.1770231211613620 13.3812598409672585 22.2677263961787020   T   T   T
 26.0734247426284327 13.4171070556683745 22.2436897066849610   T   T   T
 10.1358995427266922 15.9402854360656487 22.2550864753028996   T   T   T
 13.0397163929155493 15.9795842521209845 22.2578888519607716   T   T   T
 15.9428812426847131 15.9753530008870488 22.2602192929281557   T   T   T
 18.8471024539396623 15.9547273092314157 22.2551121191759336   T   T   T
 21.7754903591553308 15.9004193463090768 22.2515832017407718   T   T   T
 24.6562718108231707 15.8716920592347517 22.2436711532304585   T   T   T
 27.5408574762073819 15.9007359581563108 22.2500431959647251   T   T   T
  7.3103925326004351  4.2206789138459131 24.3883112964862505   T   T   T
 10.1886380396689287  4.0142645354230915 24.3899008942118520   T   T   T
 13.0746310386013889  3.9929296506729965 24.4013003776548025   T   T   T
 15.9876740289063957  4.0570304913294208 24.4051237856931102   T   T   T
  8.5708582147890091  6.8166574222807030 24.3897927804383663   T   T   T
 11.5710192635453151  6.6805219140530721 24.3105727686694628   T   T   T
 14.4961630332761153  6.6535064614724959 24.3316267760617393   T   T   T
 17.4435860550004591  6.6287663541009971 24.3406157452449108   T   T   T
  9.9952054564138066  9.3266542472245249 24.4012957178212417   T   T   T
 13.0101659998524131  9.2272472776756924 24.3316505811074890   T   T   T
 15.9116855041631613  9.1866014712165214 24.3551797140875728   T   T   T
 18.8766049169915391  9.1761374880579307 24.3159911404079132   T   T   T
 11.5073645668225861 11.8171802154405068 24.4051404836421391   T   T   T
 14.4625203610314088 11.7922802469510053 24.3407013208603580   T   T   T
 17.3850341031798621 11.7595768913876366 24.3160413129218824   T   T   T
 20.3676522168052401 11.7592889800644613 24.2868441330014164   T   T   T
  8.8640763589853488  5.1178853049638038 26.5496629778969400   T   T   T
 11.6946555536811339  5.0757001878466470 26.6057663708260428   T   T   T
 14.5172587824042090  5.0151236768909984 26.5931333827168821   T   T   T
 17.4244725898251467  5.0719138889250832 26.5913281019175578   T   T   T
 10.2431364446487692  7.5900786482875340 26.6056514052509847   T   T   T
 13.0957871733698461  7.5608509700076239 26.6592122901782318   T   T   T
 15.9860688674735680  7.4319169917131482 26.7337109022471964   T   T   T
 18.8847361817897728  7.5615407017360816 26.5588010867620632   T   T   T
 11.6018822623849278 10.0650134297522200 26.5932504254490922   T   T   T
 14.4292396227989226 10.1282195307864278 26.7336728102594563   T   T   T
 17.4421112059257268 10.0701081299599586 26.6994052463826463   T   T   T
 20.2798482335626034 10.0470569488906474 26.5196986072203771   T   T   T
 13.1046873424476118 12.5540301435812509 26.5914022361403326   T   T   T
 15.9907726056327313 12.5738202716294118 26.5589542880555030   T   T   T
 18.8408267326571348 12.5392372668705523 26.5197113504022539   T   T   T
 21.6396469836504046 12.4936909698437457 26.5376380059669472   T   T   T
 15.9027890445347282  9.1814205764148173 27.9587713553755606   T   T   T
