# Supplementary material for: NO2 Adsorption on Oxygen-Modified Ag at Ambient Conditions
Source: J Am Chem Soc. 2025 Nov 5;147(46):43139–52. doi: 10.1021/jacs.5c16683 (PMC12636020; doi:10.1021/jacs.5c16683)
Supplement: Supplementary file 2 [file ja5c16683_si_002.zip › structures-NO2_O-modified_Ag111/island_v_ML/island/prist/POSCAR]

Au Ag 
 1.0000000000000000
    20.2959445190412389    0.0000000000000000    0.0000000000000000
    10.1479722595206194   17.5768035472892450    0.0000000000000000
     0.0000000000000000    0.0000000000000000   41.9868352189257052
 Au  Ag 
 196  32
Selective dynamics
Cartesian
  1.4497103227887629  0.8369906451090712 15.0750000000000721   F   F   F
  4.3491309683660004  0.8369906451090712 15.0750000000000721   F   F   F
  7.2485516139433823  0.8369906451090712 15.0750000000000721   F   F   F
 10.1479722595206194  0.8369906451090712 15.0750000000000721   F   F   F
 13.0473929050980004  0.8369906451090712 15.0750000000000721   F   F   F
 15.9468135506752375  0.8369906451090712 15.0750000000000721   F   F   F
 18.8462341962526203  0.8369906451090712 15.0750000000000721   F   F   F
  2.8994206455773819  3.3479625804360347 15.0750000000000721   F   F   F
  5.7988412911546190  3.3479625804360347 15.0750000000000721   F   F   F
  8.6982619367320009  3.3479625804360347 15.0750000000000721   F   F   F
 11.5976825823092398  3.3479625804360347 15.0750000000000721   F   F   F
 14.4971032278866208  3.3479625804360347 15.0750000000000721   F   F   F
 17.3965238734638561  3.3479625804360347 15.0750000000000721   F   F   F
 20.2959445190412389  3.3479625804360347 15.0750000000000721   F   F   F
  4.3491309683660724  5.8589345157631234 15.0750000000000721   F   F   F
  7.2485516139433095  5.8589345157631234 15.0750000000000721   F   F   F
 10.1479722595206923  5.8589345157631234 15.0750000000000721   F   F   F
 13.0473929050979294  5.8589345157631234 15.0750000000000721   F   F   F
 15.9468135506753104  5.8589345157631234 15.0750000000000721   F   F   F
 18.8462341962525493  5.8589345157631234 15.0750000000000721   F   F   F
 21.7456548418299320  5.8589345157631234 15.0750000000000721   F   F   F
  5.7988412911546909  8.3699064510900865 15.0750000000000721   F   F   F
  8.6982619367319280  8.3699064510900865 15.0750000000000721   F   F   F
 11.5976825823093108  8.3699064510900865 15.0750000000000721   F   F   F
 14.4971032278865479  8.3699064510900865 15.0750000000000721   F   F   F
 17.3965238734639307  8.3699064510900865 15.0750000000000721   F   F   F
 20.2959445190411678  8.3699064510900865 15.0750000000000721   F   F   F
 23.1953651646185506  8.3699064510900865 15.0750000000000721   F   F   F
  7.2485516139433823 10.8808783864171748 15.0750000000000721   F   F   F
 10.1479722595206194 10.8808783864171748 15.0750000000000721   F   F   F
 13.0473929050980004 10.8808783864171748 15.0750000000000721   F   F   F
 15.9468135506752393 10.8808783864171748 15.0750000000000721   F   F   F
 18.8462341962526203 10.8808783864171748 15.0750000000000721   F   F   F
 21.7456548418298574 10.8808783864171748 15.0750000000000721   F   F   F
 24.6450754874072402 10.8808783864171748 15.0750000000000721   F   F   F
  8.6982619367320009 13.3918503217441387 15.0750000000000721   F   F   F
 11.5976825823092380 13.3918503217441387 15.0750000000000721   F   F   F
 14.4971032278866208 13.3918503217441387 15.0750000000000721   F   F   F
 17.3965238734638596 13.3918503217441387 15.0750000000000721   F   F   F
 20.2959445190412389 13.3918503217441387 15.0750000000000721   F   F   F
 23.1953651646184760 13.3918503217441387 15.0750000000000721   F   F   F
 26.0947858101958587 13.3918503217441387 15.0750000000000721   F   F   F
 10.1479722595206923 15.9028222570712270 15.0750000000000721   F   F   F
 13.0473929050979294 15.9028222570712270 15.0750000000000721   F   F   F
 15.9468135506753104 15.9028222570712270 15.0750000000000721   F   F   F
 18.8462341962525493 15.9028222570712270 15.0750000000000721   F   F   F
 21.7456548418299285 15.9028222570712270 15.0750000000000721   F   F   F
 24.6450754874071656 15.9028222570712270 15.0750000000000721   F   F   F
 27.5444961329845484 15.9028222570712270 15.0750000000000721   F   F   F
 20.2959445190411678  1.6739812902180173 17.4423670437850689   F   F   F
  2.8994206455773095  1.6739812902180173 17.4423670437850689   F   F   F
  5.7988412911546918  1.6739812902180173 17.4423670437850689   F   F   F
  8.6982619367319280  1.6739812902180173 17.4423670437850689   F   F   F
 11.5976825823093090  1.6739812902180173 17.4423670437850689   F   F   F
 14.4971032278865479  1.6739812902180173 17.4423670437850689   F   F   F
 17.3965238734639271  1.6739812902180173 17.4423670437850689   F   F   F
 21.7456548418298574  4.1849532255451063 17.4423670437850689   F   F   F
  4.3491309683660004  4.1849532255451063 17.4423670437850689   F   F   F
  7.2485516139433823  4.1849532255451063 17.4423670437850689   F   F   F
 10.1479722595206194  4.1849532255451063 17.4423670437850689   F   F   F
 13.0473929050980004  4.1849532255451063 17.4423670437850689   F   F   F
 15.9468135506752393  4.1849532255451063 17.4423670437850689   F   F   F
 18.8462341962526168  4.1849532255451063 17.4423670437850689   F   F   F
 23.1953651646184795  6.6959251608720693 17.4423670437850689   F   F   F
  5.7988412911546190  6.6959251608720693 17.4423670437850689   F   F   F
  8.6982619367320009  6.6959251608720693 17.4423670437850689   F   F   F
 11.5976825823092380  6.6959251608720693 17.4423670437850689   F   F   F
 14.4971032278866190  6.6959251608720693 17.4423670437850689   F   F   F
 17.3965238734638596  6.6959251608720693 17.4423670437850689   F   F   F
 20.2959445190412389  6.6959251608720693 17.4423670437850689   F   F   F
 24.6450754874071691  9.2068970961991585 17.4423670437850689   F   F   F
  7.2485516139433095  9.2068970961991585 17.4423670437850689   F   F   F
 10.1479722595206923  9.2068970961991585 17.4423670437850689   F   F   F
 13.0473929050979294  9.2068970961991585 17.4423670437850689   F   F   F
 15.9468135506753104  9.2068970961991585 17.4423670437850689   F   F   F
 18.8462341962525493  9.2068970961991585 17.4423670437850689   F   F   F
 21.7456548418299285  9.2068970961991585 17.4423670437850689   F   F   F
 26.0947858101957877 11.7178690315261225 17.4423670437850689   F   F   F
  8.6982619367319280 11.7178690315261225 17.4423670437850689   F   F   F
 11.5976825823093108 11.7178690315261225 17.4423670437850689   F   F   F
 14.4971032278865479 11.7178690315261225 17.4423670437850689   F   F   F
 17.3965238734639271 11.7178690315261225 17.4423670437850689   F   F   F
 20.2959445190411678 11.7178690315261225 17.4423670437850689   F   F   F
 23.1953651646185470 11.7178690315261225 17.4423670437850689   F   F   F
 27.5444961329844773 14.2288409668532108 17.4423670437850689   F   F   F
 10.1479722595206194 14.2288409668532108 17.4423670437850689   F   F   F
 13.0473929050980004 14.2288409668532108 17.4423670437850689   F   F   F
 15.9468135506752375 14.2288409668532108 17.4423670437850689   F   F   F
 18.8462341962526203 14.2288409668532108 17.4423670437850689   F   F   F
 21.7456548418298574 14.2288409668532108 17.4423670437850689   F   F   F
 24.6450754874072366 14.2288409668532108 17.4423670437850689   F   F   F
 28.9942064557731705 16.7398129021802973 17.4423670437850689   F   F   F
 11.5976825823093108 16.7398129021802973 17.4423670437850689   F   F   F
 14.4971032278866918 16.7398129021802973 17.4423670437850689   F   F   F
 17.3965238734639307 16.7398129021802973 17.4423670437850689   F   F   F
 20.2959445190413099 16.7398129021802973 17.4423670437850689   F   F   F
 23.1953651646185506 16.7398129021802973 17.4423670437850689   F   F   F
 26.0947858101959298 16.7398129021802973 17.4423670437850689   F   F   F
  0.0045047016008491  0.0026376748847274 19.7995229887829574   T   T   T
  2.9046190277691699  0.0110188449630778 19.7965078994355963   T   T   T
  5.8032161034239387  0.0161811375141834 19.8038670773321392   T   T   T
  8.7044957569598918  0.0119550277668996 19.8088298461871304   T   T   T
 11.6111621873929778 -0.0080327773166406 19.8064713193532427   T   T   T
 14.5087856188073729 -0.0076677065628752 19.8108696194805276   T   T   T
 17.4057805482902417 -0.0057330297009386 19.8050624272111584   T   T   T
  1.4618851103314254  2.5099829069973647 19.7965087033071647   T   T   T
  4.3476137982986653  2.5100992394582233 19.8025820386080760   T   T   T
  7.2321573392771841  2.4954186446307425 19.7856406941689720   T   T   T
 10.1549302338626966  2.4896735997646497 19.7821371451523866   T   T   T
 13.0719247552445754  2.4906976732099717 19.7926203274508943   T   T   T
 15.9834919786202043  2.4917076492975787 19.7930667735697448   T   T   T
 18.8751351780764338  2.5048624519910456 19.8041352350982365   T   T   T
  2.9156170560142263  5.0176214985651795 19.8038551164532421   T   T   T
  5.7771752846807320  5.0155369591311905 19.7856334499040187   T   T   T
  8.6531489896053024  4.9959302351304702 19.7691364427038216   T   T   T
 11.5743851629311578  4.9878189308362293 19.7603340468630648   T   T   T
 14.5105439552092470  4.9892904569250538 19.7748157530546180   T   T   T
 17.4358566098658443  4.9977280028261983 19.7794880809860203   T   T   T
 20.3321321920012466  5.0136903766632051 19.7933496087692298   T   T   T
  4.3625889402507738  7.5322949493678353 19.8088404045701267   T   T   T
  7.2335961237717026  7.5495840294339223 19.7821316318321117   T   T   T
 10.1068031127882296  7.5298352703334830 19.7603459465029516   T   T   T
 13.0143081294799519  7.5138206190522610 19.7441667347334722   T   T   T
 15.9503868465644558  7.5128812847154283 19.7571449819873592   T   T   T
 18.8784083954243904  7.5101012361112858 19.7731720059552991   T   T   T
 21.7759275014530438  7.5165188298434886 19.7908890792062522   T   T   T
  5.7986301044466773 10.0595640760586544 19.8064580669956314   T   T   T
  8.6929851438801258 10.0752758062569345 19.7926413820163738   T   T   T
 11.5761433997421808 10.0718558520647932 19.7748426923369998   T   T   T
 14.4815468829281837 10.0569765910297804 19.7571691022101454   T   T   T
 17.4023446568137992 10.0472577905518925 19.7777111796613596   T   T   T
 20.3117117646712124 10.0333859825502660 19.7825981775234858   T   T   T
 23.2061782638776286 10.0323741759465968 19.7981040901189616   T   T   T
  7.2477462017969279 12.5688116073881684 19.8108642408163789   T   T   T
 10.1496303536806671 12.5962611848812571 19.7930653128736083   T   T   T
 13.0460982552310245 12.6010333871523805 19.7794775446929734   T   T   T
 15.9431374936363213 12.5941182135175591 19.7731845834058575   T   T   T
 18.8450220355746296 12.5737720368607171 19.7826024054627467   T   T   T
 21.7363374532476179 12.5494809288417919 19.8061109235576609   T   T   T
 24.6316190878807539 12.5569460027998971 19.8116917393555134   T   T   T
  8.6979325206401352 15.0767270891411567 19.8050527252909525   T   T   T
 11.6068332121315745 15.0939381736410194 19.8041265692112063   T   T   T
 14.5080486777054158 15.1013063948065351 19.7933901524254239   T   T   T
 17.3974988449354839 15.1002859840921388 19.7909018344208860   T   T   T
 20.2913652502324915 15.0809536751340332 19.7981083480919438   T   T   T
 23.1904422267608119 15.0531451702054611 19.8116916267606769   T   T   T
 26.0944305340536253 15.0656358729277802 19.7974573060927277   T   T   T
  1.4554662850318540  0.8403183904038836 22.2550877915541854   T   T   T
  4.3370050405183118  0.8493432526679470 22.2584390037316098   T   T   T
  7.2327254609445344  0.8244083137268244 22.2738904359982577   T   T   T
 10.1745866997100141  0.7781883368493188 22.2735303230897230   T   T   T
 13.0917181016409199  0.7567916035195786 22.2762291372177046   T   T   T
 15.9930203302899567  0.7773390374669471 22.2666405393446176   T   T   T
 18.8696526530794841  0.8038869285086199 22.2539104723847103   T   T   T
  2.9040674643268956  3.3312878387619391 22.2584452445362686   T   T   T
  5.7424842036262138  3.3154246550688180 22.2418201563215945   T   T   T
  8.6765470511531433  3.2250050911368677 22.1309241499429241   T   T   T
 11.6224183335245446  3.2013751002709938 22.1473639843664358   T   T   T
 14.5681212776433160  3.2037093652838640 22.1653474717156236   T   T   T
 17.5127655326145870  3.2743913475034043 22.2356816311872691   T   T   T
 20.3595695923146742  3.2995510933203933 22.2551100449216044   T   T   T
  4.3303388181439084  5.8515401755801015 22.2738946251810894   T   T   T
  7.1312304253293126  5.9016140198137652 22.1309248234184501   T   T   T
 10.0586112584515774  5.8073635539353718 22.0645011415762760   T   T   T
 13.0112984079519958  5.7712879083706916 22.0527173529167690   T   T   T
 16.0035280744439241  5.7729982077178477 22.0765772678300110   T   T   T
 18.9905706278941189  5.7746798308463463 22.1991606033016708   T   T   T
 21.8167574435163765  5.8182591792238005 22.2620237910259213   T   T   T
  5.7612437051082939  8.4223555811978006 22.2735058565425490   T   T   T
  8.5836796605275492  8.4646090521989734 22.1473565512313293   T   T   T
 11.5037687103758106  8.3824714739629620 22.0527551688412373   T   T   T
 14.4521651833905338  8.3439543779869982 22.0390566207157903   T   T   T
 17.4438129922372021  8.3089328667788696 22.0609364682372444   T   T   T
 20.4253885898266994  8.3015297147477174 22.1757169655805058   T   T   T
 23.2514402407260476  8.3528472169807806 22.2535626559342958   T   T   T
  7.2012782915596993 10.9593760197311756 22.2762153899740341   T   T   T
 10.0585366020722429 11.0145167709267966 22.1653618783736306   T   T   T
 13.0013628476316718 10.9729957603849897 22.0765984873491021   T   T   T
 15.9176703717607015 10.9523157820973172 22.0609585268875286   T   T   T
 18.8783405951568639 10.8994156939264712 22.0821465894040827   T   T   T
 21.8362974060691180 10.8346464404076688 22.2017820821083625   T   T   T
 24.6615253396296801 10.9088897003252470 22.2507068505480952   T   T   T
  8.6697133878258850 13.4616413181376640 22.2666328407804954   T   T   T
 11.5920902201942653 13.5292962016513414 22.2356910986542218   T   T   T
 14.4962862803003052 13.5589975538859395 22.1991471163922185   T   T   T
 17.4020217689040777 13.5381240114100638 22.1757244064385510   T   T   T
 20.3012328668206017 13.4934486028470726 22.2017875394391524   T   T   T
 23.1755346446533324 13.3803947258442566 22.2786958937963604   T   T   T
 26.0700719497896181 13.4145127436438525 22.2418936098173958   T   T   T
 10.1310172069495792 15.9396436635352501 22.2538730632666280   T   T   T
 13.0372840631122227 15.9821370080296674 22.2550943710253186   T   T   T
 15.9471526884637331 15.9847244150034928 22.2620315543582983   T   T   T
 18.8594963661584138 15.9599162168670219 22.2535662431396979   T   T   T
 21.7781420813649547 15.9030425968121580 22.2507242803351843   T   T   T
 24.6523487308441389 15.8700985505907752 22.2418986116569641   T   T   T
 27.5357059329804770 15.8977351288670121 22.2486152984630827   T   T   T
  7.3037573858783391  4.2168234384822911 24.3715034998662965   T   T   T
 10.1872807876583646  3.9934225637611243 24.3810627390906554   T   T   T
 13.0776298214478111  4.0041546553828242 24.3994043596641532   T   T   T
 15.9940053240450748  4.0748292970285718 24.4228462376603090   T   T   T
  8.5520688976206056  6.8257203362592396 24.3810581351843574   T   T   T
 11.5555178173374831  6.6715638033593754 24.2923571227752504   T   T   T
 14.4775411209183833  6.6543688206096423 24.3028612443922221   T   T   T
 17.4726821928232425  6.6157174850079885 24.3439003491849988   T   T   T
 10.0065472318230011  9.3234654970421449 24.3994126728489178   T   T   T
 13.0016665739469381  9.2107574075966863 24.3028862000583104   T   T   T
 15.9287694192484626  9.1964518504049018 24.2787753633917553   T   T   T
 18.9177694955269295  9.1299651449364720 24.3122746051928509   T   T   T
 11.5259696222658174 11.8138220130340681 24.4228835338131880   T   T   T
 14.4657643140188998 11.8239827057244398 24.3439646138354924   T   T   T
 17.3656998104025568 11.8182791332376240 24.3123004281289070   T   T   T
 20.3388380383851803 11.7426232038447829 24.3199055304874747   T   T   T
  8.8421626786977345  5.1050154669188004 26.5308466626936124   T   T   T
 11.6696592594386690  5.0670769354283358 26.5919409289487092   T   T   T
 14.4921689825588214  5.0561172676748463 26.6019947030204236   T   T   T
 17.3334521012880032  5.1528092720203302 26.6680157844214456   T   T   T
 10.2230460901436508  7.5726766724063133 26.5919356077647926   T   T   T
 13.0763798081350657  7.5496686106062150 26.6718533710219177   T   T   T
 15.9289945709961014  7.5743557477970631 26.6362910141803937   T   T   T
 18.7970603783062558  7.5843145527154716 26.6380787997724440   T   T   T
 11.6248320111062320 10.0225284983327363 26.6019912288475453   T   T   T
 14.5241205685309378 10.0076985343881741 26.6362242233466198   T   T   T
 17.3883562815721930 10.0391543291645498 26.5776445689001193   T   T   T
 20.2382114859336149 10.0273551461639219 26.5723899485105512   T   T   T
 13.1291779019418460 12.4348424959959107 26.6681117738934965   T   T   T
 15.9667707341450971 12.4865734081369304 26.6381442024220227   T   T   T
 18.8030728292976477 12.5131194366511487 26.5724063849272731   T   T   T
 21.5974371739311692 12.4692771895753758 26.5854409131625538   T   T   T
