# Supplementary material for: NO2 Adsorption on Oxygen-Modified Ag at Ambient Conditions
Source: J Am Chem Soc. 2025 Nov 5;147(46):43139–52. doi: 10.1021/jacs.5c16683 (PMC12636020; doi:10.1021/jacs.5c16683)
Supplement: Supplementary file 2 [file ja5c16683_si_002.zip › structures-NO2_O-modified_Ag111/island_v_ML/monolayer/fcc-ml/POSCAR]

Au Ag  O 
 1.0000000000000000
    11.5976825823092788    0.0000000000000000    0.0000000000000000
     5.7988412911546394   10.0438877413081418    0.0000000000000000
     0.0000000000000000    0.0000000000000000   33.5894681751405670
 Au  Ag  O  
  64  16   1
Selective dynamics
Cartesian
 11.5976825823092362  1.6739812902179998 12.0600000000000591   F   F   F
  2.8994206455772784  1.6739812902179998 12.0600000000000591   F   F   F
  5.7988412911545986  1.6739812902179998 12.0600000000000591   F   F   F
  8.6982619367319174  1.6739812902179998 12.0600000000000591   F   F   F
 13.0473929050978974  4.1849532255450352 12.0600000000000591   F   F   F
  4.3491309683659383  4.1849532255450352 12.0600000000000591   F   F   F
  7.2485516139432580  4.1849532255450352 12.0600000000000591   F   F   F
 10.1479722595205786  4.1849532255450352 12.0600000000000591   F   F   F
 14.4971032278865568  6.6959251608720711 12.0600000000000591   F   F   F
  5.7988412911545986  6.6959251608720711 12.0600000000000591   F   F   F
  8.6982619367319174  6.6959251608720711 12.0600000000000591   F   F   F
 11.5976825823092380  6.6959251608720711 12.0600000000000591   F   F   F
 15.9468135506752162  9.2068970961991070 12.0600000000000591   F   F   F
  7.2485516139432580  9.2068970961991070 12.0600000000000591   F   F   F
 10.1479722595205786  9.2068970961991070 12.0600000000000591   F   F   F
 13.0473929050978974  9.2068970961991070 12.0600000000000591   F   F   F
  0.0000000000000000  0.0000000000000000 14.4273670437850541   F   F   F
  2.8994206455773197  0.0000000000000000 14.4273670437850541   F   F   F
  5.7988412911546394  0.0000000000000000 14.4273670437850541   F   F   F
  8.6982619367319600  0.0000000000000000 14.4273670437850541   F   F   F
  1.4497103227886599  2.5109719353270354 14.4273670437850541   F   F   F
  4.3491309683659800  2.5109719353270354 14.4273670437850541   F   F   F
  7.2485516139432988  2.5109719353270354 14.4273670437850541   F   F   F
 10.1479722595206194  2.5109719353270354 14.4273670437850541   F   F   F
  2.8994206455773197  5.0219438706540709 14.4273670437850541   F   F   F
  5.7988412911546394  5.0219438706540709 14.4273670437850541   F   F   F
  8.6982619367319600  5.0219438706540709 14.4273670437850541   F   F   F
 11.5976825823092788  5.0219438706540709 14.4273670437850541   F   F   F
  4.3491309683659800  7.5329158059811068 14.4273670437850541   F   F   F
  7.2485516139432988  7.5329158059811068 14.4273670437850541   F   F   F
 10.1479722595206194  7.5329158059811068 14.4273670437850541   F   F   F
 13.0473929050979400  7.5329158059811068 14.4273670437850541   F   F   F
  1.4538293282103179  0.8393793767552794 16.7832342007714601   T   T   T
  4.3461736563326285  0.8372664530375025 16.7798203058060906   T   T   T
  7.2515118083660397  0.8372483031048831 16.7798226343577213   T   T   T
 10.1438457437354366  0.8393709473290724 16.7832371831535099   T   T   T
  2.8981663188217670  3.3452709822587305 16.7798251394799074   T   T   T
  5.7988355456317890  3.3479638066981994 16.7653702111970020   T   T   T
  8.6995239240802693  3.3452634040231497 16.7798343606930693   T   T   T
 11.5976981693918297  3.3521205014148174 16.7822563455478218   T   T   T
  4.3508184807549819  5.8613535549833164 16.7798199758826740   T   T   T
  7.2468395926857347  5.8613520578838472 16.7798233006737547   T   T   T
 10.1462569145201353  5.8579264481109714 16.7755395428583682   T   T   T
 13.0491357793800749  5.8579223114587728 16.7755344797039676   T   T   T
  5.7988294181815618  8.3651363388411717 16.7832324262140631   T   T   T
  8.7018641782615056  8.3678338180984664 16.7822492660896323   T   T   T
 11.5976893483136667  8.3719098755223147 16.7755299719710784   T   T   T
 14.4935030434346572  8.3678176260545492 16.7822495478500784   T   T   T
 11.5976637672210234  1.6675739558316827 19.1333906774397313   T   T   T
  2.9127323873854154  1.6816800402604812 19.1755597346538309   T   T   T
  5.7988480986667854  1.6857768998457581 19.1494633869348512   T   T   T
  8.6849482564855638  1.6816696889379839 19.1755624919381660   T   T   T
 13.0501664129686201  4.1808121832468634 19.1426845920123725   T   T   T
  4.3593353911909913  4.1790690690312662 19.1494636034966277   T   T   T
  7.2383432084710053  4.1790603570617364 19.1494715528094872   T   T   T
 10.1452139248585649  4.1807958244015619 19.1427028169564686   T   T   T
 14.5020959086819534  6.6956023730410754 19.1427016956843907   T   T   T
  5.7988267094398482  6.6805423163875330 19.1755718646065993   T   T   T
  8.6932740509900785  6.6955905730541234 19.1427020037489228   T   T   T
 11.5977008755550344  6.6958855369086185 19.1355261060274557   T   T   T
 15.9523683220749746  9.2100910983827688 19.1333987149473401   T   T   T
  7.2429919281089781  9.2101014792987552 19.1334114620571043   T   T   T
 10.1457659722228737  9.2113739767062750 19.1427036462951072   T   T   T
 13.0496119729689521  9.2113741817402790 19.1426958296666427   T   T   T
  0.0000011358277379 -0.0000008891197238 21.5172685025312873   T   T   T
  8.6769905432152079 10.0199370617592809 21.5141500323379908   T   T   T
 11.5976791441192759 10.0079741467663954 21.4938383468197500   T   T   T
 14.5183500280887454 10.0199305788909534 21.5140832032876510   T   T   T
 13.0160136481049733  2.5045530209051279 21.5140738635911291   T   T   T
  4.2491429251566437  2.4532603439881924 21.5475348970660399   T   T   T
  7.3485313072233174  2.4532473423542944 21.5475414844141824   T   T   T
 10.1793372446635075  2.5045356312018696 21.5141354394906834   T   T   T
 14.4659925834639864  5.0399070006285873 21.4938257866957478   T   T   T
  5.7988393905273874  5.1373830489435655 21.5475576180785247   T   T   T
  8.7293772247614640  5.0399082314987869 21.4938318548568326   T   T   T
 11.5976810724178332  5.0240795277564843 21.5123411090799124   T   T   T
 15.9367033133201801  7.5632980458735695 21.5141594904060334   T   T   T
  7.2586749302397600  7.5633029232165763 21.5141580744533201   T   T   T
 10.1498144667147638  7.5318600467800962 21.5123543304540839   T   T   T
 13.0455511003555156  7.5318518588366903 21.5123581696723924   T   T   T
  5.7988383123209450  3.3479495213142352 22.7141461595525378   T   T   T
