# Supplementary material for: NO2 Adsorption on Oxygen-Modified Ag at Ambient Conditions
Source: J Am Chem Soc. 2025 Nov 5;147(46):43139–52. doi: 10.1021/jacs.5c16683 (PMC12636020; doi:10.1021/jacs.5c16683)
Supplement: Supplementary file 2 [file ja5c16683_si_002.zip › structures-NO2_O-modified_Ag111/island_v_ML/monolayer/hcp-ml/POSCAR]

Au Ag  O 
 1.0000000000000000
    11.5976825823092788    0.0000000000000000    0.0000000000000000
     5.7988412911546394   10.0438877413081418    0.0000000000000000
     0.0000000000000000    0.0000000000000000   33.5894681751405670
 Au  Ag  O  
  64  16   1
Selective dynamics
Cartesian
 11.5976825823092362  1.6739812902179998 12.0600000000000591   F   F   F
  2.8994206455772784  1.6739812902179998 12.0600000000000591   F   F   F
  5.7988412911545986  1.6739812902179998 12.0600000000000591   F   F   F
  8.6982619367319174  1.6739812902179998 12.0600000000000591   F   F   F
 13.0473929050978974  4.1849532255450352 12.0600000000000591   F   F   F
  4.3491309683659383  4.1849532255450352 12.0600000000000591   F   F   F
  7.2485516139432580  4.1849532255450352 12.0600000000000591   F   F   F
 10.1479722595205786  4.1849532255450352 12.0600000000000591   F   F   F
 14.4971032278865568  6.6959251608720711 12.0600000000000591   F   F   F
  5.7988412911545986  6.6959251608720711 12.0600000000000591   F   F   F
  8.6982619367319174  6.6959251608720711 12.0600000000000591   F   F   F
 11.5976825823092380  6.6959251608720711 12.0600000000000591   F   F   F
 15.9468135506752162  9.2068970961991070 12.0600000000000591   F   F   F
  7.2485516139432580  9.2068970961991070 12.0600000000000591   F   F   F
 10.1479722595205786  9.2068970961991070 12.0600000000000591   F   F   F
 13.0473929050978974  9.2068970961991070 12.0600000000000591   F   F   F
  0.0000000000000000  0.0000000000000000 14.4273670437850541   F   F   F
  2.8994206455773197  0.0000000000000000 14.4273670437850541   F   F   F
  5.7988412911546394  0.0000000000000000 14.4273670437850541   F   F   F
  8.6982619367319600  0.0000000000000000 14.4273670437850541   F   F   F
  1.4497103227886599  2.5109719353270354 14.4273670437850541   F   F   F
  4.3491309683659800  2.5109719353270354 14.4273670437850541   F   F   F
  7.2485516139432988  2.5109719353270354 14.4273670437850541   F   F   F
 10.1479722595206194  2.5109719353270354 14.4273670437850541   F   F   F
  2.8994206455773197  5.0219438706540709 14.4273670437850541   F   F   F
  5.7988412911546394  5.0219438706540709 14.4273670437850541   F   F   F
  8.6982619367319600  5.0219438706540709 14.4273670437850541   F   F   F
 11.5976825823092788  5.0219438706540709 14.4273670437850541   F   F   F
  4.3491309683659800  7.5329158059811068 14.4273670437850541   F   F   F
  7.2485516139432988  7.5329158059811068 14.4273670437850541   F   F   F
 10.1479722595206194  7.5329158059811068 14.4273670437850541   F   F   F
 13.0473929050979400  7.5329158059811068 14.4273670437850541   F   F   F
  1.4497129529160837  0.8369874507026290 16.7818119215661277   T   T   T
  4.3545423879041696  0.8364501082655844 16.7789094792058684   T   T   T
  7.2485420702439587  0.8370289490407621 16.7773257101082649   T   T   T
 10.1425519980783907  0.8364579777924852 16.7789166282165212   T   T   T
  2.9016522388552817  3.3529325384065016 16.7789291859061791   T   T   T
  5.7949619567750439  3.3457283365345156 16.7791676042663802   T   T   T
  8.7021035877407478  3.3457146887900264 16.7791831992540175   T   T   T
 11.5954143549139150  3.3529314194678053 16.7789103754600930   T   T   T
  4.3491823829564913  5.8589066250957780 16.7773322382209251   T   T   T
  7.2485668846199580  5.8633742732137719 16.7791673612267900   T   T   T
 10.1479260842999537  5.8588985039937693 16.7773259220803972   T   T   T
 13.0473910638189814  5.8604259813397874 16.7773623282819102   T   T   T
  5.7956740064177081  8.3654668965023351 16.7789173275708876   T   T   T
  8.7014501245800133  8.3654716091001600 16.7789127892459540   T   T   T
 11.5989707052513857  8.3691592449841625 16.7773627035757436   T   T   T
 14.4958206232129054  8.3691683864742679 16.7773518265729500   T   T   T
 11.5903744099180361  1.6782084164359297 19.1344679670181712   T   T   T
  2.9067275781007855  1.6781964045675619 19.1344817230376947   T   T   T
  5.8112061837880296  1.6835407569909759 19.1666539090574091   T   T   T
  8.6859019549628336  1.6835429260821693 19.1666769350678869   T   T   T
 13.0473680104006142  4.1807428608829218 19.1337924946015470   T   T   T
  4.3635841172557024  4.1908632469883624 19.1666668320238003   T   T   T
  7.2485280589897902  4.1849349776711806 19.1473583361097113   T   T   T
 10.1334839003319725  4.1908820343790891 19.1666724636101193   T   T   T
 14.4975842427391672  6.6956303636415297 19.1394599329195856   T   T   T
  5.8009451461472290  6.6804107334701355 19.1666676178835580   T   T   T
  8.6961655374128117  6.6804103903521721 19.1666662400976655   T   T   T
 11.5971868113197765  6.6956515633260274 19.1394669043649515   T   T   T
 15.9504698006144565  9.2089896513678529 19.1337613253553940   T   T   T
  7.2485561288727904  9.1984156173069263 19.1344745680657127   T   T   T
 10.1443159631698148  9.2090006063751595 19.1337721353507106   T   T   T
 13.0473916006720660  9.2074446329697217 19.1394478116400322   T   T   T
  0.0012459918932178  0.0006996638644478 21.5077109779497135   T   T   T
  2.8981442679026870  0.0007374480882773 21.5077146810141038   T   T   T
 11.5940906357971123 10.0189859315899312 21.5050659724228375   T   T   T
 14.5007025877906983 10.0190094545504245 21.5050837116918920   T   T   T
  1.4496921264037057  2.5094856698088752 21.5077279119923119   T   T   T
  4.3117363794180079  2.4893769608071357 21.5156475673333283   T   T   T
  7.2485492552735966  2.4221108974738614 21.5867241643299188   T   T   T
 10.1853760727148615  2.4893748623028968 21.5156593780162950   T   T   T
 14.4737363958982979  5.0312785704938907 21.5051095677072119   T   T   T
  5.7218993407390446  5.0663867431948884 21.5867352560276338   T   T   T
  8.7751832728828632  5.0663719211949889 21.5867106557805357   T   T   T
 11.6210256890586088  5.0313016021819390 21.5051160784652353   T   T   T
 15.9270551602693331  7.5484707055784472 21.5050931390517341   T   T   T
  7.2485568603329815  7.5761001578589706 21.5156501573403531   T   T   T
 10.1677311388296463  7.5485246049671364 21.5051245063102989   T   T   T
 13.0474250657730675  7.5329105722957692 21.5137002068881813   T   T   T
  7.2485398300815005  4.1849414568315639 22.8113336709982200   T   T   T
