# Supplementary material for: NO2 Adsorption on Oxygen-Modified Ag at Ambient Conditions
Source: J Am Chem Soc. 2025 Nov 5;147(46):43139–52. doi: 10.1021/jacs.5c16683 (PMC12636020; doi:10.1021/jacs.5c16683)
Supplement: Supplementary file 2 [file ja5c16683_si_002.zip › structures-NO2_O-modified_Ag111/island_v_ML/monolayer/prist-ml/POSCAR]

Au Ag 
 1.0000000000000000
    11.5976825823092788    0.0000000000000000    0.0000000000000000
     5.7988412911546394   10.0438877413081418    0.0000000000000000
     0.0000000000000000    0.0000000000000000   33.5894681751405670
 Au  Ag 
  64  16
Selective dynamics
Cartesian
 11.5976825823092362  1.6739812902179998 12.0600000000000591   F   F   F
  2.8994206455772784  1.6739812902179998 12.0600000000000591   F   F   F
  5.7988412911545986  1.6739812902179998 12.0600000000000591   F   F   F
  8.6982619367319174  1.6739812902179998 12.0600000000000591   F   F   F
 13.0473929050978974  4.1849532255450352 12.0600000000000591   F   F   F
  4.3491309683659383  4.1849532255450352 12.0600000000000591   F   F   F
  7.2485516139432580  4.1849532255450352 12.0600000000000591   F   F   F
 10.1479722595205786  4.1849532255450352 12.0600000000000591   F   F   F
 14.4971032278865568  6.6959251608720711 12.0600000000000591   F   F   F
  5.7988412911545986  6.6959251608720711 12.0600000000000591   F   F   F
  8.6982619367319174  6.6959251608720711 12.0600000000000591   F   F   F
 11.5976825823092380  6.6959251608720711 12.0600000000000591   F   F   F
 15.9468135506752162  9.2068970961991070 12.0600000000000591   F   F   F
  7.2485516139432580  9.2068970961991070 12.0600000000000591   F   F   F
 10.1479722595205786  9.2068970961991070 12.0600000000000591   F   F   F
 13.0473929050978974  9.2068970961991070 12.0600000000000591   F   F   F
  0.0000000000000000  0.0000000000000000 14.4273670437850541   F   F   F
  2.8994206455773197  0.0000000000000000 14.4273670437850541   F   F   F
  5.7988412911546394  0.0000000000000000 14.4273670437850541   F   F   F
  8.6982619367319600  0.0000000000000000 14.4273670437850541   F   F   F
  1.4497103227886599  2.5109719353270354 14.4273670437850541   F   F   F
  4.3491309683659800  2.5109719353270354 14.4273670437850541   F   F   F
  7.2485516139432988  2.5109719353270354 14.4273670437850541   F   F   F
 10.1479722595206194  2.5109719353270354 14.4273670437850541   F   F   F
  2.8994206455773197  5.0219438706540709 14.4273670437850541   F   F   F
  5.7988412911546394  5.0219438706540709 14.4273670437850541   F   F   F
  8.6982619367319600  5.0219438706540709 14.4273670437850541   F   F   F
 11.5976825823092788  5.0219438706540709 14.4273670437850541   F   F   F
  4.3491309683659800  7.5329158059811068 14.4273670437850541   F   F   F
  7.2485516139432988  7.5329158059811068 14.4273670437850541   F   F   F
 10.1479722595206194  7.5329158059811068 14.4273670437850541   F   F   F
 13.0473929050979400  7.5329158059811068 14.4273670437850541   F   F   F
  1.4497044446644989  0.8369781933445836 16.7759768865740853   T   T   T
  4.3491240375986626  0.8369620993643365 16.7759922234898475   T   T   T
  7.2485479985526382  0.8369797463567969 16.7759751842642508   T   T   T
 10.1479848765972793  0.8370031859235094 16.7759663381772235   T   T   T
  2.8994055559908691  3.3479460109112029 16.7759489101789150   T   T   T
  5.7988457690581754  3.3479552474739189 16.7759281182206976   T   T   T
  8.6982839086614838  3.3479648836944627 16.7759485621013056   T   T   T
 11.5976660557601434  3.3479563417841005 16.7759677121001936   T   T   T
  4.3491406122221079  5.8589395981058567 16.7759480166199566   T   T   T
  7.2485719625513685  5.8589481287467970 16.7759675497936911   T   T   T
 10.1479645800411138  5.8589391229302370 16.7760121524990815   T   T   T
 13.0473616931727125  5.8589323957341808 16.7759991834261974   T   T   T
  5.7988640354655496  8.3699162009554158 16.7759842934232566   T   T   T
  8.6982679586352827  8.3699028378182980 16.7760253639714918   T   T   T
 11.5976529790958516  8.3699054124953829 16.7760449432583094   T   T   T
 14.4970957433477317  8.3699180300212639 16.7759974449746920   T   T   T
 11.5976883710415652  1.6739817976259601 19.1441985790994380   T   T   T
  2.8994099745027433  1.6739583818931021 19.1442220055466628   T   T   T
  5.7988328227367694  1.6739577099683358 19.1442115885299806   T   T   T
  8.6982723592917139  1.6739821209145420 19.1441967238288910   T   T   T
 13.0473736332778625  4.1849534767580412 19.1442105312949238   T   T   T
  4.3491235766603289  4.1849555163629022 19.1442410654412676   T   T   T
  7.2485695813373310  4.1849710627695913 19.1442002434258463   T   T   T
 10.1479778943090064  4.1849730617148273 19.1441609201138974   T   T   T
 14.4970928176777889  6.6959284850532637 19.1441852098725995   T   T   T
  5.7988596455198627  6.6959367979659969 19.1441762761179497   T   T   T
  8.6982805637696430  6.6959422525556365 19.1441111689681271   T   T   T
 11.5976547282570301  6.6959310074281939 19.1441206998442333   T   T   T
 15.9468245273769718  9.2068990840533278 19.1441805571494648   T   T   T
  7.2485732937515470  9.2068889230867743 19.1441542413421750   T   T   T
 10.1479597549622049  9.2068724959604147 19.1441282333238405   T   T   T
 13.0473720911058884  9.2068860726769319 19.1441522099389303   T   T   T
  0.0000022038979347  0.0000034997157433 21.5155701639714998   T   T   T
  2.8994152234947865  0.0000144196360779 21.5155718273685537   T   T   T
  5.7988392608309596  0.0000110200877318 21.5155661433526930   T   T   T
  8.6982679670986087  0.0000035477410163 21.5155647495768072   T   T   T
  1.4497183737589334  2.5109730569412769 21.5155569500468680   T   T   T
  4.3491304093222984  2.5109367072787498 21.5155706193884200   T   T   T
  7.2485862277761575  2.5109132859801488 21.5155823213632793   T   T   T
 10.1479736896680848  2.5109647905361077 21.5155547679288688   T   T   T
  2.8993587707007733  5.0219773036405249 21.5156052771392936   T   T   T
  5.7988759367564358  5.0220008025751133 21.5156127161270341   T   T   T
  8.6982909604110876  5.0219988391678410 21.5155743955296437   T   T   T
 11.5976879147310363  5.0219752234822108 21.5155707346738616   T   T   T
  4.3491348357058062  7.5329124700285668 21.5155419110435631   T   T   T
  7.2485439382543859  7.5329207561258489 21.5155452997690801   T   T   T
 10.1479681738252818  7.5329179749867476 21.5155572735587022   T   T   T
 13.0474010290863411  7.5329137016279768 21.5155602230992251   T   T   T
