# Supplementary material for: NO2 Adsorption on Oxygen-Modified Ag at Ambient Conditions
Source: J Am Chem Soc. 2025 Nov 5;147(46):43139–52. doi: 10.1021/jacs.5c16683 (PMC12636020; doi:10.1021/jacs.5c16683)
Supplement: Supplementary file 2 [file ja5c16683_si_002.zip › structures-NO2_O-modified_Ag111/island_v_ML/monolayer/prist-ml/prist-ml.cif]

data_image0
_chemical_formula_structural       Au64Ag16
_chemical_formula_sum              "Au64 Ag16"
_cell_length_a       11.5977
_cell_length_b       11.5977
_cell_length_c       33.5895
_cell_angle_alpha    90
_cell_angle_beta     90
_cell_angle_gamma    60

_space_group_name_H-M_alt    "P 1"
_space_group_IT_number       1

loop_
  _space_group_symop_operation_xyz
  'x, y, z'

loop_
  _atom_site_type_symbol
  _atom_site_label
  _atom_site_symmetry_multiplicity
  _atom_site_fract_x
  _atom_site_fract_y
  _atom_site_fract_z
  _atom_site_occupancy
  Au  Au1       1.0  0.91667  0.16667  0.35904  1.0000
  Au  Au2       1.0  0.16667  0.16667  0.35904  1.0000
  Au  Au3       1.0  0.41667  0.16667  0.35904  1.0000
  Au  Au4       1.0  0.66667  0.16667  0.35904  1.0000
  Au  Au5       1.0  0.91667  0.41667  0.35904  1.0000
  Au  Au6       1.0  0.16667  0.41667  0.35904  1.0000
  Au  Au7       1.0  0.41667  0.41667  0.35904  1.0000
  Au  Au8       1.0  0.66667  0.41667  0.35904  1.0000
  Au  Au9       1.0  0.91667  0.66667  0.35904  1.0000
  Au  Au10      1.0  0.16667  0.66667  0.35904  1.0000
  Au  Au11      1.0  0.41667  0.66667  0.35904  1.0000
  Au  Au12      1.0  0.66667  0.66667  0.35904  1.0000
  Au  Au13      1.0  0.91667  0.91667  0.35904  1.0000
  Au  Au14      1.0  0.16667  0.91667  0.35904  1.0000
  Au  Au15      1.0  0.41667  0.91667  0.35904  1.0000
  Au  Au16      1.0  0.66667  0.91667  0.35904  1.0000
  Au  Au17      1.0  0.00000  0.00000  0.42952  1.0000
  Au  Au18      1.0  0.25000  0.00000  0.42952  1.0000
  Au  Au19      1.0  0.50000  0.00000  0.42952  1.0000
  Au  Au20      1.0  0.75000  0.00000  0.42952  1.0000
  Au  Au21      1.0  0.00000  0.25000  0.42952  1.0000
  Au  Au22      1.0  0.25000  0.25000  0.42952  1.0000
  Au  Au23      1.0  0.50000  0.25000  0.42952  1.0000
  Au  Au24      1.0  0.75000  0.25000  0.42952  1.0000
  Au  Au25      1.0  0.00000  0.50000  0.42952  1.0000
  Au  Au26      1.0  0.25000  0.50000  0.42952  1.0000
  Au  Au27      1.0  0.50000  0.50000  0.42952  1.0000
  Au  Au28      1.0  0.75000  0.50000  0.42952  1.0000
  Au  Au29      1.0  0.00000  0.75000  0.42952  1.0000
  Au  Au30      1.0  0.25000  0.75000  0.42952  1.0000
  Au  Au31      1.0  0.50000  0.75000  0.42952  1.0000
  Au  Au32      1.0  0.75000  0.75000  0.42952  1.0000
  Au  Au33      1.0  0.08333  0.08333  0.49944  1.0000
  Au  Au34      1.0  0.33333  0.08333  0.49944  1.0000
  Au  Au35      1.0  0.58333  0.08333  0.49944  1.0000
  Au  Au36      1.0  0.83333  0.08333  0.49944  1.0000
  Au  Au37      1.0  0.08333  0.33333  0.49944  1.0000
  Au  Au38      1.0  0.33333  0.33333  0.49944  1.0000
  Au  Au39      1.0  0.58334  0.33333  0.49944  1.0000
  Au  Au40      1.0  0.83333  0.33333  0.49944  1.0000
  Au  Au41      1.0  0.08333  0.58333  0.49944  1.0000
  Au  Au42      1.0  0.33333  0.58333  0.49944  1.0000
  Au  Au43      1.0  0.58333  0.58333  0.49944  1.0000
  Au  Au44      1.0  0.83333  0.58333  0.49944  1.0000
  Au  Au45      1.0  0.08333  0.83333  0.49944  1.0000
  Au  Au46      1.0  0.33333  0.83333  0.49944  1.0000
  Au  Au47      1.0  0.58333  0.83333  0.49944  1.0000
  Au  Au48      1.0  0.83333  0.83333  0.49944  1.0000
  Au  Au49      1.0  0.91667  0.16667  0.56995  1.0000
  Au  Au50      1.0  0.16667  0.16666  0.56995  1.0000
  Au  Au51      1.0  0.41667  0.16666  0.56995  1.0000
  Au  Au52      1.0  0.66667  0.16667  0.56995  1.0000
  Au  Au53      1.0  0.91666  0.41667  0.56995  1.0000
  Au  Au54      1.0  0.16667  0.41667  0.56995  1.0000
  Au  Au55      1.0  0.41667  0.41667  0.56995  1.0000
  Au  Au56      1.0  0.66667  0.41667  0.56995  1.0000
  Au  Au57      1.0  0.91667  0.66667  0.56995  1.0000
  Au  Au58      1.0  0.16667  0.66667  0.56995  1.0000
  Au  Au59      1.0  0.41667  0.66667  0.56994  1.0000
  Au  Au60      1.0  0.66666  0.66667  0.56994  1.0000
  Au  Au61      1.0  0.91667  0.91667  0.56995  1.0000
  Au  Au62      1.0  0.16667  0.91667  0.56995  1.0000
  Au  Au63      1.0  0.41667  0.91666  0.56994  1.0000
  Au  Au64      1.0  0.66667  0.91667  0.56995  1.0000
  Ag  Ag1       1.0  0.00000  0.00000  0.64055  1.0000
  Ag  Ag2       1.0  0.25000  0.00000  0.64055  1.0000
  Ag  Ag3       1.0  0.50000  0.00000  0.64055  1.0000
  Ag  Ag4       1.0  0.75000  0.00000  0.64054  1.0000
  Ag  Ag5       1.0  0.00000  0.25000  0.64054  1.0000
  Ag  Ag6       1.0  0.25000  0.25000  0.64055  1.0000
  Ag  Ag7       1.0  0.50001  0.24999  0.64055  1.0000
  Ag  Ag8       1.0  0.75000  0.25000  0.64054  1.0000
  Ag  Ag9       1.0  0.99999  0.50000  0.64055  1.0000
  Ag  Ag10      1.0  0.25000  0.50001  0.64055  1.0000
  Ag  Ag11      1.0  0.50000  0.50001  0.64055  1.0000
  Ag  Ag12      1.0  0.75000  0.50000  0.64055  1.0000
  Ag  Ag13      1.0  0.00000  0.75000  0.64054  1.0000
  Ag  Ag14      1.0  0.25000  0.75000  0.64054  1.0000
  Ag  Ag15      1.0  0.50000  0.75000  0.64054  1.0000
  Ag  Ag16      1.0  0.75000  0.75000  0.64054  1.0000
