# Supplementary material for: NO2 Adsorption on Oxygen-Modified Ag at Ambient Conditions
Source: J Am Chem Soc. 2025 Nov 5;147(46):43139–52. doi: 10.1021/jacs.5c16683 (PMC12636020; doi:10.1021/jacs.5c16683)
Supplement: Supplementary file 2 [file ja5c16683_si_002.zip › structures-NO2_O-modified_Ag111/N-adsorbates/N2O4-p4x4/1-N2O4-p4x4/POSCAR]

Ag  O  N 
 1.0000000000000000
    11.5173552519664870    0.0000000000000000    0.0000000000000000
     5.7586776259832435    9.9743222326131011    0.0000000000000000
     0.0000000000000000    0.0000000000000000   34.5932892661822819
 Ag  O   N  
  76  10   2
Selective dynamics
Cartesian
  0.0000000000000000  0.0000000000000000  0.0000999999999927   F   F   F
  2.8793388129916218  0.0000000000000000  0.0000999999999927   F   F   F
  5.7586776259832435  0.0000000000000000  0.0000999999999927   F   F   F
  8.6380164389748657  0.0000000000000000  0.0000999999999927   F   F   F
  1.4396694064958109  2.4935805581532753  0.0000999999999927   F   F   F
  4.3190082194874329  2.4935805581532753  0.0000999999999927   F   F   F
  7.1983470324790542  2.4935805581532753  0.0000999999999927   F   F   F
 10.0776858454706773  2.4935805581532753  0.0000999999999927   F   F   F
  2.8793388129916218  4.9871611163065506  0.0000999999999927   F   F   F
  5.7586776259832435  4.9871611163065506  0.0000999999999927   F   F   F
  8.6380164389748657  4.9871611163065506  0.0000999999999927   F   F   F
 11.5173552519664870  4.9871611163065506  0.0000999999999927   F   F   F
  4.3190082194874329  7.4807416744598259  0.0000999999999927   F   F   F
  7.1983470324790542  7.4807416744598259  0.0000999999999927   F   F   F
 10.0776858454706755  7.4807416744598259  0.0000999999999927   F   F   F
 12.9570246584622986  7.4807416744598259  0.0000999999999927   F   F   F
  1.4396694064958517  0.8311935193844487  2.3510702961400387   F   F   F
  4.3190082194874737  0.8311935193844487  2.3510702961400387   F   F   F
  7.1983470324790950  0.8311935193844487  2.3510702961400387   F   F   F
 10.0776858454707163  0.8311935193844487  2.3510702961400387   F   F   F
  2.8793388129916626  3.3247740775377239  2.3510702961400387   F   F   F
  5.7586776259832844  3.3247740775377239  2.3510702961400387   F   F   F
  8.6380164389749066  3.3247740775377239  2.3510702961400387   F   F   F
 11.5173552519665279  3.3247740775377239  2.3510702961400387   F   F   F
  4.3190082194874737  5.8183546356909996  2.3510702961400387   F   F   F
  7.1983470324790950  5.8183546356909996  2.3510702961400387   F   F   F
 10.0776858454707163  5.8183546356909996  2.3510702961400387   F   F   F
 12.9570246584623376  5.8183546356909996  2.3510702961400387   F   F   F
  5.7586776259832844  8.3119351938442740  2.3510702961400387   F   F   F
  8.6380164389749066  8.3119351938442740  2.3510702961400387   F   F   F
 11.5173552519665279  8.3119351938442740  2.3510702961400387   F   F   F
 14.3966940649581492  8.3119351938442740  2.3510702961400387   F   F   F
 11.5028493378941281  1.6635964580113640  4.7464747888684844   T   T   T
  2.8748682432507286  1.6680132237715117  4.7244792758380525   T   T   T
  5.7482800081004815  1.6678225833299087  4.6892493866189309   T   T   T
  8.6346952857332848  1.6724266611101724  4.7238944847050144   T   T   T
 12.9504086904041458  4.1541412938638871  4.7057044966693056   T   T   T
  4.3152919533845360  4.1691274511816010  4.6912612721579787   T   T   T
  7.1973573553284664  4.1611896893044698  4.6885597472216620   T   T   T
 10.0802058096632798  4.1603193223946970  4.7109990658899834   T   T   T
 14.3896040930886251  6.6644636892187172  4.7101272991145482   T   T   T
  5.7522445204857178  6.6587189412423458  4.7239592954130112   T   T   T
  8.6257495170935634  6.6650590498856337  4.7042526582489286   T   T   T
 11.5127606502431270  6.6549883430855257  4.6934612530672988   T   T   T
 15.8379344835705762  9.1450961055078199  4.7458509579870327   T   T   T
  7.1925379557121367  9.1604599555007784  4.7428932789566023   T   T   T
 10.0680589077354448  9.1436960018274451  4.7098462536425121   T   T   T
 12.9592317229748026  9.1530810247735950  4.7057155562134403   T   T   T
 11.4984120361845701  0.0212293759761863  7.1947182168620714   T   T   T
  2.8498597820935139  0.0181740241226108  7.0892302031127379   T   T   T
  5.7435451478254835  0.0252491253600784  7.0204301662178592   T   T   T
  8.6302595383915968  0.0254422715294511  7.0976160831294681   T   T   T
 12.9370349984103363  2.5043185870347573  7.0982185385119632   T   T   T
  4.2980315596818706  2.5421651926951405  7.0586426710251109   T   T   T
  7.1596599071447642  2.4962671011344177  7.0586970070364004   T   T   T
 10.0653783509141430  2.5082998797717520  7.0964844745231721   T   T   T
 14.3842204543699648  5.0035309011040265  7.0201007389674883   T   T   T
  5.7714271740941987  4.9994262327897534  7.0585789585092096   T   T   T
  8.6131535943546069  5.0074575851980772  7.0155195092955553   T   T   T
 11.5288694896854320  5.0115221554294029  7.0568383209287129   T   T   T
 15.8218931937746330  7.5127752782990980  7.0930777215152823   T   T   T
  7.1729710121631971  7.5097364758974070  7.1036575512785953   T   T   T
 10.0507042110593687  7.4722782811974664  7.0572536976144100   T   T   T
 12.9217088042602768  7.5222651768207642  7.0559968139593421   T   T   T
  2.7586796715632542  1.8642668690407700  9.6335292304018108   T   T   T
  5.6695092189229808  1.6937412204585014  9.4227811063973785   T   T   T
  8.5272388628972298  1.4939026316245179  9.6388603166769951   T   T   T
  4.3546320460190699  4.2408318180979618  9.4252486205846271   T   T   T
  7.2190795982730451  4.1089314889761681  9.4248835489785172   T   T   T
 11.7056805458630055  3.3345111983650035  9.6353460453977995   T   T   T
  5.9450230387347593  6.6763170151988902  9.6376500330434816   T   T   T
 10.0945936189057175  5.7721281455544107  9.4121200412106418   T   T   T
 12.9658481436602049  5.9047598592395723  9.4132680720910749   T   T   T
  8.5134034960303868  8.1636329956101203  9.6357658338028198   T   T   T
 11.4188522367596992  8.3168537714602628  9.4151445203700703   T   T   T
 14.2744538228666809  8.5060908008601626  9.6395593835610107   T   T   T
  9.6354384552338548  3.2434555623969463  9.2548242467017712   T   T   T
  7.9420956592552194  6.1877591549278952 10.1436426751615159   T   T   T
  3.7145901068471656  0.0288929305575823  9.2400201095036607   T   T   T
  7.0866647209036584  0.0162284274273843 10.1273136677720572   T   T   T
 13.7054352229208938  3.8416580616142548 10.1302281899156110   T   T   T
 15.3900756225672204  6.7630842454252642  9.2420613120839459   T   T   T
 15.6467290419009366  9.8566430282217610 11.9720241526252362   T   T   T
  0.7959084452807055  1.3618334216945520 11.9667862155368745   T   T   T
  5.2974973182030221  7.9683374996299854 12.1492259583532203   T   T   T
  7.6997446752283922  9.4330258852085009 12.1341057783457149   T   T   T
 16.6329225702122692  9.1661381811207470 12.1224581134745222   T   T   T
  0.9589406302716735  0.1684548280605948 12.1123505464068071   T   T   T
