# Supplementary material for: NO2 Adsorption on Oxygen-Modified Ag at Ambient Conditions
Source: J Am Chem Soc. 2025 Nov 5;147(46):43139–52. doi: 10.1021/jacs.5c16683 (PMC12636020; doi:10.1021/jacs.5c16683)
Supplement: Supplementary file 2 [file ja5c16683_si_002.zip › structures-NO2_O-modified_Ag111/N-adsorbates/N2O4-p4x4/2-N2O4-p4x4/POSCAR]

Ag  O  N 
 1.0000000000000000
    11.5173552519664870    0.0000000000000000    0.0000000000000000
     5.7586776259832435    9.9743222326131011    0.0000000000000000
     0.0000000000000000    0.0000000000000000   34.5932892661822819
 Ag  O   N  
  76  14   4
Selective dynamics
Cartesian
  0.0000000000000000  0.0000000000000000  0.0000999999999927   F   F   F
  2.8793388129916218  0.0000000000000000  0.0000999999999927   F   F   F
  5.7586776259832435  0.0000000000000000  0.0000999999999927   F   F   F
  8.6380164389748657  0.0000000000000000  0.0000999999999927   F   F   F
  1.4396694064958109  2.4935805581532753  0.0000999999999927   F   F   F
  4.3190082194874337  2.4935805581532753  0.0000999999999927   F   F   F
  7.1983470324790542  2.4935805581532753  0.0000999999999927   F   F   F
 10.0776858454706773  2.4935805581532753  0.0000999999999927   F   F   F
  2.8793388129916218  4.9871611163065506  0.0000999999999927   F   F   F
  5.7586776259832435  4.9871611163065506  0.0000999999999927   F   F   F
  8.6380164389748657  4.9871611163065506  0.0000999999999927   F   F   F
 11.5173552519664870  4.9871611163065506  0.0000999999999927   F   F   F
  4.3190082194874329  7.4807416744598259  0.0000999999999927   F   F   F
  7.1983470324790542  7.4807416744598259  0.0000999999999927   F   F   F
 10.0776858454706755  7.4807416744598259  0.0000999999999927   F   F   F
 12.9570246584622986  7.4807416744598259  0.0000999999999927   F   F   F
  1.4396694064958517  0.8311935193844487  2.3510702961400387   F   F   F
  4.3190082194874746  0.8311935193844487  2.3510702961400387   F   F   F
  7.1983470324790950  0.8311935193844487  2.3510702961400387   F   F   F
 10.0776858454707163  0.8311935193844487  2.3510702961400387   F   F   F
  2.8793388129916626  3.3247740775377239  2.3510702961400387   F   F   F
  5.7586776259832844  3.3247740775377239  2.3510702961400387   F   F   F
  8.6380164389749083  3.3247740775377239  2.3510702961400387   F   F   F
 11.5173552519665279  3.3247740775377239  2.3510702961400387   F   F   F
  4.3190082194874737  5.8183546356909996  2.3510702961400387   F   F   F
  7.1983470324790950  5.8183546356909996  2.3510702961400387   F   F   F
 10.0776858454707163  5.8183546356909996  2.3510702961400387   F   F   F
 12.9570246584623394  5.8183546356909996  2.3510702961400387   F   F   F
  5.7586776259832853  8.3119351938442740  2.3510702961400387   F   F   F
  8.6380164389749066  8.3119351938442740  2.3510702961400387   F   F   F
 11.5173552519665279  8.3119351938442740  2.3510702961400387   F   F   F
 14.3966940649581510  8.3119351938442740  2.3510702961400387   F   F   F
 11.4974929106782131  1.6644829069125799  4.7530488018755150   T   T   T
  2.8669240873324031  1.6669548149355591  4.7277983385485625   T   T   T
  5.7404888924488988  1.6658329705083410  4.6887998152683856   T   T   T
  8.6308086955220702  1.6647688570536598  4.7314178830149185   T   T   T
 12.9436034395397996  4.1510487547121668  4.7096430278404426   T   T   T
  4.3107788335472481  4.1690967145013893  4.6923278314372352   T   T   T
  7.1911171034912655  4.1551642019929682  4.6909012378721933   T   T   T
 10.0741793966057376  4.1584701760828775  4.7137613539340846   T   T   T
 14.3840123968307871  6.6640629001947591  4.7111271110024830   T   T   T
  5.7472816134751463  6.6570381190140040  4.7313056048408502   T   T   T
  8.6193793493680992  6.6639239979252238  4.7076197824540564   T   T   T
 11.5081814027755787  6.6554764619970523  4.6943618277045109   T   T   T
 15.8345945694614709  9.1439268863195977  4.7503009238027003   T   T   T
  7.1841915101290539  9.1600415257023577  4.7479991460313089   T   T   T
 10.0580510892938317  9.1416186232044865  4.7109703904277245   T   T   T
 12.9582322310052280  9.1507779532834093  4.7107650163235162   T   T   T
 11.4852139890209255  0.0170426869809770  7.1999889521513483   T   T   T
  2.8374494733004636  0.0141092873669721  7.0929803348961737   T   T   T
  5.7319748045224639  0.0173650149331070  7.0149228782003279   T   T   T
  8.6149719904604751  0.0133511076512572  7.1277408433383345   T   T   T
 12.9244463621046481  2.5009209841357509  7.1173557003730048   T   T   T
  4.2879020148345059  2.5353129050260885  7.0602865414933467   T   T   T
  7.1549558794736798  2.4875691780705527  7.0619694366819363   T   T   T
 10.0507481974371391  2.4993056310374380  7.1077356847571398   T   T   T
 14.3749034480204969  4.9967761369697898  7.0191852870485043   T   T   T
  5.7611678489125788  4.9894498547121122  7.0648451978846012   T   T   T
  8.6056796303401786  5.0020771921477998  7.0177866393785813   T   T   T
 11.5178486436137000  5.0066194392902643  7.0615367158925766   T   T   T
 15.8097496416880610  7.5081619541890499  7.1040805736494672   T   T   T
  7.1609467351211107  7.5041643450727102  7.1135755222194144   T   T   T
 10.0396609915589572  7.4652523161102486  7.0604565559834436   T   T   T
 12.9159347819918331  7.5133856579585174  7.0635322648326335   T   T   T
  2.7569170962250262  1.8354633146962178  9.6477291199194184   T   T   T
  5.6756049092198513  1.6872153136436434  9.4042463171597515   T   T   T
  8.5182556552686215  1.4815283353582691  9.6794171143344396   T   T   T
  4.3370889248145774  4.2273455984397499  9.4296396288301381   T   T   T
  7.2116844416945343  4.1039668657589674  9.4279496422067695   T   T   T
 11.6916499398463536  3.3108389807047574  9.6664265052081699   T   T   T
  5.9305518028816548  6.6712952660380864  9.6514182242998903   T   T   T
 10.0881797489039720  5.7590662403290267  9.4211045838511485   T   T   T
 12.9619761904735338  5.8802836790052204  9.4174803887737646   T   T   T
  8.5127865870910533  8.1504820865593235  9.6523455912054814   T   T   T
 11.4269357889709724  8.3024614152985787  9.4006088317962604   T   T   T
 14.2651673290988228  8.4891574262280951  9.6925288538688132   T   T   T
  9.6252893600007265  3.2287879386891127  9.2636305728766892   T   T   T
  7.9288343505892396  6.1800032009089483 10.1484880987457373   T   T   T
  3.7185433985450906  0.0036576608460956  9.2316515277815103   T   T   T
  7.0841009140430407  0.0041779397606027 10.2186336571567740   T   T   T
 13.6919713654681505  3.8106267698359719 10.1399377429593258   T   T   T
 15.3775524010846478  6.7512908059104957  9.2452838379937479   T   T   T
 10.2717915196921830  0.8417329272891033 11.8652327577225982   T   T   T
  1.5374019583765324  1.2170790564212997 12.2259392412615000   T   T   T
  4.7843487281426658  8.6085496349383970 11.8643951413368427   T   T   T
  7.6052043302738168  8.9834850908723709 12.3038962069107569   T   T   T
  4.7589035744294739  1.0045713086715979 12.2034915286951993   T   T   T
  7.4056938559592185  1.5024863667855413 12.9265999572936288   T   T   T
 10.8654927978439364  8.7880633644734178 12.3546492189425798   T   T   T
 13.5140584642250250  9.2951125979993012 13.2001587859132385   T   T   T
 16.6284840727430598  9.7690413928335040 11.9982641516830064   T   T   T
  1.2246217925590310  0.0477314172466216 12.2688914295917062   T   T   T
  5.3862421417520876 -0.0096671718871609 12.4207383218387228   T   T   T
  7.1442658180284493  0.3231631805385335 12.9153741141493974   T   T   T
