# Supplementary material for: NO2 Adsorption on Oxygen-Modified Ag at Ambient Conditions
Source: J Am Chem Soc. 2025 Nov 5;147(46):43139–52. doi: 10.1021/jacs.5c16683 (PMC12636020; doi:10.1021/jacs.5c16683)
Supplement: Supplementary file 2 [file ja5c16683_si_002.zip › structures-NO2_O-modified_Ag111/N-adsorbates/N2O4-p4x4/3-N2O4-p4x4/POSCAR]

Ag  O  N 
 1.0000000000000000
    11.5173552519664870    0.0000000000000000    0.0000000000000000
     5.7586776259832435    9.9743222326131011    0.0000000000000000
     0.0000000000000000    0.0000000000000000   34.5932892661822819
 Ag  O   N  
  76  18   6
Selective dynamics
Cartesian
  0.0000000000000000  0.0000000000000000  0.0000999999999927   F   F   F
  2.8793388129916218  0.0000000000000000  0.0000999999999927   F   F   F
  5.7586776259832435  0.0000000000000000  0.0000999999999927   F   F   F
  8.6380164389748657  0.0000000000000000  0.0000999999999927   F   F   F
  1.4396694064958109  2.4935805581532753  0.0000999999999927   F   F   F
  4.3190082194874337  2.4935805581532753  0.0000999999999927   F   F   F
  7.1983470324790542  2.4935805581532753  0.0000999999999927   F   F   F
 10.0776858454706773  2.4935805581532753  0.0000999999999927   F   F   F
  2.8793388129916218  4.9871611163065506  0.0000999999999927   F   F   F
  5.7586776259832435  4.9871611163065506  0.0000999999999927   F   F   F
  8.6380164389748657  4.9871611163065506  0.0000999999999927   F   F   F
 11.5173552519664870  4.9871611163065506  0.0000999999999927   F   F   F
  4.3190082194874329  7.4807416744598259  0.0000999999999927   F   F   F
  7.1983470324790542  7.4807416744598259  0.0000999999999927   F   F   F
 10.0776858454706755  7.4807416744598259  0.0000999999999927   F   F   F
 12.9570246584622986  7.4807416744598259  0.0000999999999927   F   F   F
  1.4396694064958517  0.8311935193844487  2.3510702961400387   F   F   F
  4.3190082194874746  0.8311935193844487  2.3510702961400387   F   F   F
  7.1983470324790950  0.8311935193844487  2.3510702961400387   F   F   F
 10.0776858454707163  0.8311935193844487  2.3510702961400387   F   F   F
  2.8793388129916626  3.3247740775377239  2.3510702961400387   F   F   F
  5.7586776259832844  3.3247740775377239  2.3510702961400387   F   F   F
  8.6380164389749083  3.3247740775377239  2.3510702961400387   F   F   F
 11.5173552519665279  3.3247740775377239  2.3510702961400387   F   F   F
  4.3190082194874737  5.8183546356909996  2.3510702961400387   F   F   F
  7.1983470324790950  5.8183546356909996  2.3510702961400387   F   F   F
 10.0776858454707163  5.8183546356909996  2.3510702961400387   F   F   F
 12.9570246584623394  5.8183546356909996  2.3510702961400387   F   F   F
  5.7586776259832853  8.3119351938442740  2.3510702961400387   F   F   F
  8.6380164389749066  8.3119351938442740  2.3510702961400387   F   F   F
 11.5173552519665279  8.3119351938442740  2.3510702961400387   F   F   F
 14.3966940649581510  8.3119351938442740  2.3510702961400387   F   F   F
 11.5118835203404686  1.6685808187095770  4.7469281942742922   T   T   T
  2.8793595307009414  1.6741347172161758  4.7294998306272777   T   T   T
  5.7510960423016799  1.6750359070370779  4.6900824561077208   T   T   T
  8.6372592379263242  1.6737544071575170  4.7236056943980289   T   T   T
 12.9535102071900834  4.1602134188680937  4.7131516007820045   T   T   T
  4.3178850478268105  4.1768383610526945  4.6951094535903994   T   T   T
  7.1983428457851817  4.1644620747785694  4.6863484253273935   T   T   T
 10.0849284341848637  4.1668498033787911  4.7073681812944965   T   T   T
 14.3921985336632723  6.6697296221844136  4.7135892988372738   T   T   T
  5.7553893816911774  6.6665235834004735  4.7298779198029717   T   T   T
  8.6266342296464362  6.6725884802153388  4.7044829391454615   T   T   T
 11.5160235336771493  6.6618176477698743  4.6956896612339563   T   T   T
 15.8411510962226778  9.1528129240156897  4.7481358498254096   T   T   T
  7.1966576871608403  9.1668337301729590  4.7513110269789616   T   T   T
 10.0709217445783352  9.1489240343084095  4.7121390465314628   T   T   T
 12.9653177783220617  9.1582756321263350  4.7074254178644592   T   T   T
 11.5134187712470482  0.0337764637572450  7.2023859069442624   T   T   T
  2.8639411064888924  0.0316831933804646  7.0969308054909179   T   T   T
  5.7570956056935589  0.0355033587933641  7.0157261316625084   T   T   T
  8.6393935299139155  0.0348787139833106  7.1190396334101385   T   T   T
 12.9514322438719809  2.5211899799116857  7.1153078267763172   T   T   T
  4.3104992223599901  2.5561222533807673  7.0653331648336950   T   T   T
  7.1751740199021929  2.5088375402874483  7.0590424011768906   T   T   T
 10.0813833812986360  2.5114929619217246  7.0785501905900858   T   T   T
 14.3976504449278231  5.0190812319709641  7.0298422082467962   T   T   T
  5.7837646561268006  5.0122102662885446  7.0654514457740349   T   T   T
  8.6263137762505124  5.0173671214229740  7.0043943428317110   T   T   T
 11.5360928679017292  5.0250906234456769  7.0631940350749662   T   T   T
 15.8362041940662568  7.5306426617238920  7.0974723952872170   T   T   T
  7.1909360535251805  7.5235120371923836  7.1235794305854290   T   T   T
 10.0560681087020676  7.4820192671726424  7.0616052334945101   T   T   T
 12.9327971725266142  7.5332491279525646  7.0627055958524929   T   T   T
  2.7919947049705209  1.8682809524291943  9.6428349876124226   T   T   T
  5.6993245118438063  1.7142084070016197  9.4036612293417310   T   T   T
  8.5378244257102640  1.5205602322512739  9.6586240689110721   T   T   T
  4.3714823863349430  4.2591128677097911  9.4420947625149836   T   T   T
  7.2475304625430654  4.1464878329657004  9.4060717597483237   T   T   T
 11.7078890393997099  3.3428150173834115  9.6506895869973501   T   T   T
  5.9325292858478944  6.7181489255948144  9.6446963022123491   T   T   T
 10.0731944276294598  5.7796235031681853  9.4123170098647098   T   T   T
 12.9586749914094721  5.9115001719529854  9.4253875743637856   T   T   T
  8.5294194089375086  8.1844721875365440  9.6940173843354298   T   T   T
 11.4342099566052742  8.3267043428437333  9.4032541938329199   T   T   T
 14.2761479469518040  8.5159815454495078  9.6672940882835743   T   T   T
  9.6463677258683358  3.2607058041137669  9.2097283390546618   T   T   T
  7.9122358501358043  6.2359857306069495 10.2352511716211136   T   T   T
  9.5010679394627182 10.0000326366011514  9.2368928799826548   T   T   T
 12.8698394298359950 10.0154218301329507 10.2032373493396893   T   T   T
 13.7111226220520717  3.8439680842399730 10.1143549376150936   T   T   T
 15.3785052762945824  6.7642748637118668  9.2277967737321394   T   T   T
 10.4261457705757969  1.1041859289629190 11.7102657199401179   T   T   T
  1.7188530385774095  1.2747204661138232 12.1733651147493269   T   T   T
 16.3132904420555427  8.8597803259927979 11.6683222222882623   T   T   T
  7.6184985353318320  9.0214320439119096 12.1827737314560238   T   T   T
  6.2793106927507507  6.1863548234725929 13.2273079657189641   T   T   T
  9.0935435122382451  6.3772074938879468 13.2625702309649753   T   T   T
  6.4242847921907646  4.2241841100211452 12.1937004584193698   T   T   T
  9.2407531120270896  4.4100337781749097 12.2321061535217712   T   T   T
  4.9471362620342951  1.0993482967394042 12.2522792804287288   T   T   T
  7.6165885076289639  1.3642597175269053 13.0310265727305712   T   T   T
 10.8918965570457136  8.8584436620997327 12.3125031004295611   T   T   T
 13.5813127226356993  9.1243375539605616 13.1229222793017506   T   T   T
 16.7130977826453666  9.9927077946620138 11.8422894503356702   T   T   T
  1.3169571414242993  0.1305634819139375 12.1934927392843573   T   T   T
  6.8313735947200405  5.2374434504485006 12.7253383104518605   T   T   T
  8.6991932001254550  5.3664703016574142 12.7374594028388550   T   T   T
  5.4974842316677579  0.0335833739930305 12.4241865034561645   T   T   T
  7.2751493510553473  0.2099447393607768 12.9313904668913633   T   T   T
