# Supplementary material for: NO2 Adsorption on Oxygen-Modified Ag at Ambient Conditions
Source: J Am Chem Soc. 2025 Nov 5;147(46):43139–52. doi: 10.1021/jacs.5c16683 (PMC12636020; doi:10.1021/jacs.5c16683)
Supplement: Supplementary file 2 [file ja5c16683_si_002.zip › structures-NO2_O-modified_Ag111/N-adsorbates/N2O4-p4x4/Hcov-N2O4-p4x4/2H-N2O4-p4x4/POSCAR]

Ag  O  N  H 
 1.0000000000000000
    11.5173552519664870    0.0000000000000000    0.0000000000000000
     5.7586776259832435    9.9743222326131011    0.0000000000000000
     0.0000000000000000    0.0000000000000000   34.5932892661822819
 Ag  O   N   H  
  76  10   2   2
Selective dynamics
Cartesian
  0.0000000000000000  0.0000000000000000  0.0000999999999927   F   F   F
  2.8793388129916218  0.0000000000000000  0.0000999999999927   F   F   F
  5.7586776259832435  0.0000000000000000  0.0000999999999927   F   F   F
  8.6380164389748657  0.0000000000000000  0.0000999999999927   F   F   F
  1.4396694064958109  2.4935805581532753  0.0000999999999927   F   F   F
  4.3190082194874337  2.4935805581532753  0.0000999999999927   F   F   F
  7.1983470324790542  2.4935805581532753  0.0000999999999927   F   F   F
 10.0776858454706773  2.4935805581532753  0.0000999999999927   F   F   F
  2.8793388129916218  4.9871611163065506  0.0000999999999927   F   F   F
  5.7586776259832435  4.9871611163065506  0.0000999999999927   F   F   F
  8.6380164389748657  4.9871611163065506  0.0000999999999927   F   F   F
 11.5173552519664870  4.9871611163065506  0.0000999999999927   F   F   F
  4.3190082194874337  7.4807416744598259  0.0000999999999927   F   F   F
  7.1983470324790542  7.4807416744598259  0.0000999999999927   F   F   F
 10.0776858454706755  7.4807416744598259  0.0000999999999927   F   F   F
 12.9570246584622986  7.4807416744598259  0.0000999999999927   F   F   F
  1.4396694064958517  0.8311935193844487  2.3510702961400387   F   F   F
  4.3190082194874746  0.8311935193844487  2.3510702961400387   F   F   F
  7.1983470324790950  0.8311935193844487  2.3510702961400387   F   F   F
 10.0776858454707163  0.8311935193844487  2.3510702961400387   F   F   F
  2.8793388129916626  3.3247740775377239  2.3510702961400387   F   F   F
  5.7586776259832844  3.3247740775377239  2.3510702961400387   F   F   F
  8.6380164389749066  3.3247740775377239  2.3510702961400387   F   F   F
 11.5173552519665279  3.3247740775377239  2.3510702961400387   F   F   F
  4.3190082194874746  5.8183546356909996  2.3510702961400387   F   F   F
  7.1983470324790950  5.8183546356909996  2.3510702961400387   F   F   F
 10.0776858454707181  5.8183546356909996  2.3510702961400387   F   F   F
 12.9570246584623376  5.8183546356909996  2.3510702961400387   F   F   F
  5.7586776259832853  8.3119351938442740  2.3510702961400387   F   F   F
  8.6380164389749083  8.3119351938442740  2.3510702961400387   F   F   F
 11.5173552519665279  8.3119351938442740  2.3510702961400387   F   F   F
 14.3966940649581474  8.3119351938442740  2.3510702961400387   F   F   F
 11.5297802229348356  1.6428410359683185  4.7146606636084076   T   T   T
  2.8990385815396293  1.6605138837699389  4.7156310138802802   T   T   T
  5.7670485405258143  1.6674112439208573  4.7018507906303491   T   T   T
  8.6407769836196984  1.6588938991804494  4.6995889529809434   T   T   T
 12.9567289092112059  4.1550271768664970  4.7087482298866581   T   T   T
  4.3300112489874936  4.1670903602522067  4.7078016031436754   T   T   T
  7.2047212179256341  4.1571260297653048  4.6949840252453710   T   T   T
 10.0869445751352984  4.1518659012337933  4.6962883323886784   T   T   T
 14.4007187067686253  6.6591063740361669  4.7145517777827708   T   T   T
  5.7662411868462682  6.6458723658070014  4.7243151518048734   T   T   T
  8.6393686077328766  6.6569085187587165  4.7113574713722715   T   T   T
 11.5189146234004642  6.6482401631877082  4.7025954372194345   T   T   T
 15.8696808589451344  9.1394715931864265  4.7398529640535596   T   T   T
  7.2020778090359601  9.1583413623588363  4.7737756998459311   T   T   T
 10.0804567974352590  9.1318555192005704  4.7224979283505242   T   T   T
 12.9714974201696709  9.1398318810849553  4.7036148050025979   T   T   T
 11.5219009465914048  0.0152746900575002  7.3522449746736633   T   T   T
  8.6401249832021119  9.9636702262599179  7.0983230409530806   T   T   T
  5.7837912480075069  0.0173124556529905  7.0309977253315967   T   T   T
 14.4219636502269157  9.9624440528827769  7.0587424293590697   T   T   T
  1.4604203099595547  2.4700757692493909  7.0535335029359354   T   T   T
  4.3437801502606268  2.5250396778942368  7.0600143126411687   T   T   T
  7.2353923978213874  2.4953935390657400  7.0752976907741205   T   T   T
 10.0932463662380059  2.4855785833800321  7.0556871649403083   T   T   T
  2.8782133500781200  4.9830151057420737  7.0385848700388891   T   T   T
  5.8083243809534384  4.9775720108129331  7.1014356613477032   T   T   T
  8.6527571440632212  4.9783949585127978  7.0504717068558538   T   T   T
 11.5184553705134114  4.9659750881386078  7.0764790023057991   T   T   T
  4.3451692566530795  7.4891538006077463  7.0834958445197005   T   T   T
  7.2035705370003749  7.4818035844525737  7.1207665177060759   T   T   T
 10.0730914582764282  7.4455113263669412  7.1006715327567349   T   T   T
 12.9351283910733006  7.4894360056445128  7.0565943815524106   T   T   T
  2.7731348063629433  1.8775938738017313  9.5903083981329988   T   T   T
  5.7734741256472253  1.7287013782571452  9.4341307368575258   T   T   T
  8.8621045555779485  1.5111160291965759  9.4117235572720777   T   T   T
  4.3520530910931257  4.2182940632538042  9.4526808305871608   T   T   T
  7.2667556629411827  4.1397615717413156  9.4501960112329240   T   T   T
 11.5560106335145001  3.0653227820310120  9.4027591157010075   T   T   T
  5.8396297899202327  6.7328419216173874  9.6346653782007046   T   T   T
 10.0713704115815084  5.7645207441911879  9.4421226089798225   T   T   T
 12.9058054543622678  5.8488904122329854  9.4303208842781636   T   T   T
  8.5369631034210176  8.2930258187067967  9.6302738967188368   T   T   T
 11.4641516646083499  8.3281916869614161  9.4396388444640635   T   T   T
 14.2828901532489780  8.5162605988668254  9.5870356368499738   T   T   T
  9.4315067178379337  3.6396958958114651 10.4039268389407233   T   T   T
  7.8083368584355037  6.4414462648163218 10.5856477062551040   T   T   T
  3.8709804838710853  0.1036166274518029  9.2197122826887945   T   T   T
  7.1566663341316143  0.0823786195614469 10.0342941809134913   T   T   T
 13.6413003362454752  3.8307711364445209 10.0399695671813234   T   T   T
 15.2701624374519280  6.6796099354664964  9.2077028558791625   T   T   T
 15.6612765718544775  9.8652288242258201 11.9259060481633536   T   T   T
  0.7794923224278967  1.3586617988953156 11.9155939963312925   T   T   T
  5.3128022557143675  7.9821718201688618 12.1870142662679921   T   T   T
  7.6884338275195532  9.4383551476238310 12.1674832120506871   T   T   T
 16.6516063832254169  9.1849720582249574 12.1123083960846785   T   T   T
  0.9392467277455385  0.1675795923700819 12.0935744803757945   T   T   T
  7.7116710517049922  6.6081331996968053 11.5449344917280712   T   T   T
  9.4464615913979273  3.6206832573911258 11.3822691695826119   T   T   T
