# Supplementary material for: NO2 Adsorption on Oxygen-Modified Ag at Ambient Conditions
Source: J Am Chem Soc. 2025 Nov 5;147(46):43139–52. doi: 10.1021/jacs.5c16683 (PMC12636020; doi:10.1021/jacs.5c16683)
Supplement: Supplementary file 2 [file ja5c16683_si_002.zip › structures-NO2_O-modified_Ag111/N-adsorbates/N2O4-p4x4/Hcov-N2O4-p4x4/4H-N2O4-p4x4/POSCAR]

Ag  O  N  H 
 1.0000000000000000
    11.5173552519664870    0.0000000000000000    0.0000000000000000
     5.7586776259832435    9.9743222326131011    0.0000000000000000
     0.0000000000000000    0.0000000000000000   34.5932892661822819
 Ag  O   N   H  
  76  10   2   4
Selective dynamics
Cartesian
  0.0000000000000000  0.0000000000000000  0.0000999999999927   F   F   F
  2.8793388129916218  0.0000000000000000  0.0000999999999927   F   F   F
  5.7586776259832435  0.0000000000000000  0.0000999999999927   F   F   F
  8.6380164389748657  0.0000000000000000  0.0000999999999927   F   F   F
  1.4396694064958109  2.4935805581532753  0.0000999999999927   F   F   F
  4.3190082194874337  2.4935805581532753  0.0000999999999927   F   F   F
  7.1983470324790542  2.4935805581532753  0.0000999999999927   F   F   F
 10.0776858454706773  2.4935805581532753  0.0000999999999927   F   F   F
  2.8793388129916218  4.9871611163065506  0.0000999999999927   F   F   F
  5.7586776259832435  4.9871611163065506  0.0000999999999927   F   F   F
  8.6380164389748657  4.9871611163065506  0.0000999999999927   F   F   F
 11.5173552519664870  4.9871611163065506  0.0000999999999927   F   F   F
  4.3190082194874337  7.4807416744598259  0.0000999999999927   F   F   F
  7.1983470324790542  7.4807416744598259  0.0000999999999927   F   F   F
 10.0776858454706755  7.4807416744598259  0.0000999999999927   F   F   F
 12.9570246584622986  7.4807416744598259  0.0000999999999927   F   F   F
  1.4396694064958517  0.8311935193844487  2.3510702961400387   F   F   F
  4.3190082194874746  0.8311935193844487  2.3510702961400387   F   F   F
  7.1983470324790950  0.8311935193844487  2.3510702961400387   F   F   F
 10.0776858454707163  0.8311935193844487  2.3510702961400387   F   F   F
  2.8793388129916626  3.3247740775377239  2.3510702961400387   F   F   F
  5.7586776259832844  3.3247740775377239  2.3510702961400387   F   F   F
  8.6380164389749066  3.3247740775377239  2.3510702961400387   F   F   F
 11.5173552519665279  3.3247740775377239  2.3510702961400387   F   F   F
  4.3190082194874746  5.8183546356909996  2.3510702961400387   F   F   F
  7.1983470324790950  5.8183546356909996  2.3510702961400387   F   F   F
 10.0776858454707181  5.8183546356909996  2.3510702961400387   F   F   F
 12.9570246584623376  5.8183546356909996  2.3510702961400387   F   F   F
  5.7586776259832853  8.3119351938442740  2.3510702961400387   F   F   F
  8.6380164389749083  8.3119351938442740  2.3510702961400387   F   F   F
 11.5173552519665279  8.3119351938442740  2.3510702961400387   F   F   F
 14.3966940649581474  8.3119351938442740  2.3510702961400387   F   F   F
 11.5236884459017102  1.6299739513668510  4.6945178258695988   T   T   T
  2.8943370915844726  1.6757000853455835  4.6852170766600727   T   T   T
  5.7668489148040205  1.6637076255983181  4.7040678947774337   T   T   T
  8.6303675429110616  1.6594820606680341  4.6985746524646634   T   T   T
 12.9446023128556753  4.1693448587378086  4.7134025184934609   T   T   T
  4.3188765095767119  4.1635350092303938  4.7196199400686654   T   T   T
  7.1923218004329650  4.1465170492501322  4.7093129053965752   T   T   T
 10.0828700433495708  4.1511983624630675  4.6989686007094864   T   T   T
 14.3884718110167107  6.6602670162342132  4.7398600392891392   T   T   T
  5.7492826987088250  6.6326304140179895  4.7292015219201433   T   T   T
  8.6358870689056531  6.6556391107627455  4.7123088363698677   T   T   T
 11.5107807890624283  6.6560431133427107  4.7155858386090914   T   T   T
 15.8710145961425138  9.1370554956845123  4.7620968619097699   T   T   T
  7.1769001254597944  9.1493121006304854  4.7098027996344323   T   T   T
 10.0761981873877087  9.1312128439943887  4.6994372619100861   T   T   T
 12.9739648895996371  9.1372512821740486  4.7149077749480881   T   T   T
 11.5366411733376975  0.0443651526029123  7.8404579559701668   T   T   T
  2.8525529858882424  0.0308998984254690  7.0088760665157377   T   T   T
 11.5060930485503725  9.9681597374366078  7.0495804520502245   T   T   T
 14.4323169363510235  9.9574667063546407  7.0755900190015986   T   T   T
 12.9458339285642889  2.4818673724390119  7.0000071360698861   T   T   T
  4.3357515271694282  2.4831990722860793  7.0790698573454831   T   T   T
  7.2329474209667248  2.4540982358525958  7.1316981628930227   T   T   T
 10.1053932231320811  2.4812305931878460  7.0142434105216154   T   T   T
 14.3782060771470306  4.9813716275543314  7.0648697340979068   T   T   T
  5.7881214106952772  4.9597106513886802  7.1152810790274064   T   T   T
  8.6157576557319366  4.9818387811611817  7.0478174856531304   T   T   T
 11.4754332373157926  4.9992236729104409  7.0923357189851428   T   T   T
 15.8424147507382322  7.5121563088514707  7.1058062625283265   T   T   T
  7.1443538189303828  7.5129738582572294  7.0693324084980045   T   T   T
 10.0112138006902036  7.4927785078901632  7.1324352600227039   T   T   T
 12.9020518556952268  7.5033500972927971  7.1107709214310635   T   T   T
  2.6403821974977193  1.6346091980089132  9.3989436360997658   T   T   T
  5.7425504695806247  1.6205592751532885  9.4368549247034892   T   T   T
  9.2279512821674370  1.4443076629315492  9.4111008766695097   T   T   T
  4.3276878715977327  4.1224960293308976  9.4551380129382867   T   T   T
  7.2363097701653922  4.0863837976409778  9.4666275029552232   T   T   T
 11.6042660226601786  3.0731439145966810  9.4033293431471368   T   T   T
  5.8729511332614290  6.6869427677941706  9.6471797731988236   T   T   T
  9.9871365589059913  5.7821754161665657  9.4471086826655633   T   T   T
 12.8755879102443753  5.8205745962268995  9.4589730433765808   T   T   T
  8.2131556822282725  8.6769433362979438  9.3689431276200779   T   T   T
 11.4011493114315900  8.3122446764366469  9.4645528806416799   T   T   T
 14.3219109982081232  8.4510962409133104  9.6266622675525113   T   T   T
  9.3646577801883595  3.6364727830650816 10.4088368105338969   T   T   T
  7.9242546216509639  6.6205950655215622 10.4678999821745187   T   T   T
  9.9688963507780848  9.9705206214883102 10.3784786009915297   T   T   T
  7.4434186086140155  0.2282875143115851 10.4015399547389737   T   T   T
 13.6848014995447507  3.7996474437704153  9.9663110171013312   T   T   T
 15.2919548860942669  6.5836303505175380  9.1992930021864421   T   T   T
 15.7260182732385907  9.9061677993544954 12.0430364124035236   T   T   T
  0.8237453709244830  1.3101121060433814 12.0086685235880726   T   T   T
  5.3286642246291080  7.9838545843549804 12.2739719298383232   T   T   T
  7.6900824632738454  9.3742679513821514 12.3667017856910633   T   T   T
 16.7071132938896447  9.1943630743075104 12.2034100548848752   T   T   T
  0.9519860373369595  0.1185556426680485 12.2267227587272114   T   T   T
  7.8805460872202948  6.7714502380926529 11.4334410776774291   T   T   T
  9.3855699970879432  3.6309236230084103 11.3871473724078367   T   T   T
  9.8841580956759767  9.9616359079936601 11.3536561812414956   T   T   T
  7.5289193400240908  0.2414577316952121 11.3755028104885856   T   T   T
