# Supplementary material for: NO2 Adsorption on Oxygen-Modified Ag at Ambient Conditions
Source: J Am Chem Soc. 2025 Nov 5;147(46):43139–52. doi: 10.1021/jacs.5c16683 (PMC12636020; doi:10.1021/jacs.5c16683)
Supplement: Supplementary file 2 [file ja5c16683_si_002.zip › structures-NO2_O-modified_Ag111/N-adsorbates/N2O4-p4x4/Hcov-N2O4-p4x4/6H-N2O4-p4x4/POSCAR]

Ag  O  N  H 
 1.0000000000000000
    11.5173552519664870    0.0000000000000000    0.0000000000000000
     5.7586776259832435    9.9743222326131011    0.0000000000000000
     0.0000000000000000    0.0000000000000000   34.5932892661822819
 Ag  O   N   H  
  76  10   2   6
Selective dynamics
Cartesian
  0.0000000000000000  0.0000000000000000  0.0000999999999927   F   F   F
  2.8793388129916218  0.0000000000000000  0.0000999999999927   F   F   F
  5.7586776259832435  0.0000000000000000  0.0000999999999927   F   F   F
  8.6380164389748657  0.0000000000000000  0.0000999999999927   F   F   F
  1.4396694064958109  2.4935805581532753  0.0000999999999927   F   F   F
  4.3190082194874337  2.4935805581532753  0.0000999999999927   F   F   F
  7.1983470324790542  2.4935805581532753  0.0000999999999927   F   F   F
 10.0776858454706773  2.4935805581532753  0.0000999999999927   F   F   F
  2.8793388129916218  4.9871611163065506  0.0000999999999927   F   F   F
  5.7586776259832435  4.9871611163065506  0.0000999999999927   F   F   F
  8.6380164389748657  4.9871611163065506  0.0000999999999927   F   F   F
 11.5173552519664870  4.9871611163065506  0.0000999999999927   F   F   F
  4.3190082194874337  7.4807416744598259  0.0000999999999927   F   F   F
  7.1983470324790542  7.4807416744598259  0.0000999999999927   F   F   F
 10.0776858454706755  7.4807416744598259  0.0000999999999927   F   F   F
 12.9570246584622986  7.4807416744598259  0.0000999999999927   F   F   F
  1.4396694064958517  0.8311935193844487  2.3510702961400387   F   F   F
  4.3190082194874746  0.8311935193844487  2.3510702961400387   F   F   F
  7.1983470324790950  0.8311935193844487  2.3510702961400387   F   F   F
 10.0776858454707163  0.8311935193844487  2.3510702961400387   F   F   F
  2.8793388129916626  3.3247740775377239  2.3510702961400387   F   F   F
  5.7586776259832844  3.3247740775377239  2.3510702961400387   F   F   F
  8.6380164389749066  3.3247740775377239  2.3510702961400387   F   F   F
 11.5173552519665279  3.3247740775377239  2.3510702961400387   F   F   F
  4.3190082194874746  5.8183546356909996  2.3510702961400387   F   F   F
  7.1983470324790950  5.8183546356909996  2.3510702961400387   F   F   F
 10.0776858454707181  5.8183546356909996  2.3510702961400387   F   F   F
 12.9570246584623376  5.8183546356909996  2.3510702961400387   F   F   F
  5.7586776259832853  8.3119351938442740  2.3510702961400387   F   F   F
  8.6380164389749083  8.3119351938442740  2.3510702961400387   F   F   F
 11.5173552519665279  8.3119351938442740  2.3510702961400387   F   F   F
 14.3966940649581474  8.3119351938442740  2.3510702961400387   F   F   F
 11.5126891795165385  1.6364190263240104  4.7131546585366175   T   T   T
  2.8930691332740381  1.6793387554700046  4.7019892323971320   T   T   T
  5.7559131180854566  1.6771090328299640  4.7271216788346493   T   T   T
  8.6167435128062770  1.6786644328314535  4.7034714457642641   T   T   T
 12.9403379348270278  4.1641716949199514  4.7122581187338950   T   T   T
  4.3198853826254906  4.1624276193132630  4.7248208079323959   T   T   T
  7.1888228975579267  4.1577517234801569  4.7264379001522459   T   T   T
 10.0858339925772675  4.1613940955545168  4.7140056092274119   T   T   T
 14.3820466376804426  6.6655107248599501  4.7111986107789701   T   T   T
  5.7540296156161244  6.6367091716742648  4.7026188312776522   T   T   T
  8.6421876855059949  6.6616435071932179  4.7106821233781302   T   T   T
 11.5129260579116757  6.6524466202160797  4.7421509894163671   T   T   T
 15.8578285676343551  9.1622215163820488  4.7114292438219643   T   T   T
  7.1713565918459103  9.1626547258359565  4.7106277041596183   T   T   T
 10.0724481205813472  9.1363932546637798  4.7122159688518650   T   T   T
 12.9562119670617477  9.1384106892469692  4.7124605832543542   T   T   T
 11.5099359967051491  0.0092186203265158  7.9385781846137053   T   T   T
  2.8456479776025643  0.0152717762935059  7.0257603525962580   T   T   T
  5.7520110000557159  0.0185461384737628  7.0582470875948706   T   T   T
  8.6635871167344067  0.0140228361593825  7.0249060666939522   T   T   T
 12.9354399231878539  2.4766825779091444  7.0256386305806036   T   T   T
  4.3072667466540002  2.5104607058185424  7.1464106732567645   T   T   T
  7.2034229085114090  2.5029476914399695  7.1579321182132558   T   T   T
 10.0850380753659348  2.4753717871705958  7.0322947159268425   T   T   T
 14.3847365260623175  5.0034446791497791  7.0577369868469528   T   T   T
  5.7538001042763041  5.0080388318504507  7.1481559454812631   T   T   T
  8.6322030746774985  4.9993370072080729  7.0555484752686848   T   T   T
 11.5073844285639897  4.9818516786245679  7.1563136902817384   T   T   T
 15.8420686848751249  7.5164893208307770  7.0282818703711696   T   T   T
  7.1743554198350434  7.5177129926971586  7.0258464520433783   T   T   T
 10.0576915463512844  7.4976751081920847  7.1471858150885943   T   T   T
 12.9492091677993972  7.4990531811794048  7.1446913525836973   T   T   T
  2.5880742735215403  1.5153221629660176  9.3870039796684939   T   T   T
  5.7453534159583750  1.6505535594797782  9.4798276366947327   T   T   T
  8.9766534243089193  1.4661215539749457  9.4095999654920170   T   T   T
  4.2786901029941795  4.2075896235676025  9.4737902921562132   T   T   T
  7.2392472617065948  4.1994818654106156  9.4762463444373140   T   T   T
 11.5148138935612447  2.9254969291382782  9.4064062087068887   T   T   T
  5.7513238991455635  7.0146253451369809  9.3908856372996130   T   T   T
 10.0193451666732631  5.8051290376287250  9.4716721051063217   T   T   T
 12.9722720399660503  5.8231746383399896  9.4745869569774168   T   T   T
  8.3196974287098140  8.5021977873648940  9.3879389447645423   T   T   T
 11.4926298390283126  8.3716372873896621  9.4688985884426486   T   T   T
 14.6546818501025982  8.4847873263600349  9.3811407257465422   T   T   T
  9.4405162285862954  3.6017785663117698 10.4233195183111000   T   T   T
  7.8182257785948774  6.4115816489575481 10.4330877337493177   T   T   T
  4.1346580566580071  0.0198924416154308 10.4078338971545001   T   T   T
  7.3295656977959567  0.0359992805715610 10.3961317303368119   T   T   T
 13.5794201126011185  3.6447905561507654 10.3921078431905496   T   T   T
 15.1918569466237674  6.4048829366973026 10.4107204680661951   T   T   T
 15.7317800981353564  9.8816086145977771 12.0882684819260469   T   T   T
  0.8107977615815097  1.2868792517727143 12.0761942090779346   T   T   T
  5.3319873384144536  7.9833826141951629 12.4899100341769120   T   T   T
  7.6817437935863380  9.3610195186154659 12.4827423954265644   T   T   T
 16.7104847359286097  9.1862697316308530 12.3196365577394538   T   T   T
  0.9402123692172827  0.0949148179243802 12.3160339682892204   T   T   T
  7.7697537527680547  6.4974025516752274 11.4071678661604921   T   T   T
  9.4619437653443672  3.5674473640289728 11.4008471742915969   T   T   T
  4.0319689351418475 -0.0035945939304703 11.3812791193400074   T   T   T
  7.4078275931895590  0.0205054562090435 11.3714250249126874   T   T   T
 13.5537110622044494  3.5746094220097087 11.3677750992702613   T   T   T
 15.2627242448101086  6.4845008889653197 11.3840108411808991   T   T   T
