# Supplementary material for: NO2 Adsorption on Oxygen-Modified Ag at Ambient Conditions
Source: J Am Chem Soc. 2025 Nov 5;147(46):43139–52. doi: 10.1021/jacs.5c16683 (PMC12636020; doi:10.1021/jacs.5c16683)
Supplement: Supplementary file 2 [file ja5c16683_si_002.zip › structures-NO2_O-modified_Ag111/N-adsorbates/NO2-Ag111/POSCAR]

Ag  N  O 
 1.0000000000000000
    11.5173552492059414    0.0000000000000000    0.0000000000000000
     5.7586776246029707    9.9743222302223984    0.0000000000000000
     0.0000000000000000    0.0000000000000000   33.0648101642390344
 Ag  N   O  
  64   1   2
Selective dynamics
Cartesian
  0.0000000000000000  0.0000000000000000  0.0001039305768341   F   F   F
  2.8793388123014854  0.0000000000000000  0.0001039305768341   F   F   F
  5.7586776246029707  0.0000000000000000  0.0001039305768341   F   F   F
  8.6380164369044561  0.0000000000000000  0.0001039305768341   F   F   F
  1.4396694061507427  2.4935805575555996  0.0001039305768341   F   F   F
  4.3190082184522280  2.4935805575555996  0.0001039305768341   F   F   F
  7.1983470307537134  2.4935805575555996  0.0001039305768341   F   F   F
 10.0776858430551997  2.4935805575555996  0.0001039305768341   F   F   F
  2.8793388123014854  4.9871611151111992  0.0001039305768341   F   F   F
  5.7586776246029707  4.9871611151111992  0.0001039305768341   F   F   F
  8.6380164369044561  4.9871611151111992  0.0001039305768341   F   F   F
 11.5173552492059414  4.9871611151111992  0.0001039305768341   F   F   F
  4.3190082184522280  7.4807416726667988  0.0001039305768341   F   F   F
  7.1983470307537134  7.4807416726667988  0.0001039305768341   F   F   F
 10.0776858430551997  7.4807416726667988  0.0001039305768341   F   F   F
 12.9570246553566832  7.4807416726667988  0.0001039305768341   F   F   F
  1.4396694061507835  0.8311935191852234  2.3510742261534792   F   F   F
  4.3190082184522689  0.8311935191852234  2.3510742261534792   F   F   F
  7.1983470307537543  0.8311935191852234  2.3510742261534792   F   F   F
 10.0776858430552387  0.8311935191852234  2.3510742261534792   F   F   F
  2.8793388123015262  3.3247740767408231  2.3510742261534792   F   F   F
  5.7586776246030116  3.3247740767408231  2.3510742261534792   F   F   F
  8.6380164369044969  3.3247740767408231  2.3510742261534792   F   F   F
 11.5173552492059823  3.3247740767408231  2.3510742261534792   F   F   F
  4.3190082184522689  5.8183546342964227  2.3510742261534792   F   F   F
  7.1983470307537543  5.8183546342964227  2.3510742261534792   F   F   F
 10.0776858430552405  5.8183546342964227  2.3510742261534792   F   F   F
 12.9570246553567241  5.8183546342964227  2.3510742261534792   F   F   F
  5.7586776246030116  8.3119351918520223  2.3510742261534792   F   F   F
  8.6380164369044969  8.3119351918520223  2.3510742261534792   F   F   F
 11.5173552492059823  8.3119351918520223  2.3510742261534792   F   F   F
 14.3966940615074677  8.3119351918520223  2.3510742261534792   F   F   F
 11.5166857110891012  1.6638356229627036  4.6853254299711873   T   T   T
  2.8789350272432284  1.6625866728897916  4.6876576513339216   T   T   T
  5.7699790434917517  1.6734423348002920  4.7113295144785550   T   T   T
  8.6314743539496845  1.6700936583372794  4.6997151833743729   T   T   T
 12.9565510851295720  4.1549304671063494  4.6884212122385787   T   T   T
  4.3160892266441069  4.1563297072386201  4.6885560460759761   T   T   T
  7.1965903851469690  4.1578184663218174  4.6970149332159137   T   T   T
 10.0682540948456012  4.1595646707647198  4.6995564784850998   T   T   T
 14.3937960388756228  6.6520350448999706  4.6927974877108758   T   T   T
  5.7577175409397681  6.6530004316333269  4.6883322850178644   T   T   T
  8.6348868708641842  6.6363938066761206  4.7086258308041486   T   T   T
 11.5145027302043221  6.6501735451523514  4.6923720694519107   T   T   T
 15.8379021289568307  9.1457215868979151  4.6886804469833585   T   T   T
  7.1990542368537191  9.1457707297519768  4.6873234209222421   T   T   T
 10.0739551430039747  9.1467042141362676  4.6834566403551081   T   T   T
 12.9556240270162117  9.1467085558967280  4.6925541113804154   T   T   T
  5.7601119848728324  9.9737102095096137  7.0763683684368432   T   T   T
  2.8784959651725526  0.0034039143180709  7.0722045648992227   T   T   T
 11.5113257180269422  9.9692632010081841  7.0617182309556288   T   T   T
 14.4026709379895976  9.9616933852875640  7.0578794973269980   T   T   T
  1.4428850590471678  2.4957584330092675  7.0763142151158984   T   T   T
  4.3034866817750803  2.4998036944443989  7.0629168414014050   T   T   T
  7.2011075786480507  2.4991171057292010  7.0807714977340455   T   T   T
 10.1063681120513884  2.4787447316339768  7.0477647573310946   T   T   T
 14.3911574178299020  4.9900137233860447  7.0787043298592245   T   T   T
  5.7294385053220065  5.0056345647524392  7.0437999914032803   T   T   T
  8.6372717701980957  4.9866640771767239  7.0767876542778874   T   T   T
 11.5323412272540544  4.9906084117728913  7.0586342324370595   T   T   T
 15.8323568813900728  7.4862165370087013  7.0783057467555457   T   T   T
  7.1869171175229773  7.4960182470517847  7.0598360809118654   T   T   T
 10.0818914495743481  7.4933196595678995  7.0599077402806065   T   T   T
 12.9560916573289671  7.4829278930307588  7.0753273535571246   T   T   T
  8.0024714769077541  3.7228576358159877 10.0072071903970965   T   T   T
  7.4717818780201624  2.7665088466440180  9.3844883065421882   T   T   T
  8.5039021493094928  4.6926049258348979  9.3801907814846679   T   T   T
