# Supplementary material for: NO2 Adsorption on Oxygen-Modified Ag at Ambient Conditions
Source: J Am Chem Soc. 2025 Nov 5;147(46):43139–52. doi: 10.1021/jacs.5c16683 (PMC12636020; doi:10.1021/jacs.5c16683)
Supplement: Supplementary file 2 [file ja5c16683_si_002.zip › structures-NO2_O-modified_Ag111/N-adsorbates/NO2-Osite-p4x4/POSCAR]

Ag  O  N 
 1.0000000000000000
    11.5173552519664870    0.0000000000000000    0.0000000000000000
     5.7586776259832435    9.9743222326131011    0.0000000000000000
     0.0000000000000000    0.0000000000000000   34.5932892661822819
 Ag  O   N  
  76   8   1
Selective dynamics
Cartesian
  0.0000000000000000  0.0000000000000000  0.0000999999999927   F   F   F
  2.8793388129916218  0.0000000000000000  0.0000999999999927   F   F   F
  5.7586776259832435  0.0000000000000000  0.0000999999999927   F   F   F
  8.6380164389748657  0.0000000000000000  0.0000999999999927   F   F   F
  1.4396694064958109  2.4935805581532753  0.0000999999999927   F   F   F
  4.3190082194874337  2.4935805581532753  0.0000999999999927   F   F   F
  7.1983470324790542  2.4935805581532753  0.0000999999999927   F   F   F
 10.0776858454706773  2.4935805581532753  0.0000999999999927   F   F   F
  2.8793388129916218  4.9871611163065506  0.0000999999999927   F   F   F
  5.7586776259832435  4.9871611163065506  0.0000999999999927   F   F   F
  8.6380164389748657  4.9871611163065506  0.0000999999999927   F   F   F
 11.5173552519664870  4.9871611163065506  0.0000999999999927   F   F   F
  4.3190082194874329  7.4807416744598267  0.0000999999999927   F   F   F
  7.1983470324790533  7.4807416744598267  0.0000999999999927   F   F   F
 10.0776858454706755  7.4807416744598267  0.0000999999999927   F   F   F
 12.9570246584622986  7.4807416744598267  0.0000999999999927   F   F   F
  1.4396694064958517  0.8311935193844487  2.3510702961400387   F   F   F
  4.3190082194874737  0.8311935193844487  2.3510702961400387   F   F   F
  7.1983470324790959  0.8311935193844487  2.3510702961400387   F   F   F
 10.0776858454707181  0.8311935193844487  2.3510702961400387   F   F   F
  2.8793388129916626  3.3247740775377239  2.3510702961400387   F   F   F
  5.7586776259832844  3.3247740775377239  2.3510702961400387   F   F   F
  8.6380164389749083  3.3247740775377239  2.3510702961400387   F   F   F
 11.5173552519665279  3.3247740775377239  2.3510702961400387   F   F   F
  4.3190082194874737  5.8183546356910014  2.3510702961400387   F   F   F
  7.1983470324790950  5.8183546356910014  2.3510702961400387   F   F   F
 10.0776858454707163  5.8183546356910014  2.3510702961400387   F   F   F
 12.9570246584623394  5.8183546356910014  2.3510702961400387   F   F   F
  5.7586776259832844  8.3119351938442740  2.3510702961400387   F   F   F
  8.6380164389749083  8.3119351938442740  2.3510702961400387   F   F   F
 11.5173552519665279  8.3119351938442740  2.3510702961400387   F   F   F
 14.3966940649581492  8.3119351938442740  2.3510702961400387   F   F   F
 11.5076362711616031  1.6548062487821709  4.7431218590901336   T   T   T
  2.8850925387598556  1.6671165344578074  4.7146492889801186   T   T   T
  5.7570422897313973  1.6683255052874753  4.6799863643781237   T   T   T
  8.6399566868439255  1.6695360240047132  4.7120762510509806   T   T   T
 12.9533982099876628  4.1474641894525366  4.6899435296943457   T   T   T
  4.3225914716260032  4.1659156285524883  4.6781292676228672   T   T   T
  7.2008587517431941  4.1590250250235377  4.6696340192763071   T   T   T
 10.0810558932338559  4.1551244719964258  4.6951594353579305   T   T   T
 14.3944199660526593  6.6670725003409954  4.6945058484369611   T   T   T
  5.7443654989257240  6.6522222675868408  4.6846990736207026   T   T   T
  8.6440322172920840  6.6570350259220383  4.6554952535129726   T   T   T
 11.5204185444585629  6.6542151698754939  4.6733553665458079   T   T   T
 15.8521787258635900  9.1482572576534888  4.7302074942714558   T   T   T
  7.2030510080792292  9.1791278012098765  4.7046407669877679   T   T   T
 10.0725381258684514  9.1415413324673391  4.6988317839195677   T   T   T
 12.9676265019249275  9.1514066708795063  4.6931626400064461   T   T   T
  5.7686091104923030  9.9545097692918425  7.2139550842481377   T   T   T
  2.8766989389021727  0.0077330689901845  7.0853976359231048   T   T   T
  5.7624478927779439  0.0190006381233470  6.9924754331074643   T   T   T
  8.6511824978993168  0.0093837392908302  7.0723619248950262   T   T   T
  1.4407563932566225  2.4809882647707089  7.0792613541393399   T   T   T
  4.3158984713390520  2.5343953005994613  7.0310316426010866   T   T   T
  7.1832521637459985  2.5010087031499868  7.0315333178154340   T   T   T
 10.0837436291690938  2.4960990844839341  7.0662012033648862   T   T   T
 14.3961704666687869  4.9888662268777324  6.9849189876070135   T   T   T
  5.7863370572567066  4.9933582882282117  7.0307394461581101   T   T   T
  8.6173764453515016  5.0119132957412411  6.9901461052818821   T   T   T
 11.5427809979325104  4.9886402872135740  7.0078671142143074   T   T   T
 15.8144571377241405  7.4908098474272187  7.0698557375744704   T   T   T
  7.2078042636347659  7.4942787808114897  6.9620244333274561   T   T   T
 10.0675453019620775  7.4565272047874300  7.0200343328824344   T   T   T
 12.9298053042589345  7.5091765071775569  7.0242663039166899   T   T   T
  2.8490234669264987  1.8025132968008803  9.5783714222305232   T   T   T
  5.7148706360995227  1.7114021881537356  9.3868405809582232   T   T   T
  8.5694304819568679  1.5099201673245306  9.5753209763672480   T   T   T
  4.3713289989743407  4.2565377921266530  9.3854470785255995   T   T   T
  7.2263312405874274  4.1276300291658128  9.3854788123032762   T   T   T
 11.7216042970164587  3.2938930692196227  9.5898673037838638   T   T   T
  5.9206724897167886  6.8539833790577571  9.3242650444540782   T   T   T
 10.1278366787016481  5.7480382425768495  9.3199233342588954   T   T   T
 12.9566889565544390  5.8690785114977180  9.3743442796478522   T   T   T
  8.4179675223219395  8.1878623185549788  9.4188202801275178   T   T   T
 11.4102844528549898  8.3072474196330610  9.3744547068402184   T   T   T
 14.2757097926324441  8.4320518998530254  9.5730650514119500   T   T   T
  9.6645985487293373  3.2557176800266334  9.2365892121865656   T   T   T
  7.9764394917308943  6.1108883018493207 10.5737624028055155   T   T   T
  3.9150091061633190  0.0241111326641225  9.2413177976591019   T   T   T
  7.1887609378481905  0.0158486275590572 10.0100842101050276   T   T   T
 13.6983391673660346  3.7262451739223783 10.0477507609892296   T   T   T
 15.2464415379935332  6.5878100407850502  9.3016591048284401   T   T   T
  8.1489448250201217  7.2552864610029744 12.4821325710999229   T   T   T
  7.8551630216641968  5.0604905528239490 12.5362059660896108   T   T   T
  7.9959295796930974  6.1440733602211051 11.9691222440354803   T   T   T
