# Supplementary material for: NO2 Adsorption on Oxygen-Modified Ag at Ambient Conditions
Source: J Am Chem Soc. 2025 Nov 5;147(46):43139–52. doi: 10.1021/jacs.5c16683 (PMC12636020; doi:10.1021/jacs.5c16683)
Supplement: Supplementary file 2 [file ja5c16683_si_002.zip › structures-NO2_O-modified_Ag111/N-adsorbates/NO2-p4x4/POSCAR]

Ag  O  N 
 1.0000000000000000
    11.5173552519664870    0.0000000000000000    0.0000000000000000
     5.7586776259832435    9.9743222326131011    0.0000000000000000
     0.0000000000000000    0.0000000000000000   34.5932892661822819
 Ag  O   N  
  76   8   1
Selective dynamics
Cartesian
  0.0000000000000000  0.0000000000000000  0.0000999999999927   F   F   F
  2.8793388129916218  0.0000000000000000  0.0000999999999927   F   F   F
  5.7586776259832435  0.0000000000000000  0.0000999999999927   F   F   F
  8.6380164389748657  0.0000000000000000  0.0000999999999927   F   F   F
  1.4396694064958109  2.4935805581532753  0.0000999999999927   F   F   F
  4.3190082194874337  2.4935805581532753  0.0000999999999927   F   F   F
  7.1983470324790542  2.4935805581532753  0.0000999999999927   F   F   F
 10.0776858454706773  2.4935805581532753  0.0000999999999927   F   F   F
  2.8793388129916218  4.9871611163065506  0.0000999999999927   F   F   F
  5.7586776259832435  4.9871611163065506  0.0000999999999927   F   F   F
  8.6380164389748657  4.9871611163065506  0.0000999999999927   F   F   F
 11.5173552519664870  4.9871611163065506  0.0000999999999927   F   F   F
  4.3190082194874329  7.4807416744598267  0.0000999999999927   F   F   F
  7.1983470324790533  7.4807416744598267  0.0000999999999927   F   F   F
 10.0776858454706755  7.4807416744598267  0.0000999999999927   F   F   F
 12.9570246584622986  7.4807416744598267  0.0000999999999927   F   F   F
  1.4396694064958517  0.8311935193844487  2.3510702961400387   F   F   F
  4.3190082194874737  0.8311935193844487  2.3510702961400387   F   F   F
  7.1983470324790959  0.8311935193844487  2.3510702961400387   F   F   F
 10.0776858454707181  0.8311935193844487  2.3510702961400387   F   F   F
  2.8793388129916626  3.3247740775377239  2.3510702961400387   F   F   F
  5.7586776259832844  3.3247740775377239  2.3510702961400387   F   F   F
  8.6380164389749083  3.3247740775377239  2.3510702961400387   F   F   F
 11.5173552519665279  3.3247740775377239  2.3510702961400387   F   F   F
  4.3190082194874737  5.8183546356910014  2.3510702961400387   F   F   F
  7.1983470324790950  5.8183546356910014  2.3510702961400387   F   F   F
 10.0776858454707163  5.8183546356910014  2.3510702961400387   F   F   F
 12.9570246584623394  5.8183546356910014  2.3510702961400387   F   F   F
  5.7586776259832844  8.3119351938442740  2.3510702961400387   F   F   F
  8.6380164389749083  8.3119351938442740  2.3510702961400387   F   F   F
 11.5173552519665279  8.3119351938442740  2.3510702961400387   F   F   F
 14.3966940649581492  8.3119351938442740  2.3510702961400387   F   F   F
 11.5082401164398895  1.6282379904399960  4.7479761900294903   T   T   T
  2.8804277058361629  1.6414059677193709  4.6999120973252220   T   T   T
  5.7517047039547542  1.6415209345392203  4.6726517968359449   T   T   T
  8.6412372719266290  1.6471138092859090  4.7004619316446217   T   T   T
 12.9589528331519617  4.1341584003056999  4.6919432231990479   T   T   T
  4.3177813513374286  4.1462388893069297  4.6809890646391716   T   T   T
  7.2032196609314392  4.1336549741383637  4.6707566629986941   T   T   T
 10.0921846978872853  4.1340698575138077  4.6895553773999810   T   T   T
 14.3909393952033113  6.6408833793922541  4.6872073466106476   T   T   T
  5.7603756289622359  6.6304776382698964  4.6937089854885219   T   T   T
  8.6331149128039630  6.6396841692558137  4.6841651947931755   T   T   T
 11.5168443939558838  6.6306094079535010  4.6767229563091757   T   T   T
 15.8616706618867802  9.1306947782469798  4.7424626350505790   T   T   T
  7.1834042758842536  9.1470923610442192  4.7497752366997732   T   T   T
 10.0657106097812044  9.1157703734542039  4.6907882696013816   T   T   T
 12.9665656102452296  9.1268065079235292  4.6829942942394345   T   T   T
  5.7407085123020929  9.9193014919267455  7.2870259938819686   T   T   T
  8.6330865427554073  9.9423096436504093  7.0456545179088428   T   T   T
 11.5158621082096726  9.9452107231737710  6.9871736077402593   T   T   T
 14.3924134973361202  9.9489425199107764  7.0478731229780287   T   T   T
  1.4492107873509494  2.4686870714122424  7.0442035275819181   T   T   T
  4.3169859079863926  2.4876524196797525  7.0243300955407078   T   T   T
  7.1728938136801190  2.4428082857837503  7.0200056533374200   T   T   T
 10.0782273411117078  2.4606329623806245  7.0464430717178184   T   T   T
  2.8876010980518974  4.9592549510452040  7.0105611274946833   T   T   T
  5.7947765792022672  4.9420133340796752  7.0200388701616401   T   T   T
  8.6347536764147286  4.9541348302624773  6.9848714132579808   T   T   T
 11.5432371753626342  4.9591650340297200  7.0255652573746357   T   T   T
  4.3249879220847687  7.4572519725395283  7.0144384853051314   T   T   T
  7.1969963020193566  7.4476280394313603  7.0488247290553172   T   T   T
 10.0685610548812825  7.4181836920550559  7.0220083661648438   T   T   T
 12.9332875405453542  7.4703352987522011  7.0166294563080127   T   T   T
  2.8209976068332678  1.7811773630118179  9.5534291604251678   T   T   T
  5.7060635484171431  1.6247013970849242  9.3801568687278394   T   T   T
  8.5403452066418257  1.4406872669012243  9.5546193720331303   T   T   T
  4.3969803669348693  4.1358050248942000  9.3875936168305998   T   T   T
  7.2379345785620357  4.0480431733082227  9.3723028661877983   T   T   T
 11.6973680107181064  3.3044559898187167  9.5589704826247139   T   T   T
  5.9220704984922987  6.5836974887828319  9.5180786235166632   T   T   T
 10.1148605870122275  5.7233724027321529  9.3738908694210750   T   T   T
 12.9480106366589460  5.8438345889749188  9.3801958184932062   T   T   T
  8.5492659982669235  8.0917979841012126  9.5530317237138540   T   T   T
 11.4547825049383469  8.2572611855512363  9.3644073068654023   T   T   T
 14.3100295698457902  8.3883938486392253  9.5119027557371290   T   T   T
  9.6336892864992265  3.1812018950997731  9.1796239591957285   T   T   T
  7.9371941476898611  6.1495658661148838 10.0349078552608564   T   T   T
  9.5110278100304058  9.9085239412581085  9.1678383764029086   T   T   T
 12.9197695392799741  9.9137834610569175 10.0228232327595759   T   T   T
  2.1946033111472061  3.7464968359455391  9.9884233034339012   T   T   T
 15.3447845987301648  6.5643330282979342  9.0574967997307443   T   T   T
  6.0932911258965792 10.4858720421205849  9.5821362196007573   T   T   T
  5.1502665590543391  8.8633583372810048 10.6728895581501408   T   T   T
  5.7826947962216764  9.9370419245167945 10.7146567346776429   T   T   T
