# Supplementary material for: NO2 Adsorption on Oxygen-Modified Ag at Ambient Conditions
Source: J Am Chem Soc. 2025 Nov 5;147(46):43139–52. doi: 10.1021/jacs.5c16683 (PMC12636020; doi:10.1021/jacs.5c16683)
Supplement: Supplementary file 2 [file ja5c16683_si_002.zip › structures-NO2_O-modified_Ag111/N-adsorbates/NO3-Ag110/POSCAR]

Ag  O  N 
 1.0000000000000000
     5.7558491988584972    0.0000000000000000    0.0000000000000000
     0.0000000000000000    8.1400000000000006    0.0000000000000000
     0.0000000000000000    0.0000000000000000   36.9506606974316156
 Ag  O   N  
  40   3   1
Selective dynamics
Cartesian
  0.0000000000000000  0.0000000000000000 12.0000000000008544   F   F   F
  4.3168868991438725  2.0350000000000112 13.4389622997154579   F   F   F
  1.4389622997146243  2.0350000000000112 13.4389622997154579   F   F   F
  2.8779245994292486  0.0000000000000000 12.0000000000008544   F   F   F
  2.8779245994292486  0.0000000000000000 14.8779245994303064   F   F   F
  1.4486868126375936  2.0385349121393963 16.3488533058320407   F   F   F
  4.3262998907347185  2.0391183871399701 16.3485429555640067   F   F   F
  0.0000000000000000  0.0000000000000000 14.8779245994303064   F   F   F
  0.0128624272305102  0.0079131771372309 17.8032525802600183   F   F   F
  4.3441338293849610  2.0487620094497507 19.2625872138548360   F   F   F
  1.4672070416103973  2.0486934090164488 19.2610939327395805   F   F   F
  2.8912727717912849  0.0074981326471224 17.7996933809455591   F   F   F
  2.9152423366653375  0.0232442216464332 20.7158318742859962   F   F   F
  1.4873431253829588  2.0560621516460196 22.1799410372714831   F   F   F
  4.3587899138472563  2.0399426521326340 22.1832347449996661   F   F   F
  0.0406047182248651  0.0236859472767226 20.7225180695927769   F   F   F
  0.0657925768605894  0.0358763549530793 23.6846175679694433   F   F   F
  4.3526722090107519  2.0384686291502971 25.0738653419888706   F   F   F
  1.4955299756112808  2.0930856783393326 25.1028120286386169   F   F   F
  2.9068947494868196  0.0349320937585152 23.7024709415332069   F   F   F
  0.0000000000000000  4.0700000000000234 12.0000000000008544   F   F   F
  4.3168868991438725  6.1050000000004028 13.4389622997154579   F   F   F
  1.4389622997146243  6.1050000000004028 13.4389622997154579   F   F   F
  2.8779245994292486  4.0700000000000234 12.0000000000008544   F   F   F
  2.8779245994292486  4.0700000000000234 14.8779245994303064   F   F   F
  1.4480813354677722  6.1084141207560831 16.3477670151356698   F   F   F
  4.3254698257831512  6.1071754888315173 16.3479210103817145   F   F   F
  0.0000000000000000  4.0700000000000234 14.8779245994303064   F   F   F
  0.0129610810274266  4.0793934222568442 17.7981334403998233   F   F   F
  4.3441864048873429  6.1215809736280979 19.2641542394587155   F   F   F
  1.4660942315435637  6.1212298552105082 19.2627489684939164   F   F   F
  2.8912397502559681  4.0790688205565235 17.8019064854963354   F   F   F
  2.9177796946974470  4.0921787828400724 20.7179214845468813   F   F   F
  1.4877949287036460  6.1428285403722533 22.1813104631423208   F   F   F
  4.3603659367035448  6.1569532880343587 22.1840649673749759   F   F   F
  0.0364355954452518  4.0907838785318305 20.7029897530268876   F   F   F
  0.0439826992298142  4.1030637650632835 23.5739302835942617   F   F   F
  4.3531101279421831  6.1781275273746168 25.0704012932565874   F   F   F
  1.5014065561502707  6.1178950208259479 25.1011701530964189   F   F   F
  2.9433208149114605  4.1038554168349961 23.6287053174804882   F   F   F
 -0.7185349205665975  3.0237439429095914 27.1803342699822998   T   T   T
  1.1240504706442449  4.1030501262161891 26.6035541761014933   T   T   T
 -0.6854095150660193  5.2346079385624877 27.1787763161430966   T   T   T
 -0.1017030572003054  4.1195838049390359 27.0236977765120336   T   T   T
