# Supplementary material for: NO2 Adsorption on Oxygen-Modified Ag at Ambient Conditions
Source: J Am Chem Soc. 2025 Nov 5;147(46):43139–52. doi: 10.1021/jacs.5c16683 (PMC12636020; doi:10.1021/jacs.5c16683)
Supplement: Supplementary file 2 [file ja5c16683_si_002.zip › structures-NO2_O-modified_Ag111/N-adsorbates/NO3-Ag111/POSCAR]

Ag  N  O 
 1.0000000000000000
    11.5173552519664870    0.0000000000000000    0.0000000000000000
     5.7586776259832435    9.9743222326131011    0.0000000000000000
     0.0000000000000000    0.0000000000000000   32.0665389286099156
 Ag  N   O  
  64   1   3
Selective dynamics
Cartesian
  0.0000000000000000  0.0000000000000000  0.0001000000000783   F   F   F
  2.8793388129916218  0.0000000000000000  0.0001000000000783   F   F   F
  5.7586776259832435  0.0000000000000000  0.0001000000000783   F   F   F
  8.6380164389748657  0.0000000000000000  0.0001000000000783   F   F   F
  1.4396694064958109  2.4935805581532753  0.0001000000000783   F   F   F
  4.3190082194874337  2.4935805581532753  0.0001000000000783   F   F   F
  7.1983470324790542  2.4935805581532753  0.0001000000000783   F   F   F
 10.0776858454706773  2.4935805581532753  0.0001000000000783   F   F   F
  2.8793388129916218  4.9871611163065506  0.0001000000000783   F   F   F
  5.7586776259832435  4.9871611163065506  0.0001000000000783   F   F   F
  8.6380164389748657  4.9871611163065506  0.0001000000000783   F   F   F
 11.5173552519664870  4.9871611163065506  0.0001000000000783   F   F   F
  4.3190082194874329  7.4807416744598267  0.0001000000000783   F   F   F
  7.1983470324790533  7.4807416744598267  0.0001000000000783   F   F   F
 10.0776858454706755  7.4807416744598267  0.0001000000000783   F   F   F
 12.9570246584622986  7.4807416744598267  0.0001000000000783   F   F   F
  1.4396694064958517  0.8311935193844487  2.3510702961401702   F   F   F
  4.3190082194874764  0.8311935193844487  2.3510702961401702   F   F   F
  7.1983470324790959  0.8311935193844487  2.3510702961401702   F   F   F
 10.0776858454707163  0.8311935193844487  2.3510702961401702   F   F   F
  2.8793388129916626  3.3247740775377239  2.3510702961401702   F   F   F
  5.7586776259832844  3.3247740775377239  2.3510702961401702   F   F   F
  8.6380164389749066  3.3247740775377239  2.3510702961401702   F   F   F
 11.5173552519665279  3.3247740775377239  2.3510702961401702   F   F   F
  4.3190082194874746  5.8183546356910014  2.3510702961401702   F   F   F
  7.1983470324790950  5.8183546356910014  2.3510702961401702   F   F   F
 10.0776858454707181  5.8183546356910014  2.3510702961401702   F   F   F
 12.9570246584623376  5.8183546356910014  2.3510702961401702   F   F   F
  5.7586776259832844  8.3119351938442740  2.3510702961401702   F   F   F
  8.6380164389749083  8.3119351938442740  2.3510702961401702   F   F   F
 11.5173552519665279  8.3119351938442740  2.3510702961401702   F   F   F
 14.3966940649581492  8.3119351938442740  2.3510702961401702   F   F   F
 11.5084714578400362  1.6746165603432925  4.7012305396245955   T   T   T
  2.8797595134322282  1.6674609103778315  4.6831270860447152   T   T   T
  5.7685245552720987  1.6746365244589918  4.7014497891552418   T   T   T
  8.6383227262045317  1.6737121129041501  4.7039860368571826   T   T   T
 12.9600842912239909  4.1604242605049588  4.6842227117585322   T   T   T
  4.3163277455369800  4.1602934334600974  4.6841471314523710   T   T   T
  7.2040440575299804  4.1633617337942015  4.7083008853008650   T   T   T
 10.0724065637789515  4.1634080035070573  4.7079504909318937   T   T   T
 14.3972532094055516  6.6539045422335894  4.6899445529879129   T   T   T
  5.7595412944498277  6.6563893591115741  4.6856608353712765   T   T   T
  8.6384503870960483  6.6486446362298253  4.6995069036559247   T   T   T
 11.5172623384515056  6.6566048644195446  4.6855045711666774   T   T   T
 15.8393460275423603  9.1494653934709564  4.6847578836134307   T   T   T
  7.2019095299884377  9.1530866635875086  4.6796838833649508   T   T   T
 10.0753259266205362  9.1535853775770804  4.6795916817052206   T   T   T
 12.9548408719028298  9.1492433787982357  4.6846070470264571   T   T   T
 11.5209328219300549  0.0056553671695107  7.0605447386778257   T   T   T
  2.8797337251924140  0.0149605345717504  7.0631578089010878   T   T   T
  5.7560549400680214  0.0057956382691517  7.0605655100603615   T   T   T
 14.3970053838487395  9.9550398884474038  7.0369337559065572   T   T   T
  1.4501480298326681  2.5062001721689864  7.0653869215082965   T   T   T
  4.3096816974317900  2.5060036673998982  7.0648176480374874   T   T   T
  7.1662283242717857  2.4962373313129866  7.0697250487489161   T   T   T
 10.1112547129232109  2.4952316932596350  7.0682783974863588   T   T   T
 14.3971106646702918  5.0003803595302632  7.0739990321747230   T   T   T
  5.7355519047034020  5.0088521466661193  7.0471204264760514   T   T   T
  8.6379849228769903  5.0329049453231622  7.0505607737877565   T   T   T
 11.5410322793565481  5.0089161628993875  7.0468164629888417   T   T   T
 15.8345711600682861  7.4899583423340932  7.0698425070110913   T   T   T
  7.1867488083701421  7.5138103512787939  7.0508932053651074   T   T   T
 10.0900842202282792  7.5138966833723160  7.0504292389200840   T   T   T
 12.9598175339723074  7.4899342824444153  7.0697466925389847   T   T   T
  8.6527640953049687  3.6739796381721503  9.8866463568623484   T   T   T
  8.6442470317006190  4.8489738289784254  9.3599294482736237   T   T   T
  8.6468662108259640  2.6247603461424851  9.1013444597545270   T   T   T
  8.6665221192621082  3.5256963391558593 11.1080964293528837   T   T   T
