# Supplementary material for: NO2 Adsorption on Oxygen-Modified Ag at Ambient Conditions
Source: J Am Chem Soc. 2025 Nov 5;147(46):43139–52. doi: 10.1021/jacs.5c16683 (PMC12636020; doi:10.1021/jacs.5c16683)
Supplement: Supplementary file 2 [file ja5c16683_si_002.zip › structures-NO2_O-modified_Ag111/N-adsorbates/NO3-p4x4/POSCAR]

Ag  O  N 
 1.0000000000000000
    11.5173552519664870    0.0000000000000000    0.0000000000000000
     5.7586776259832435    9.9743222326131011    0.0000000000000000
     0.0000000000000000    0.0000000000000000   34.5932892661822819
 Ag  O   N  
  76   9   1
Selective dynamics
Cartesian
  0.0000000000000000  0.0000000000000000  0.0000999999999927   F   F   F
  2.8793388129916218  0.0000000000000000  0.0000999999999927   F   F   F
  5.7586776259832435  0.0000000000000000  0.0000999999999927   F   F   F
  8.6380164389748657  0.0000000000000000  0.0000999999999927   F   F   F
  1.4396694064958109  2.4935805581532753  0.0000999999999927   F   F   F
  4.3190082194874337  2.4935805581532753  0.0000999999999927   F   F   F
  7.1983470324790542  2.4935805581532753  0.0000999999999927   F   F   F
 10.0776858454706773  2.4935805581532753  0.0000999999999927   F   F   F
  2.8793388129916218  4.9871611163065506  0.0000999999999927   F   F   F
  5.7586776259832435  4.9871611163065506  0.0000999999999927   F   F   F
  8.6380164389748657  4.9871611163065506  0.0000999999999927   F   F   F
 11.5173552519664870  4.9871611163065506  0.0000999999999927   F   F   F
  4.3190082194874329  7.4807416744598267  0.0000999999999927   F   F   F
  7.1983470324790533  7.4807416744598267  0.0000999999999927   F   F   F
 10.0776858454706755  7.4807416744598267  0.0000999999999927   F   F   F
 12.9570246584622986  7.4807416744598267  0.0000999999999927   F   F   F
  1.4396694064958517  0.8311935193844487  2.3510702961400387   F   F   F
  4.3190082194874737  0.8311935193844487  2.3510702961400387   F   F   F
  7.1983470324790959  0.8311935193844487  2.3510702961400387   F   F   F
 10.0776858454707181  0.8311935193844487  2.3510702961400387   F   F   F
  2.8793388129916626  3.3247740775377239  2.3510702961400387   F   F   F
  5.7586776259832844  3.3247740775377239  2.3510702961400387   F   F   F
  8.6380164389749083  3.3247740775377239  2.3510702961400387   F   F   F
 11.5173552519665279  3.3247740775377239  2.3510702961400387   F   F   F
  4.3190082194874737  5.8183546356910014  2.3510702961400387   F   F   F
  7.1983470324790950  5.8183546356910014  2.3510702961400387   F   F   F
 10.0776858454707163  5.8183546356910014  2.3510702961400387   F   F   F
 12.9570246584623394  5.8183546356910014  2.3510702961400387   F   F   F
  5.7586776259832844  8.3119351938442740  2.3510702961400387   F   F   F
  8.6380164389749083  8.3119351938442740  2.3510702961400387   F   F   F
 11.5173552519665279  8.3119351938442740  2.3510702961400387   F   F   F
 14.3966940649581492  8.3119351938442740  2.3510702961400387   F   F   F
 11.5138310839037104  1.6457281837897348  4.7270676346485354   T   T   T
  2.8834047302054091  1.6525546724484743  4.6988143694580060   T   T   T
  5.7541500797996132  1.6492549225002888  4.6775861583826739   T   T   T
  8.6371011197396559  1.6536365398411910  4.7007523623377123   T   T   T
 12.9594850228951444  4.1442348161887157  4.6902007568343747   T   T   T
  4.3205112615915739  4.1558106082657895  4.6791184518999911   T   T   T
  7.2028884692744759  4.1425230587237660  4.6798823347771803   T   T   T
 10.0885460607019528  4.1453280694670758  4.6908066452166581   T   T   T
 14.3944769911090855  6.6512465223482948  4.6922297815315215   T   T   T
  5.7581024431589318  6.6406221219664330  4.6991148580598630   T   T   T
  8.6366537590045045  6.6403758597455909  4.6887642413507953   T   T   T
 11.5216845778347245  6.6381669258306069  4.6807127809356928   T   T   T
 15.8530100444535531  9.1373903299872712  4.7298648780900221   T   T   T
  7.1999282654230639  9.1447102513709613  4.7264997484972575   T   T   T
 10.0777721941593210  9.1214718639750725  4.6876481256631317   T   T   T
 12.9698236677682317  9.1352258003632834  4.6919555450183204   T   T   T
  5.7689421186006680  9.9619504703821988  7.1579567399350807   T   T   T
  8.6502455389206734  9.9556234388837108  7.0252268521953871   T   T   T
 11.5254304304373925  9.9568078258700314  6.9953326415471411   T   T   T
 14.4033793974213822  9.9625409458980982  7.0698055431646578   T   T   T
  1.4508006374912161  2.4846776639708685  7.0516158698636460   T   T   T
  4.3169339947433052  2.5119344745819316  7.0216751677921634   T   T   T
  7.1705276640893398  2.4555489408998064  7.0283359778509302   T   T   T
 10.0890973973317504  2.4574199393649749  7.0316180174059388   T   T   T
  2.8845259398166982  4.9803967610744344  7.0032518958215340   T   T   T
  5.7838940182021110  4.9642218830811444  7.0275497230035748   T   T   T
  8.6324630278250307  4.9597084855518050  7.0017114586475513   T   T   T
 11.5402615869312122  4.9712535137244727  7.0256231397980757   T   T   T
  4.3301459042853638  7.4913587462496949  7.0323790733700351   T   T   T
  7.2004923081205074  7.4559770478042244  7.0484708054308189   T   T   T
 10.0701004710426307  7.4289299438513385  7.0221918111336361   T   T   T
 12.9353012559149327  7.4824728877628397  7.0280383400939481   T   T   T
  2.7939033197965304  1.7830854628078403  9.5389741828875589   T   T   T
  5.6872960906029952  1.6527269853254631  9.3860818698973851   T   T   T
  8.5156611441590044  1.5170291207096900  9.5535174370681570   T   T   T
  4.3434133855580797  4.1590631225943859  9.3941275700420412   T   T   T
  7.1691585554686545  4.0870574649613065  9.3911085217617885   T   T   T
 11.6332726890878071  3.2888845425415374  9.5416337570050729   T   T   T
  5.8813981237092996  6.6310649926972483  9.5379021506604786   T   T   T
 10.1002447735850147  5.7582278823592787  9.3846055630047616   T   T   T
 12.9263216164337340  5.8271537395092663  9.3830324587523037   T   T   T
  8.5586091296275058  8.1388571738351665  9.5392002040799184   T   T   T
 11.4496103294839706  8.2614458074145016  9.3803954159863476   T   T   T
 14.2764519295161190  8.3919608809535156  9.5489763918683011   T   T   T
  9.5494751136863805  3.3096345407509200  9.0881003452276730   T   T   T
  7.9046053118710420  6.1937090134773189  9.9914490449979763   T   T   T
  9.5694998358348560  9.9500223750061156  9.1364458288272505   T   T   T
 12.9245664208176603  9.9412850982962873  9.9963921155534905   T   T   T
 13.6555675750158017  3.7251331515674342  9.9953896199815677   T   T   T
 15.3135036258315118  6.5986952471476874  9.0765950509424673   T   T   T
  6.4323360448609872  9.9417641903945562  9.6182978435808586   T   T   T
 16.5372583176711139  8.8364725375719591 10.9107097931739414   T   T   T
 10.7738347370475100  1.0650454546349235 10.9125645208889637   T   T   T
 17.0056950271737293  9.9396435359792612 10.5088879961853952   T   T   T
