# Supplementary material for: NO2 Adsorption on Oxygen-Modified Ag at Ambient Conditions
Source: J Am Chem Soc. 2025 Nov 5;147(46):43139–52. doi: 10.1021/jacs.5c16683 (PMC12636020; doi:10.1021/jacs.5c16683)
Supplement: Supplementary file 2 [file ja5c16683_si_002.zip › structures-NO2_O-modified_Ag111/N-adsorbates/NO3-p4x4-reconstructed/POSCAR]

Ag  N  O 
 1.0000000000000000
    11.5173552519664870    0.0000000000000000    0.0000000000000000
     5.7586776259832435    9.9743222326131011    0.0000000000000000
     0.0000000000000000    0.0000000000000000   34.5932892661822819
 Ag  N   O  
  77   3   9
Selective dynamics
Cartesian
  0.0000000000000000  0.0000000000000000  0.0000999999999927   F   F   F
  2.8793388129916218  0.0000000000000000  0.0000999999999927   F   F   F
  5.7586776259832435  0.0000000000000000  0.0000999999999927   F   F   F
  8.6380164389748657  0.0000000000000000  0.0000999999999927   F   F   F
  1.4396694064958109  2.4935805581532753  0.0000999999999927   F   F   F
  4.3190082194874337  2.4935805581532753  0.0000999999999927   F   F   F
  7.1983470324790542  2.4935805581532753  0.0000999999999927   F   F   F
 10.0776858454706773  2.4935805581532753  0.0000999999999927   F   F   F
  2.8793388129916218  4.9871611163065506  0.0000999999999927   F   F   F
  5.7586776259832435  4.9871611163065506  0.0000999999999927   F   F   F
  8.6380164389748657  4.9871611163065506  0.0000999999999927   F   F   F
 11.5173552519664870  4.9871611163065506  0.0000999999999927   F   F   F
  4.3190082194874329  7.4807416744598259  0.0000999999999927   F   F   F
  7.1983470324790542  7.4807416744598259  0.0000999999999927   F   F   F
 10.0776858454706755  7.4807416744598259  0.0000999999999927   F   F   F
 12.9570246584622986  7.4807416744598259  0.0000999999999927   F   F   F
  1.4396694064958517  0.8311935193844487  2.3510702961400387   F   F   F
  4.3190082194874746  0.8311935193844487  2.3510702961400387   F   F   F
  7.1983470324790950  0.8311935193844487  2.3510702961400387   F   F   F
 10.0776858454707163  0.8311935193844487  2.3510702961400387   F   F   F
  2.8793388129916626  3.3247740775377239  2.3510702961400387   F   F   F
  5.7586776259832844  3.3247740775377239  2.3510702961400387   F   F   F
  8.6380164389749083  3.3247740775377239  2.3510702961400387   F   F   F
 11.5173552519665279  3.3247740775377239  2.3510702961400387   F   F   F
  4.3190082194874737  5.8183546356909996  2.3510702961400387   F   F   F
  7.1983470324790950  5.8183546356909996  2.3510702961400387   F   F   F
 10.0776858454707163  5.8183546356909996  2.3510702961400387   F   F   F
 12.9570246584623394  5.8183546356909996  2.3510702961400387   F   F   F
  5.7586776259832853  8.3119351938442740  2.3510702961400387   F   F   F
  8.6380164389749066  8.3119351938442740  2.3510702961400387   F   F   F
 11.5173552519665279  8.3119351938442740  2.3510702961400387   F   F   F
 14.3966940649581510  8.3119351938442740  2.3510702961400387   F   F   F
 11.5106413117553661  1.6538651067885646  4.6947860599138123   T   T   T
  2.8666976444395718  1.6531407983530360  4.6983228918234392   T   T   T
  5.7525644570846373  1.6544069399481005  4.6989751418788472   T   T   T
  8.6236309283927319  1.6553174582473675  4.6937066200448161   T   T   T
 12.9496508641352506  4.1500318316743634  4.6897374141480386   T   T   T
  4.3116682601043861  4.1533108288439831  4.6985703868533983   T   T   T
  7.1890228303729033  4.1505931407793648  4.6878647028560447   T   T   T
 10.0666124811584936  4.1536395138512523  4.6945565338963018   T   T   T
 14.3871661973558016  6.6427808316713364  4.6816797485315016   T   T   T
  5.7463498897489602  6.6388422462259937  4.6969118215576549   T   T   T
  8.6322990713757566  6.6410440399258670  4.6987109486060925   T   T   T
 11.5091187574237921  6.6441926982760311  4.6819492841797272   T   T   T
 15.8273322414561051  9.1352512923394631  4.6885410481380916   T   T   T
  7.1897098518954916  9.1392954673482656  4.6988086800982103   T   T   T
 10.0713130889754119  9.1360086763981609  4.6904237261420096   T   T   T
 12.9471254851688400  9.1356729591615338  4.6831854443501850   T   T   T
 17.2437184810327864  9.9527731459343531  7.0282293089371004   T   T   T
  8.6386892123801946  9.9481052639461804  7.0287347190766765   T   T   T
 11.5254698908831106  9.9714246760508036  7.0621597082808432   T   T   T
 14.3537570346916485  9.9716115716396931  7.0499876314702083   T   T   T
 12.9361250621615191  2.4952793469549532  7.0281579611825444   T   T   T
  4.3033002189969149  2.4800239956518992  7.0203123249893764   T   T   T
  7.1790940190488142  2.4642928684395287  7.0668091102310049   T   T   T
 10.0512983768436985  2.4841250406505022  7.0187140376861619   T   T   T
 14.4027676222445322  4.9884883069580290  7.0579915307022345   T   T   T
  5.7269869318806714  4.9787448280143733  7.0721460457387604   T   T   T
  8.6336916835602704  4.9800077660592530  7.0707158822123874   T   T   T
 11.4770099970881478  4.9889308844858551  7.0502214565011991   T   T   T
 15.8172570448838830  7.4381702034986494  7.0530485777151490   T   T   T
  7.1809967772514165  7.4596546958806194  7.0199796715981222   T   T   T
 10.0631533508192454  7.4390459014268044  7.0577493547198014   T   T   T
 12.9381605827332731  7.4669188618110587  7.0079603015515204   T   T   T
  4.2791529960390875  0.7990421029877891  9.3734443142308894   T   T   T
  1.4184823220926208  0.8098311577652763  9.4078033084920918   T   T   T
 10.0772023487431479  0.7941304055481271  9.3547379921365916   T   T   T
  5.7290599877566208  3.3012328389275312  9.3443490015497055   T   T   T
  8.5801943827629792  3.3168444773055636  9.3421597344235945   T   T   T
 11.5182783268234310  3.2932428314052284  9.3555664373780072   T   T   T
  7.1690450627554068  5.8004680415308938  9.3432192000061072   T   T   T
  5.7559771397741590  8.2988165448736293  9.3645716688855227   T   T   T
 12.9442481044109261  5.7907516585904020  9.3113321421656767   T   T   T
  8.6150876638171638  8.3103802170924865  9.3711020226500246   T   T   T
 11.4654049465833374  8.3072920933067049  9.3273256967765104   T   T   T
 14.3877143780614052  8.2848567956411667  9.3098321045697059   T   T   T
  2.8591735109014085  3.2820703305230419  9.3664045921144137   T   T   T
  7.2023335074871770  0.7613958930742254 11.0450937170529198   T   T   T
 10.0876296099859122  5.7824198273211094 11.0386097473607414   T   T   T
  4.2926066945210959  5.7983930447802967 11.0699990901897127   T   T   T
 12.9645466061526005  9.4601135817474749 11.0177866164579399   T   T   T
  6.0998590487975299  1.3991064512379880 11.0576580551583383   T   T   T
  8.3077063719978490  1.4030656121644252 11.0064630405076347   T   T   T
  8.9837564701604933  6.4189291072110528 11.0469458265898037   T   T   T
 11.1926552044214151  6.4163668983130675 11.0149379938005367   T   T   T
 10.0841703708663868  4.5035625843892158 11.0007148029210420   T   T   T
  3.1837074241319905  5.1639487296237787 11.0356349048661944   T   T   T
  4.2918769925501747  7.0754327404365549 11.0387999379388830   T   T   T
  5.3938375796894862  5.1589954907844895 11.0841065109527968   T   T   T
