# Supplementary material for: NO2 Adsorption on Oxygen-Modified Ag at Ambient Conditions
Source: J Am Chem Soc. 2025 Nov 5;147(46):43139–52. doi: 10.1021/jacs.5c16683 (PMC12636020; doi:10.1021/jacs.5c16683)
Supplement: Supplementary file 2 [file ja5c16683_si_002.zip › structures-NO2_O-modified_Ag111/N-adsorbates/NO-p4x4/POSCAR]

Ag  O  N 
 1.0000000000000000
    11.5173552519664870    0.0000000000000000    0.0000000000000000
     5.7586776259832435    9.9743222326131011    0.0000000000000000
     0.0000000000000000    0.0000000000000000   34.5932892661822819
 Ag  O   N  
  76   7   1
Selective dynamics
Cartesian
  0.0000000000000000  0.0000000000000000  0.0000999999999927   F   F   F
  2.8793388129916218  0.0000000000000000  0.0000999999999927   F   F   F
  5.7586776259832435  0.0000000000000000  0.0000999999999927   F   F   F
  8.6380164389748657  0.0000000000000000  0.0000999999999927   F   F   F
  1.4396694064958109  2.4935805581532753  0.0000999999999927   F   F   F
  4.3190082194874337  2.4935805581532753  0.0000999999999927   F   F   F
  7.1983470324790542  2.4935805581532753  0.0000999999999927   F   F   F
 10.0776858454706773  2.4935805581532753  0.0000999999999927   F   F   F
  2.8793388129916218  4.9871611163065506  0.0000999999999927   F   F   F
  5.7586776259832435  4.9871611163065506  0.0000999999999927   F   F   F
  8.6380164389748657  4.9871611163065506  0.0000999999999927   F   F   F
 11.5173552519664870  4.9871611163065506  0.0000999999999927   F   F   F
  4.3190082194874329  7.4807416744598259  0.0000999999999927   F   F   F
  7.1983470324790542  7.4807416744598259  0.0000999999999927   F   F   F
 10.0776858454706755  7.4807416744598259  0.0000999999999927   F   F   F
 12.9570246584622986  7.4807416744598259  0.0000999999999927   F   F   F
  1.4396694064958517  0.8311935193844487  2.3510702961400387   F   F   F
  4.3190082194874746  0.8311935193844487  2.3510702961400387   F   F   F
  7.1983470324790950  0.8311935193844487  2.3510702961400387   F   F   F
 10.0776858454707163  0.8311935193844487  2.3510702961400387   F   F   F
  2.8793388129916626  3.3247740775377239  2.3510702961400387   F   F   F
  5.7586776259832844  3.3247740775377239  2.3510702961400387   F   F   F
  8.6380164389749083  3.3247740775377239  2.3510702961400387   F   F   F
 11.5173552519665279  3.3247740775377239  2.3510702961400387   F   F   F
  4.3190082194874737  5.8183546356909996  2.3510702961400387   F   F   F
  7.1983470324790950  5.8183546356909996  2.3510702961400387   F   F   F
 10.0776858454707163  5.8183546356909996  2.3510702961400387   F   F   F
 12.9570246584623394  5.8183546356909996  2.3510702961400387   F   F   F
  5.7586776259832853  8.3119351938442740  2.3510702961400387   F   F   F
  8.6380164389749066  8.3119351938442740  2.3510702961400387   F   F   F
 11.5173552519665279  8.3119351938442740  2.3510702961400387   F   F   F
 14.3966940649581510  8.3119351938442740  2.3510702961400387   F   F   F
 11.5046917026617503  1.6428066192175548  4.7309446906598982   T   T   T
  2.8769122432156928  1.6480346417906027  4.7055220382762366   T   T   T
  5.7485900433468258  1.6454596258441156  4.6682963732647735   T   T   T
  8.6355396165887637  1.6498691907040060  4.6971355770493473   T   T   T
 12.9510347263958874  4.1362797344059370  4.6852708556082945   T   T   T
  4.3177510481334007  4.1489988383653342  4.6726605429701022   T   T   T
  7.1955333525131513  4.1389398865764386  4.6674746791550641   T   T   T
 10.0852746372621525  4.1461662815012064  4.6799975280068971   T   T   T
 14.3950470225241762  6.6525947690908582  4.6912433053769655   T   T   T
  5.7522790462639293  6.6405070126819394  4.7073694398255084   T   T   T
  8.6218787792970861  6.6530851869118122  4.6822359264906872   T   T   T
 11.5141521491551462  6.6413168900389099  4.6723236066356320   T   T   T
 15.8543820591609883  9.1331213279858368  4.7397393314940857   T   T   T
  7.1829777156143857  9.1528291030113600  4.7423491188084999   T   T   T
 10.0598326423891908  9.1245622624412555  4.6911934556362000   T   T   T
 12.9671275388042542  9.1299636159274105  4.6852809773747586   T   T   T
  5.7514924411379029  9.9733225148608486  7.2300613667771030   T   T   T
  8.6287314144254506  9.9545266555586878  7.0642019385288419   T   T   T
 11.5139368761435819  9.9486150555388431  6.9741876591561853   T   T   T
 14.3925605500558973  9.9537195892499177  7.0592476741625170   T   T   T
  1.4435088031479397  2.4751397546343430  7.0593290656442811   T   T   T
  4.3163910346589160  2.4970097474664814  7.0242481643820120   T   T   T
  7.1689341721789912  2.4491725452287767  7.0154648948864473   T   T   T
 10.0568510920734120  2.4985949434266108  7.0248264741356952   T   T   T
  2.8858832557643126  4.9650515672196098  6.9775909629732480   T   T   T
  5.7836921487227357  4.9604144969322661  7.0229879513179343   T   T   T
  8.6192102302370870  4.9744724153182442  6.9650510868917337   T   T   T
 11.5391297479204056  4.9709246655200960  7.0128637614440823   T   T   T
  4.3194916220962281  7.4747516432131276  7.0627821996535731   T   T   T
  7.1848691006109737  7.4727687402554697  7.0690818671933267   T   T   T
 10.0562687071434329  7.4295250363420511  7.0183924625118497   T   T   T
 12.9343047550796850  7.4728280768662589  7.0252280842998349   T   T   T
  2.8228589368789927  1.7965131000781704  9.5855733373499028   T   T   T
  5.7114263080375549  1.6111684674754205  9.3656983373255436   T   T   T
  8.5420435605405203  1.3985852371378149  9.6050859330552552   T   T   T
  4.3709222444941815  4.1716272054964803  9.3662539514752403   T   T   T
  7.2548359277172336  4.0332279880849899  9.3578347810885294   T   T   T
 11.7237813216292786  3.2458795320096394  9.5968972406963893   T   T   T
  5.9659760695149657  6.5815496063213326  9.5984037572964915   T   T   T
 10.1001665977212802  5.6875148170434580  9.3471625283499247   T   T   T
 12.9638996202565142  5.8039652135328792  9.3559851317958778   T   T   T
  8.5380220332874384  8.0730739183535345  9.6076926432344241   T   T   T
 11.4258944284584842  8.2503559116850980  9.3548563312523285   T   T   T
 14.2563554998388256  8.3872025053963313  9.5854787721102745   T   T   T
  9.6772627008726833  3.1036873078625398  9.2040332216687908   T   T   T
  7.9485198868250553  6.1222647570766453 10.1071980315138994   T   T   T
  9.4564236820005778  9.9081669500501413  9.2200677450138571   T   T   T
 12.8926026830344522  9.8964095197499500 10.1004282525552664   T   T   T
  2.1926823141044971  3.7322795824467692 10.0842994749111305   T   T   T
  3.9175847734060230  6.7017003241353024  9.2060566951629230   T   T   T
  5.8929743698468595  9.6742386464683570 10.3494329009079404   T   T   T
 16.9690066379742497 10.4123848578882487  9.5260492971251463   T   T   T
