# Supplementary material for: NO2 Adsorption on Oxygen-Modified Ag at Ambient Conditions
Source: J Am Chem Soc. 2025 Nov 5;147(46):43139–52. doi: 10.1021/jacs.5c16683 (PMC12636020; doi:10.1021/jacs.5c16683)
Supplement: Supplementary file 2 [file ja5c16683_si_002.zip › structures-NO2_O-modified_Ag111/N-adsorbates/NxOy-p4x4/2-N2O/POSCAR]

Ag  O  N 
 1.0000000000000000
    11.5173552519664870    0.0000000000000000    0.0000000000000000
     5.7586776259832435    9.9743222326131011    0.0000000000000000
     0.0000000000000000    0.0000000000000000   34.5932892661822819
 Ag  O   N  
  76   8   4
Selective dynamics
Cartesian
  0.0000000000000000  0.0000000000000000  0.0000999999999927   F   F   F
  2.8793388129916218  0.0000000000000000  0.0000999999999927   F   F   F
  5.7586776259832435  0.0000000000000000  0.0000999999999927   F   F   F
  8.6380164389748657  0.0000000000000000  0.0000999999999927   F   F   F
  1.4396694064958109  2.4935805581532753  0.0000999999999927   F   F   F
  4.3190082194874337  2.4935805581532753  0.0000999999999927   F   F   F
  7.1983470324790542  2.4935805581532753  0.0000999999999927   F   F   F
 10.0776858454706773  2.4935805581532753  0.0000999999999927   F   F   F
  2.8793388129916218  4.9871611163065506  0.0000999999999927   F   F   F
  5.7586776259832435  4.9871611163065506  0.0000999999999927   F   F   F
  8.6380164389748657  4.9871611163065506  0.0000999999999927   F   F   F
 11.5173552519664870  4.9871611163065506  0.0000999999999927   F   F   F
  4.3190082194874329  7.4807416744598259  0.0000999999999927   F   F   F
  7.1983470324790542  7.4807416744598259  0.0000999999999927   F   F   F
 10.0776858454706755  7.4807416744598259  0.0000999999999927   F   F   F
 12.9570246584622986  7.4807416744598259  0.0000999999999927   F   F   F
  1.4396694064958517  0.8311935193844487  2.3510702961400387   F   F   F
  4.3190082194874746  0.8311935193844487  2.3510702961400387   F   F   F
  7.1983470324790950  0.8311935193844487  2.3510702961400387   F   F   F
 10.0776858454707163  0.8311935193844487  2.3510702961400387   F   F   F
  2.8793388129916626  3.3247740775377239  2.3510702961400387   F   F   F
  5.7586776259832844  3.3247740775377239  2.3510702961400387   F   F   F
  8.6380164389749083  3.3247740775377239  2.3510702961400387   F   F   F
 11.5173552519665279  3.3247740775377239  2.3510702961400387   F   F   F
  4.3190082194874737  5.8183546356909996  2.3510702961400387   F   F   F
  7.1983470324790950  5.8183546356909996  2.3510702961400387   F   F   F
 10.0776858454707163  5.8183546356909996  2.3510702961400387   F   F   F
 12.9570246584623394  5.8183546356909996  2.3510702961400387   F   F   F
  5.7586776259832853  8.3119351938442740  2.3510702961400387   F   F   F
  8.6380164389749066  8.3119351938442740  2.3510702961400387   F   F   F
 11.5173552519665279  8.3119351938442740  2.3510702961400387   F   F   F
 14.3966940649581510  8.3119351938442740  2.3510702961400387   F   F   F
 11.5027751967646896  1.6470310476591565  4.7499796095107873   T   T   T
  2.8717113334342805  1.6496907664963425  4.7292660207664499   T   T   T
  5.7473433362943842  1.6506261962392681  4.6889895783803919   T   T   T
  8.6350054383024091  1.6518030116512890  4.7293153200767986   T   T   T
 12.9481864855125401  4.1346912043964608  4.7069971963535950   T   T   T
  4.3152098442296980  4.1510603541329711  4.6898955603587336   T   T   T
  7.1970602472967862  4.1401869200286212  4.6874599982461360   T   T   T
 10.0808883363425750  4.1415685820672703  4.7109581745622409   T   T   T
 14.3905900439336580  6.6471098332494796  4.7138025498185687   T   T   T
  5.7533606526148899  6.6403829715188660  4.7346629074510735   T   T   T
  8.6250699258830412  6.6457605669963034  4.7076853582086748   T   T   T
 11.5112609117564588  6.6390130808780476  4.6936029583041137   T   T   T
 15.8392638225118745  9.1221516044549134  4.7513785967965738   T   T   T
  7.1954984276055258  9.1399641558263429  4.7510240198058682   T   T   T
 10.0647247349734101  9.1257239994204458  4.7111937995772735   T   T   T
 12.9614810575819828  9.1349351209467589  4.7037700224924412   T   T   T
 17.2613485154542339  9.9420878559291221  7.1831388348288536   T   T   T
  8.6164750724968631  9.9442432774623590  7.1056867102377916   T   T   T
 11.5073598658865137  9.9511430199822097  7.0118707127723159   T   T   T
 14.3919664355205352  9.9435608601343777  7.1049321481951244   T   T   T
 12.9411690093749776  2.4567089917366181  7.1179414029109509   T   T   T
  4.2995937588038862  2.4917920038105650  7.0605095455945932   T   T   T
  7.1643595109479747  2.4472487294183956  7.0624201235921484   T   T   T
 10.0694131941895169  2.4579616762257808  7.1033774162719112   T   T   T
 14.3867110776069289  4.9525148023631944  7.0156844955698148   T   T   T
  5.7764607513452653  4.9479622741619531  7.0643816230552927   T   T   T
  8.6163365310118341  4.9593662681251152  7.0141005827435965   T   T   T
 11.5268691428467385  4.9633976591211670  7.0599755061730312   T   T   T
 15.8271678154554110  7.4496359728496859  7.1152839261496981   T   T   T
  7.1814000187146698  7.4566910323782709  7.1261639358072557   T   T   T
 10.0535110997436625  7.4297993851545758  7.0622471498794273   T   T   T
 12.9242072441599181  7.4741791642666309  7.0563215629462279   T   T   T
  2.7442296655702871  1.8190753418407557  9.6756065429486373   T   T   T
  5.6706060698517149  1.6235973236462200  9.4133498773528199   T   T   T
  8.5374124797900777  1.4326379692794879  9.6456061781535638   T   T   T
  4.3471103157482878  4.1807914816104699  9.4043532013596707   T   T   T
  7.2314842130870982  4.0625516074100112  9.4162901854583989   T   T   T
 11.7053499533619103  3.2900373626347661  9.6779445539203479   T   T   T
  5.9662865093368822  6.6352306912198431  9.6793974654147341   T   T   T
 10.0809998257531763  5.7343258485342989  9.4080814623530795   T   T   T
 12.9606340883192495  5.8500370876633188  9.3952924085239804   T   T   T
  8.5126943590125972  8.1204285965285177  9.6993850193938336   T   T   T
 11.4293935950794054  8.2871823886178060  9.4098913166731641   T   T   T
 14.2935171156005030  8.4577868190979650  9.6515349876509546   T   T   T
  9.6492142809796757  3.1787537598719835  9.2678030507602323   T   T   T
  7.9495794681705974  6.1564501844470518 10.2330027809006125   T   T   T
  9.4374199397006464  9.9557998849607205  9.2708045239044239   T   T   T
 12.8698611445139157  9.9370848425141407 10.1678786508459975   T   T   T
 13.6934257790572698  3.7841514728824341 10.2032782118812406   T   T   T
 15.4181589334669962  6.7141384411127056  9.2895583770265482   T   T   T
  4.2919442800028040  5.0408920729206335 12.3824974014803075   T   T   T
  7.4132545114484838  5.6357735209075113 13.5084288938665722   T   T   T
 14.7887594155071138  5.6711925048895191 12.4058587691357562   T   T   T
 13.8183210913862862  6.2786168031622296 12.4109513104482616   T   T   T
  7.3678227458527346  4.6372372781262223 12.8535140525359317   T   T   T
  7.3184882962152429  3.6772513039615853 12.2275184613072838   T   T   T
