# Supplementary material for: NO2 Adsorption on Oxygen-Modified Ag at Ambient Conditions
Source: J Am Chem Soc. 2025 Nov 5;147(46):43139–52. doi: 10.1021/jacs.5c16683 (PMC12636020; doi:10.1021/jacs.5c16683)
Supplement: Supplementary file 2 [file ja5c16683_si_002.zip › structures-NO2_O-modified_Ag111/N-adsorbates/NxOy-p4x4/2-N2O3/POSCAR]

Ag  O  N 
 1.0000000000000000
    11.5173552519664870    0.0000000000000000    0.0000000000000000
     5.7586776259832435    9.9743222326131011    0.0000000000000000
     0.0000000000000000    0.0000000000000000   34.5932892661822819
 Ag  O   N  
  76  12   4
Selective dynamics
Cartesian
  0.0000000000000000  0.0000000000000000  0.0000999999999927   F   F   F
  2.8793388129916218  0.0000000000000000  0.0000999999999927   F   F   F
  5.7586776259832435  0.0000000000000000  0.0000999999999927   F   F   F
  8.6380164389748657  0.0000000000000000  0.0000999999999927   F   F   F
  1.4396694064958109  2.4935805581532753  0.0000999999999927   F   F   F
  4.3190082194874337  2.4935805581532753  0.0000999999999927   F   F   F
  7.1983470324790542  2.4935805581532753  0.0000999999999927   F   F   F
 10.0776858454706773  2.4935805581532753  0.0000999999999927   F   F   F
  2.8793388129916218  4.9871611163065506  0.0000999999999927   F   F   F
  5.7586776259832435  4.9871611163065506  0.0000999999999927   F   F   F
  8.6380164389748657  4.9871611163065506  0.0000999999999927   F   F   F
 11.5173552519664870  4.9871611163065506  0.0000999999999927   F   F   F
  4.3190082194874329  7.4807416744598259  0.0000999999999927   F   F   F
  7.1983470324790542  7.4807416744598259  0.0000999999999927   F   F   F
 10.0776858454706755  7.4807416744598259  0.0000999999999927   F   F   F
 12.9570246584622986  7.4807416744598259  0.0000999999999927   F   F   F
  1.4396694064958517  0.8311935193844487  2.3510702961400387   F   F   F
  4.3190082194874746  0.8311935193844487  2.3510702961400387   F   F   F
  7.1983470324790950  0.8311935193844487  2.3510702961400387   F   F   F
 10.0776858454707163  0.8311935193844487  2.3510702961400387   F   F   F
  2.8793388129916626  3.3247740775377239  2.3510702961400387   F   F   F
  5.7586776259832844  3.3247740775377239  2.3510702961400387   F   F   F
  8.6380164389749083  3.3247740775377239  2.3510702961400387   F   F   F
 11.5173552519665279  3.3247740775377239  2.3510702961400387   F   F   F
  4.3190082194874737  5.8183546356909996  2.3510702961400387   F   F   F
  7.1983470324790950  5.8183546356909996  2.3510702961400387   F   F   F
 10.0776858454707163  5.8183546356909996  2.3510702961400387   F   F   F
 12.9570246584623394  5.8183546356909996  2.3510702961400387   F   F   F
  5.7586776259832853  8.3119351938442740  2.3510702961400387   F   F   F
  8.6380164389749066  8.3119351938442740  2.3510702961400387   F   F   F
 11.5173552519665279  8.3119351938442740  2.3510702961400387   F   F   F
 14.3966940649581510  8.3119351938442740  2.3510702961400387   F   F   F
 11.5230013864894012  1.6731239924750492  4.7530947076212664   T   T   T
  2.8843262608753002  1.6817893127113734  4.6990142379864315   T   T   T
  5.7616670016292284  1.6728219034453773  4.6780662949715222   T   T   T
  8.6508844206797715  1.6750236925015038  4.7098987915347648   T   T   T
 12.9588398389803228  4.1780417160746017  4.7187424067341750   T   T   T
  4.3226995591658666  4.1708761587655818  4.7162751493228097   T   T   T
  7.2071490832116334  4.1680494728203232  4.7033597830333482   T   T   T
 10.0827163009916152  4.1752650675883816  4.7186230317550297   T   T   T
 14.3965315294867935  6.6600426062550087  4.7296192319399273   T   T   T
  5.7597824236448938  6.6536051048206035  4.7198185667943999   T   T   T
  8.6409730583338682  6.6584984746184981  4.7155940275364046   T   T   T
 11.5184373913235820  6.6705866530829017  4.7051279049628363   T   T   T
 15.8505259366281965  9.1508961819643861  4.7522500006986199   T   T   T
  7.1905413202381974  9.1460726033218247  4.7169102237215546   T   T   T
 10.0780842053954682  9.1422668022255511  4.6749493635862152   T   T   T
 12.9719276955202840  9.1577209161873689  4.7088384977478048   T   T   T
  0.0325789440683047  0.0287009874777652  7.1877233296405576   T   T   T
  2.8884699819656525  0.0344368991194505  7.0165959580432551   T   T   T
  5.7326706026127612  0.0169794318213776  7.0139819760655202   T   T   T
  8.6549885827732016  0.0290477275067462  7.1008303997451767   T   T   T
 12.9902597934354027  2.5306897609322281  7.0640490407774665   T   T   T
  4.3566279625337287  2.5047705422932962  7.0804397363704101   T   T   T
  7.1921904296426362  2.4811640249708331  7.0414365246007025   T   T   T
 10.0889784838499423  2.5231530906468569  7.0672485357449233   T   T   T
  2.9248539412777368  5.0108691368071883  7.0770082176792730   T   T   T
  5.7994142351418452  4.9875364643878877  7.1025245300636541   T   T   T
  8.6226747617271720  5.0328135654543606  7.0931381188100193   T   T   T
 11.5202599456160737  5.0626852558765112  7.0559950419712028   T   T   T
  4.3488019959683157  7.5211369832046175  7.0804086727240616   T   T   T
  7.1913245605866942  7.4879107467474926  7.1119491627171199   T   T   T
 10.0594152893061484  7.5227066576238819  7.1072534483218943   T   T   T
 12.9403348256827222  7.5407990361154535  7.0732343121983936   T   T   T
  2.8569551058907865  1.5032042261493237  9.4772130103950492   T   T   T
  5.7900680878587831  1.5183100361287194  9.4104986039859728   T   T   T
  8.6897457830333025  1.4778536286380213  9.6087367979456761   T   T   T
  4.4474978011159898  4.0467271178740223  9.5288071839090698   T   T   T
  7.2275645633371974  4.0042257845251044  9.4398108328542367   T   T   T
 11.6020062520482146  3.4486698187077804  9.4948730320939863   T   T   T
  5.9490164445914875  6.5806753774677178  9.7398289487160650   T   T   T
 10.1410904799268291  5.9274703370705106  9.4795950227334416   T   T   T
 12.9821761296788498  5.9548855583796056  9.4474877285590821   T   T   T
  8.5345882639520312  8.4928847205971607  9.3662185409496868   T   T   T
 11.4932453876116494  8.4260034162837627  9.4665953946247186   T   T   T
 14.4194700261891136  8.3961611638186966  9.6165499676186776   T   T   T
  9.5137402735461940  3.3806432753372890  9.2012074043565910   T   T   T
  8.0333123061200791  6.2364703133574695 10.5671544958230523   T   T   T
  4.2160732256699402 -0.0041233349648415 10.7159670167020131   T   T   T
 13.1416683228307321  9.9325996334764817 10.1757586521046282   T   T   T
 13.6938439614599119  3.7135398236235502  9.1785162956959159   T   T   T
  3.8692930698076875  6.5854686337384827  9.1342443730458402   T   T   T
  6.6177446652739942  8.8837498818178169 10.8072290290800712   T   T   T
 11.9631405025997726  0.7789237302500934  9.8091986150750099   T   T   T
 10.7350683692560214  8.7776998437026457 12.3463529801375351   T   T   T
  6.7514623859006875  3.2302755713310383 11.7020251087578924   T   T   T
  4.7727415361021643  4.1320840394667595 11.8370056957895251   T   T   T
  9.4588954705182609  5.8917480685820767 12.1347564456173060   T   T   T
  5.8050775143297306  9.8206961696864212 10.5912783802284274   T   T   T
 10.1632316601383437  9.8072090604820961 12.0670139647905508   T   T   T
  5.7831751893993353  3.6366592013441643 12.3921152079275778   T   T   T
  8.2829785773467872  6.0969369727313749 11.9119774274004833   T   T   T
