# Supplementary material for: NO2 Adsorption on Oxygen-Modified Ag at Ambient Conditions
Source: J Am Chem Soc. 2025 Nov 5;147(46):43139–52. doi: 10.1021/jacs.5c16683 (PMC12636020; doi:10.1021/jacs.5c16683)
Supplement: Supplementary file 2 [file ja5c16683_si_002.zip › structures-NO2_O-modified_Ag111/N-adsorbates/NxOy-p4x4/2-N2O5/POSCAR]

Ag  O  N 
 1.0000000000000000
    11.5173552519664870    0.0000000000000000    0.0000000000000000
     5.7586776259832435    9.9743222326131011    0.0000000000000000
     0.0000000000000000    0.0000000000000000   34.5932892661822819
 Ag  O   N  
  76  16   4
Selective dynamics
Cartesian
  0.0000000000000000  0.0000000000000000  0.0000999999999927   F   F   F
  2.8793388129916218  0.0000000000000000  0.0000999999999927   F   F   F
  5.7586776259832435  0.0000000000000000  0.0000999999999927   F   F   F
  8.6380164389748657  0.0000000000000000  0.0000999999999927   F   F   F
  1.4396694064958109  2.4935805581532753  0.0000999999999927   F   F   F
  4.3190082194874337  2.4935805581532753  0.0000999999999927   F   F   F
  7.1983470324790542  2.4935805581532753  0.0000999999999927   F   F   F
 10.0776858454706773  2.4935805581532753  0.0000999999999927   F   F   F
  2.8793388129916218  4.9871611163065506  0.0000999999999927   F   F   F
  5.7586776259832435  4.9871611163065506  0.0000999999999927   F   F   F
  8.6380164389748657  4.9871611163065506  0.0000999999999927   F   F   F
 11.5173552519664870  4.9871611163065506  0.0000999999999927   F   F   F
  4.3190082194874329  7.4807416744598259  0.0000999999999927   F   F   F
  7.1983470324790542  7.4807416744598259  0.0000999999999927   F   F   F
 10.0776858454706755  7.4807416744598259  0.0000999999999927   F   F   F
 12.9570246584622986  7.4807416744598259  0.0000999999999927   F   F   F
  1.4396694064958517  0.8311935193844487  2.3510702961400387   F   F   F
  4.3190082194874746  0.8311935193844487  2.3510702961400387   F   F   F
  7.1983470324790950  0.8311935193844487  2.3510702961400387   F   F   F
 10.0776858454707163  0.8311935193844487  2.3510702961400387   F   F   F
  2.8793388129916626  3.3247740775377239  2.3510702961400387   F   F   F
  5.7586776259832844  3.3247740775377239  2.3510702961400387   F   F   F
  8.6380164389749083  3.3247740775377239  2.3510702961400387   F   F   F
 11.5173552519665279  3.3247740775377239  2.3510702961400387   F   F   F
  4.3190082194874737  5.8183546356909996  2.3510702961400387   F   F   F
  7.1983470324790950  5.8183546356909996  2.3510702961400387   F   F   F
 10.0776858454707163  5.8183546356909996  2.3510702961400387   F   F   F
 12.9570246584623394  5.8183546356909996  2.3510702961400387   F   F   F
  5.7586776259832853  8.3119351938442740  2.3510702961400387   F   F   F
  8.6380164389749066  8.3119351938442740  2.3510702961400387   F   F   F
 11.5173552519665279  8.3119351938442740  2.3510702961400387   F   F   F
 14.3966940649581510  8.3119351938442740  2.3510702961400387   F   F   F
 11.5179925838405151  1.6480372928472022  4.7233579483117190   T   T   T
  2.8901519399388769  1.6528525199562576  4.7152224169029511   T   T   T
  5.7459234824949883  1.6549710513325704  4.7243531653486688   T   T   T
  8.6305486807473013  1.6590164271840238  4.7122348349752032   T   T   T
 12.9637249756617177  4.1483204285443751  4.7129394814781653   T   T   T
  4.3135320024336243  4.1510092175144759  4.7180110085708566   T   T   T
  7.1985181277124566  4.1541716818408689  4.7085885423013751   T   T   T
 10.0817104442338987  4.1517394982325806  4.7155029013906873   T   T   T
 14.3911566574205025  6.6384147683775456  4.7156081832047079   T   T   T
  5.7585167303697880  6.6398223490663026  4.7019731408732772   T   T   T
  8.6466353188679133  6.6358091655151377  4.7076253963207408   T   T   T
 11.5186028430249561  6.6381973606393387  4.6981459991405643   T   T   T
 15.8407005207165561  9.1425131211833399  4.7366017639012448   T   T   T
  7.2027793774575288  9.1406450854896946  4.7454532077698559   T   T   T
 10.0858694818606978  9.1349797855489960  4.7245645722553435   T   T   T
 12.9499341831070982  9.1358517368038985  4.7218939574532559   T   T   T
  5.7760417110109596  9.9559671248748867  7.1823640504124642   T   T   T
  8.6511652185693428  9.9657550754516908  7.0770585206654202   T   T   T
 11.5206544368446160  9.9799676263556325  7.1008747161005763   T   T   T
 14.4047641325484399  9.9585896276889656  7.0609152501599208   T   T   T
  1.4667692966912160  2.4584780403975515  7.0678858439302283   T   T   T
  4.3083380331382006  2.5105662794930650  7.1566035920507698   T   T   T
  7.1536718920789104  2.4922166385017954  7.0646538508227774   T   T   T
 10.1034613110495588  2.4476093584422718  7.0478033040590065   T   T   T
  2.8646918013572020  4.9371482272634895  7.1090179451317246   T   T   T
  5.7544085401200196  4.9401134732577496  7.0824223194549143   T   T   T
  8.6436478396308729  4.9428295539683793  7.0721313753347346   T   T   T
 11.5501961969057678  4.9662574969193019  7.0847801563642907   T   T   T
  4.3332302178839743  7.4658069816136177  7.0255136223567209   T   T   T
  7.2069470518451588  7.4425195111632796  7.0384424773943080   T   T   T
 10.1023366924887501  7.4388836542200378  7.0588891054131828   T   T   T
 12.9322657673450436  7.4495260923618183  7.0682408446241789   T   T   T
  2.6700907576640822  1.7280591113931154  9.6548278868669737   T   T   T
  5.6517388645607678  1.7465437371385291  9.5981087850832996   T   T   T
  8.5672392294712445  1.6879934521885591  9.4536687527298806   T   T   T
  4.3206074665278740  4.1583018436657451  9.5922232941823591   T   T   T
  7.1141477282916501  4.1187002739821228  9.5731347588302498   T   T   T
 11.6094200607143723  3.2006440939436143  9.4281155616984389   T   T   T
  5.7470457979341543  6.6568467183784268  9.4471711504841309   T   T   T
 10.1510544856782410  5.8030608628104563  9.5351046025495609   T   T   T
 12.8930145566979562  5.8296624073014440  9.5572809325243213   T   T   T
  8.6486274508264156  8.2773116825198958  9.4972484859022490   T   T   T
 11.4753576125136210  8.2461335360738275  9.5271366717509611   T   T   T
 14.3614459383966278  8.3272019812524825  9.4822954412442204   T   T   T
  9.4626842745845341  3.6161581406507994  9.0875976462064934   T   T   T
  7.8947350529414644  6.3192254086181281  9.1190607957813334   T   T   T
  4.0282206234283953  0.0687905981805495  9.1743210702197970   T   T   T
 12.9933986447637473  9.9772676750191192  9.1913685016075384   T   T   T
  2.0618403925054576  3.7561997497708539 10.6088082707896039   T   T   T
  3.6029112259041765  6.3715567493051939  9.0194017906210231   T   T   T
 10.0490011362195641  0.0129403860140128 10.8095239999860926   T   T   T
 11.9213760365730828  1.1618333199043509 10.9031233882026122   T   T   T
  7.3312844675197750  3.5347502238432154 11.8510161914169885   T   T   T
  6.0533356705744934  9.3262328222301463  9.6458534548179848   T   T   T
  5.8593942788665059  1.9221692064248099 11.9061992263188667   T   T   T
  4.5161246709482459  5.0116952834223492 11.8353052729908956   T   T   T
  5.2028237993482307  6.0019442842833728 13.6632211531408281   T   T   T
 12.9076228085096094  4.7988251059778690 12.4686654341734755   T   T   T
  5.8750117933125674  6.7745449034145215 11.7289362941041500   T   T   T
  2.3825876656512825  2.8239606218859801 12.6302981466979336   T   T   T
 11.2620234959142138  0.1660141741893478 10.4802235380235800   T   T   T
  6.6616207119926480  2.6870678002262887 12.4795507376203449   T   T   T
  5.1950200586962980  5.9262597885134998 12.4329664160741356   T   T   T
  1.9399639491966194  3.7903783706155338 12.0361672367585761   T   T   T
