# Supplementary material for: NO2 Adsorption on Oxygen-Modified Ag at Ambient Conditions
Source: J Am Chem Soc. 2025 Nov 5;147(46):43139–52. doi: 10.1021/jacs.5c16683 (PMC12636020; doi:10.1021/jacs.5c16683)
Supplement: Supplementary file 2 [file ja5c16683_si_002.zip › structures-NO2_O-modified_Ag111/N-adsorbates/NxOy-p4x4/N2O/POSCAR]

Ag  O  N 
 1.0000000000000000
    11.5173552519664870    0.0000000000000000    0.0000000000000000
     5.7586776259832435    9.9743222326131011    0.0000000000000000
     0.0000000000000000    0.0000000000000000   34.5932892661822819
 Ag  O   N  
  76   7   2
Selective dynamics
Cartesian
  0.0000000000000000  0.0000000000000000  0.0000999999999927   F   F   F
  2.8793388129916218  0.0000000000000000  0.0000999999999927   F   F   F
  5.7586776259832435  0.0000000000000000  0.0000999999999927   F   F   F
  8.6380164389748657  0.0000000000000000  0.0000999999999927   F   F   F
  1.4396694064958109  2.4935805581532753  0.0000999999999927   F   F   F
  4.3190082194874337  2.4935805581532753  0.0000999999999927   F   F   F
  7.1983470324790542  2.4935805581532753  0.0000999999999927   F   F   F
 10.0776858454706773  2.4935805581532753  0.0000999999999927   F   F   F
  2.8793388129916218  4.9871611163065506  0.0000999999999927   F   F   F
  5.7586776259832435  4.9871611163065506  0.0000999999999927   F   F   F
  8.6380164389748657  4.9871611163065506  0.0000999999999927   F   F   F
 11.5173552519664870  4.9871611163065506  0.0000999999999927   F   F   F
  4.3190082194874329  7.4807416744598259  0.0000999999999927   F   F   F
  7.1983470324790542  7.4807416744598259  0.0000999999999927   F   F   F
 10.0776858454706755  7.4807416744598259  0.0000999999999927   F   F   F
 12.9570246584622986  7.4807416744598259  0.0000999999999927   F   F   F
  1.4396694064958517  0.8311935193844487  2.3510702961400387   F   F   F
  4.3190082194874746  0.8311935193844487  2.3510702961400387   F   F   F
  7.1983470324790950  0.8311935193844487  2.3510702961400387   F   F   F
 10.0776858454707163  0.8311935193844487  2.3510702961400387   F   F   F
  2.8793388129916626  3.3247740775377239  2.3510702961400387   F   F   F
  5.7586776259832844  3.3247740775377239  2.3510702961400387   F   F   F
  8.6380164389749083  3.3247740775377239  2.3510702961400387   F   F   F
 11.5173552519665279  3.3247740775377239  2.3510702961400387   F   F   F
  4.3190082194874737  5.8183546356909996  2.3510702961400387   F   F   F
  7.1983470324790950  5.8183546356909996  2.3510702961400387   F   F   F
 10.0776858454707163  5.8183546356909996  2.3510702961400387   F   F   F
 12.9570246584623394  5.8183546356909996  2.3510702961400387   F   F   F
  5.7586776259832853  8.3119351938442740  2.3510702961400387   F   F   F
  8.6380164389749066  8.3119351938442740  2.3510702961400387   F   F   F
 11.5173552519665279  8.3119351938442740  2.3510702961400387   F   F   F
 14.3966940649581510  8.3119351938442740  2.3510702961400387   F   F   F
 11.4996865878196228  1.6533572762411626  4.7500855081073778   T   T   T
  2.8702796296913626  1.6562472320335115  4.7277191687560221   T   T   T
  5.7467032251061578  1.6575525570652156  4.6910575029616366   T   T   T
  8.6315549201130555  1.6592862955747754  4.7305710393531717   T   T   T
 12.9446783604320927  4.1410965978441778  4.7054774820711964   T   T   T
  4.3116077485867317  4.1568344884638337  4.6889041702495415   T   T   T
  7.1931297314833671  4.1482297326799582  4.6885301065327996   T   T   T
 10.0780081523781728  4.1507633020570953  4.7115232784347878   T   T   T
 14.3882268440864820  6.6538007774582333  4.7136614365136076   T   T   T
  5.7493921380346098  6.6465759504309840  4.7299743069258353   T   T   T
  8.6234628070067281  6.6524171735460280  4.7064831156876510   T   T   T
 11.5102475812693736  6.6456793302509221  4.6925013442922774   T   T   T
 15.8361636565636523  9.1327327531927605  4.7501123118788140   T   T   T
  7.1926555828572729  9.1465413349482390  4.7474576787486766   T   T   T
 10.0635586318366936  9.1338015025960075  4.7107388176629721   T   T   T
 12.9584221249724596  9.1418565611388907  4.7071485388167931   T   T   T
  5.7373870630215000  9.9595502212852729  7.1868582445097147   T   T   T
  8.6092573476980103  9.9595718037079184  7.1020028783629865   T   T   T
 11.4988895603691930  9.9729379547749968  7.0178014768553947   T   T   T
 14.3883973324043311  9.9699910302681545  7.1093761358570742   T   T   T
  1.4158609202510484  2.4708105001747511  7.1137220241722421   T   T   T
  4.2923938200956773  2.5094148973907004  7.0599288023071587   T   T   T
  7.1573435175395277  2.4676091477560700  7.0659735529630110   T   T   T
 10.0644967264309848  2.4796631321807081  7.1042402293231568   T   T   T
  2.8581059201048467  4.9683188395417837  7.0155546463232463   T   T   T
  5.7624794941979429  4.9659587576334863  7.0602463957765966   T   T   T
  8.6095624427892794  4.9747999190264940  7.0137829505598770   T   T   T
 11.5242578865360290  4.9810180207889356  7.0593000851468384   T   T   T
  4.2964093164128556  7.4721756448484040  7.1104423430421271   T   T   T
  7.1681692331233808  7.4724852565965127  7.1105138612060896   T   T   T
 10.0496857423932173  7.4448114180993867  7.0591155835820212   T   T   T
 12.9188821958848745  7.4964534897167319  7.0592123838752849   T   T   T
  2.7420144414133327  1.8278315294510268  9.6675684179573143   T   T   T
  5.6629914094038423  1.6598709657937802  9.4231836102899038   T   T   T
  8.5217965274113237  1.4751955931820715  9.6570615247659397   T   T   T
  4.3351906544447241  4.2019141643443483  9.4083643032542081   T   T   T
  7.2119921476738540  4.0925573322523405  9.4214353344908517   T   T   T
 11.7029393826350567  3.3059456838451857  9.6677879799214903   T   T   T
  5.9413916097761801  6.6602923140274983  9.6606113988312092   T   T   T
 10.0819327201018361  5.7518533390839695  9.4071118482163190   T   T   T
 12.9550782748872066  5.8725879033630086  9.3977518575803032   T   T   T
  8.4977355762774458  8.1346105700008877  9.6587577305598629   T   T   T
 11.4191656887556192  8.3077378234642367  9.4137305633654034   T   T   T
 14.2767269412152107  8.4983092966747584  9.6524796968043969   T   T   T
  9.6421301572874984  3.2106382191854204  9.2670403049014798   T   T   T
  7.9313449947137791  6.1671915738149101 10.1818633186759726   T   T   T
  9.4457747955013573  9.9695052953448222  9.2662804186042234   T   T   T
 12.8566413712797338  9.9740108430711398 10.1751307020613613   T   T   T
  2.1735227760491083  3.7929810370556312 10.1940657551881078   T   T   T
 15.3902958358295852  6.7510819841666079  9.2840269289310076   T   T   T
  4.2694664348069660  5.1844422316642209 12.3786666319590690   T   T   T
 14.7219697948291532  5.7355705656009484 12.3812580801407428   T   T   T
 13.7089404138094633  6.2703117628898006 12.3664890352151726   T   T   T
