# Supplementary material for: NO2 Adsorption on Oxygen-Modified Ag at Ambient Conditions
Source: J Am Chem Soc. 2025 Nov 5;147(46):43139–52. doi: 10.1021/jacs.5c16683 (PMC12636020; doi:10.1021/jacs.5c16683)
Supplement: Supplementary file 2 [file ja5c16683_si_002.zip › structures-NO2_O-modified_Ag111/N-adsorbates/NxOy-p4x4/N2O3/POSCAR]

Ag  O  N 
 1.0000000000000000
    11.5173552519664870    0.0000000000000000    0.0000000000000000
     5.7586776259832435    9.9743222326131011    0.0000000000000000
     0.0000000000000000    0.0000000000000000   34.5932892661822819
 Ag  O   N  
  76   9   2
Selective dynamics
Cartesian
  0.0000000000000000  0.0000000000000000  0.0000999999999927   F   F   F
  2.8793388129916218  0.0000000000000000  0.0000999999999927   F   F   F
  5.7586776259832435  0.0000000000000000  0.0000999999999927   F   F   F
  8.6380164389748657  0.0000000000000000  0.0000999999999927   F   F   F
  1.4396694064958109  2.4935805581532753  0.0000999999999927   F   F   F
  4.3190082194874337  2.4935805581532753  0.0000999999999927   F   F   F
  7.1983470324790542  2.4935805581532753  0.0000999999999927   F   F   F
 10.0776858454706773  2.4935805581532753  0.0000999999999927   F   F   F
  2.8793388129916218  4.9871611163065506  0.0000999999999927   F   F   F
  5.7586776259832435  4.9871611163065506  0.0000999999999927   F   F   F
  8.6380164389748657  4.9871611163065506  0.0000999999999927   F   F   F
 11.5173552519664870  4.9871611163065506  0.0000999999999927   F   F   F
  4.3190082194874329  7.4807416744598259  0.0000999999999927   F   F   F
  7.1983470324790542  7.4807416744598259  0.0000999999999927   F   F   F
 10.0776858454706755  7.4807416744598259  0.0000999999999927   F   F   F
 12.9570246584622986  7.4807416744598259  0.0000999999999927   F   F   F
  1.4396694064958517  0.8311935193844487  2.3510702961400387   F   F   F
  4.3190082194874746  0.8311935193844487  2.3510702961400387   F   F   F
  7.1983470324790950  0.8311935193844487  2.3510702961400387   F   F   F
 10.0776858454707163  0.8311935193844487  2.3510702961400387   F   F   F
  2.8793388129916626  3.3247740775377239  2.3510702961400387   F   F   F
  5.7586776259832844  3.3247740775377239  2.3510702961400387   F   F   F
  8.6380164389749083  3.3247740775377239  2.3510702961400387   F   F   F
 11.5173552519665279  3.3247740775377239  2.3510702961400387   F   F   F
  4.3190082194874737  5.8183546356909996  2.3510702961400387   F   F   F
  7.1983470324790950  5.8183546356909996  2.3510702961400387   F   F   F
 10.0776858454707163  5.8183546356909996  2.3510702961400387   F   F   F
 12.9570246584623394  5.8183546356909996  2.3510702961400387   F   F   F
  5.7586776259832853  8.3119351938442740  2.3510702961400387   F   F   F
  8.6380164389749066  8.3119351938442740  2.3510702961400387   F   F   F
 11.5173552519665279  8.3119351938442740  2.3510702961400387   F   F   F
 14.3966940649581510  8.3119351938442740  2.3510702961400387   F   F   F
 11.5145227505090642  1.6587399275869525  4.7322451466873501   T   T   T
  2.8847657274916787  1.6739648622530641  4.6991127343650954   T   T   T
  5.7674882893441097  1.6735485093226767  4.6850243405334204   T   T   T
  8.6492213815153889  1.6661893813851443  4.7201444450303356   T   T   T
 12.9598841121025217  4.1678831716836591  4.7010069963364050   T   T   T
  4.3279947007656157  4.1591501212060136  4.7071218210260710   T   T   T
  7.2212905646691077  4.1635841314541588  4.7101052081555386   T   T   T
 10.0901750025694632  4.1729608447487871  4.7243709584861806   T   T   T
 14.4062078185142681  6.6633896649083226  4.7242220082633768   T   T   T
  5.7695940429684791  6.6469829936572324  4.7320724496129616   T   T   T
  8.6565483488616071  6.6570394801593435  4.7236032613662164   T   T   T
 11.5297973187565024  6.6642436944828356  4.7057587833492160   T   T   T
 15.8619368430490066  9.1424156794488063  4.7702315342261805   T   T   T
  7.1966637461460161  9.1424236734775821  4.7293286886353476   T   T   T
 10.0809558330622764  9.1445986848895320  4.6844128222223311   T   T   T
 12.9789070804264774  9.1525704310314762  4.7117316670100671   T   T   T
  0.0518698702398952  0.0214087694611795  7.2226572978017058   T   T   T
  2.9100366643926368  0.0207588864158505  7.0494629864714984   T   T   T
  5.7659219669706046  0.0285918598374725  7.0188404246621081   T   T   T
  8.6781611741440940  0.0175622100926014  7.1154000770395269   T   T   T
  1.4580022627466689  2.5265668482696211  7.0477468715980205   T   T   T
  4.3260949442529322  2.4829743670978335  7.0927969476753194   T   T   T
  7.1965244318649928  2.4721510908058826  7.0583880751818793   T   T   T
 10.1113414511935051  2.5054566149075166  7.0674908937028365   T   T   T
  2.9127796444187068  4.9922017981182796  7.0542813605710313   T   T   T
  5.7862015296768519  4.9538947113091538  7.0551804706867722   T   T   T
  8.6810342709114678  5.0120675773735091  7.0712928020087071   T   T   T
 11.5723569517779943  5.0424610593160786  7.0692333007555508   T   T   T
  4.3600356124678186  7.4996433109530036  7.1040628874223950   T   T   T
  7.2422581356806983  7.5178334635023223  7.0936400235670787   T   T   T
 10.1250387526170318  7.5316367772027855  7.0832503826762059   T   T   T
 12.9825922591518808  7.5298404771126295  7.0815547383724367   T   T   T
  2.6428467773760929  1.5539873221369178  9.4172582664597186   T   T   T
  5.7551106765660842  1.5883773425671253  9.4467399985938378   T   T   T
  8.6788301927587863  1.5644044283898080  9.6146552923494966   T   T   T
  4.3782270421175999  4.0559973059131504  9.4648626800093432   T   T   T
  7.2210817090529300  4.0156181500425010  9.4507299169233292   T   T   T
 11.7231860207367529  3.4434591118925653  9.5654525813108400   T   T   T
  5.9344873736112884  6.5338021305791054  9.4939435830346675   T   T   T
 10.2662492174845283  5.9544504814267025  9.4912193416578177   T   T   T
 13.0660496518900242  5.9357959468755057  9.4732405207524142   T   T   T
  8.6564866948132106  8.5360303742117640  9.4954220248059276   T   T   T
 11.5653280159421588  8.4494495280672162  9.4251836920904175   T   T   T
 14.4370514656239504  8.5048335100207275  9.6679803651904326   T   T   T
  9.6501007310880436  3.3792736424296748  9.1602525697689448   T   T   T
  8.0435701716226387  6.2015716497296864  9.1628106209160762   T   T   T
 10.0091359599017498 10.1267460064718513 10.7449672622909205   T   T   T
  7.3535492616962426  0.0533317947548380 10.1948597804561683   T   T   T
  2.2390837387780675  3.7584566961754144  9.9774763406234381   T   T   T
  3.8357662260760206  6.6651675123640910  9.2297018857324638   T   T   T
  6.6192236097941777  8.6671398442317926 10.8238239623023365   T   T   T
  0.2950654839680917  0.5907756520497773  9.9493975801369654   T   T   T
  9.6824021750365699  8.7344958048504040 12.3626288722701254   T   T   T
  5.7346745709098625  9.5515837867796431 10.6507474440944687   T   T   T
  4.2371064883683065 -0.0995279066836778 12.0744925331706252   T   T   T
