# Supplementary material for: NO2 Adsorption on Oxygen-Modified Ag at Ambient Conditions
Source: J Am Chem Soc. 2025 Nov 5;147(46):43139–52. doi: 10.1021/jacs.5c16683 (PMC12636020; doi:10.1021/jacs.5c16683)
Supplement: Supplementary file 2 [file ja5c16683_si_002.zip › structures-NO2_O-modified_Ag111/N-adsorbates/NxOy-p4x4/N2O5/POSCAR]

Ag  O  N 
 1.0000000000000000
    11.5173552519664870    0.0000000000000000    0.0000000000000000
     5.7586776259832435    9.9743222326131011    0.0000000000000000
     0.0000000000000000    0.0000000000000000   34.5932892661822819
 Ag  O   N  
  76  11   2
Selective dynamics
Cartesian
  0.0000000000000000  0.0000000000000000  0.0000999999999927   F   F   F
  2.8793388129916218  0.0000000000000000  0.0000999999999927   F   F   F
  5.7586776259832435  0.0000000000000000  0.0000999999999927   F   F   F
  8.6380164389748657  0.0000000000000000  0.0000999999999927   F   F   F
  1.4396694064958109  2.4935805581532753  0.0000999999999927   F   F   F
  4.3190082194874337  2.4935805581532753  0.0000999999999927   F   F   F
  7.1983470324790542  2.4935805581532753  0.0000999999999927   F   F   F
 10.0776858454706773  2.4935805581532753  0.0000999999999927   F   F   F
  2.8793388129916218  4.9871611163065506  0.0000999999999927   F   F   F
  5.7586776259832435  4.9871611163065506  0.0000999999999927   F   F   F
  8.6380164389748657  4.9871611163065506  0.0000999999999927   F   F   F
 11.5173552519664870  4.9871611163065506  0.0000999999999927   F   F   F
  4.3190082194874329  7.4807416744598259  0.0000999999999927   F   F   F
  7.1983470324790542  7.4807416744598259  0.0000999999999927   F   F   F
 10.0776858454706755  7.4807416744598259  0.0000999999999927   F   F   F
 12.9570246584622986  7.4807416744598259  0.0000999999999927   F   F   F
  1.4396694064958517  0.8311935193844487  2.3510702961400387   F   F   F
  4.3190082194874746  0.8311935193844487  2.3510702961400387   F   F   F
  7.1983470324790950  0.8311935193844487  2.3510702961400387   F   F   F
 10.0776858454707163  0.8311935193844487  2.3510702961400387   F   F   F
  2.8793388129916626  3.3247740775377239  2.3510702961400387   F   F   F
  5.7586776259832844  3.3247740775377239  2.3510702961400387   F   F   F
  8.6380164389749083  3.3247740775377239  2.3510702961400387   F   F   F
 11.5173552519665279  3.3247740775377239  2.3510702961400387   F   F   F
  4.3190082194874737  5.8183546356909996  2.3510702961400387   F   F   F
  7.1983470324790950  5.8183546356909996  2.3510702961400387   F   F   F
 10.0776858454707163  5.8183546356909996  2.3510702961400387   F   F   F
 12.9570246584623394  5.8183546356909996  2.3510702961400387   F   F   F
  5.7586776259832853  8.3119351938442740  2.3510702961400387   F   F   F
  8.6380164389749066  8.3119351938442740  2.3510702961400387   F   F   F
 11.5173552519665279  8.3119351938442740  2.3510702961400387   F   F   F
 14.3966940649581510  8.3119351938442740  2.3510702961400387   F   F   F
 11.5160373254828379  1.6613264303801303  4.7497509382087317   T   T   T
  2.8792585189396847  1.6785734297252832  4.7155759209953194   T   T   T
  5.7559837146018102  1.6682098001735515  4.7102124039842614   T   T   T
  8.6381679982798989  1.6803696803078370  4.7112152154161384   T   T   T
 12.9541275080198126  4.1595105983711598  4.7108321838337153   T   T   T
  4.3254118762341198  4.1740798276347872  4.7003156440497120   T   T   T
  7.2024663762566066  4.1691185403234279  4.7007765260552183   T   T   T
 10.0814135557937536  4.1688500975060165  4.7144857474432618   T   T   T
 14.3951733124772723  6.6688149006159669  4.7045768283077365   T   T   T
  5.7593369245880908  6.6605243399847325  4.7168496693015864   T   T   T
  8.6381252566852034  6.6608168303292334  4.7125553982856516   T   T   T
 11.5172202271864670  6.6600357617109784  4.6983648484502796   T   T   T
 15.8460063530652580  9.1514258837591136  4.7465606974428241   T   T   T
  7.1957849664789304  9.1619490428182377  4.7452850064395919   T   T   T
 10.0826975789145159  9.1548676141076193  4.7206004068794334   T   T   T
 12.9525077246461731  9.1587158615454811  4.7135281492114904   T   T   T
 -0.0033776543633823  0.0325713537532341  7.2072305475702887   T   T   T
  2.8599461340470502  0.0343686621490610  7.0528650935501780   T   T   T
  5.7502156565386304  0.0542953259632207  7.0909576103822047   T   T   T
  8.6430180668242098  0.0345023793954428  7.0484784085960950   T   T   T
 12.9558451507275354  2.5277918237177506  7.1100897405749723   T   T   T
  4.3089783279658445  2.5590506441151617  7.0750065227833314   T   T   T
  7.1628671815932528  2.5380318692873849  7.0624983312899134   T   T   T
 10.0967593459848253  2.5120806939018707  7.0605135146228983   T   T   T
 14.4000350291550330  5.0102782598903461  7.0298322033165324   T   T   T
  5.7974573172127988  5.0106886240179378  7.0939335689426288   T   T   T
  8.6298848175194998  5.0050933880508621  7.0742015991757139   T   T   T
 11.5424243639451927  5.0252830886235103  7.0734404587075010   T   T   T
  4.3315639027073889  7.5042386426591801  7.0639389366947380   T   T   T
  7.2094889415149606  7.4985039111714391  7.0912988544291009   T   T   T
 10.0705038118034231  7.4869692768448237  7.0625426758372907   T   T   T
 12.9362535693808915  7.5142932420283772  7.0516807042313525   T   T   T
  2.7450520345175899  1.8838361886935253  9.6196544196198825   T   T   T
  5.6300455565778460  1.8444752109878191  9.5192631389809534   T   T   T
  8.5360034698402973  1.6641246429926739  9.4620120428449894   T   T   T
  4.3121599433528486  4.2985374119952420  9.4625941235369506   T   T   T
  7.1785771925057951  4.1930425331618775  9.5410750673235079   T   T   T
 11.6892893127659221  3.4077354183384423  9.6498539409474464   T   T   T
  5.9954383939028277  6.7258085689593718  9.6379599998013958   T   T   T
 10.1110590976062014  5.8254504239719589  9.4636464759812036   T   T   T
 12.9850032462173122  5.9077871329052876  9.4445005506630952   T   T   T
  8.6152115810756040  8.2901626151010959  9.6133100923977715   T   T   T
 11.4492920419993389  8.2599256665219372  9.4760817250101184   T   T   T
 14.3593066301744887  8.4354690636160523  9.5035626845016097   T   T   T
  9.6470668295604600  3.4515918530682264  9.1366203276033495   T   T   T
  7.9931885119310504  6.3656499053951690 10.1404605451092689   T   T   T
  3.8250101288619942  0.1151090365626131  9.1235454259065225   T   T   T
  7.1339127725052709  0.0320380192673367  9.2457052711880774   T   T   T
 13.6814618635410845  3.8527292243036531 10.1757053501815751   T   T   T
  3.9413502223626096  6.6471948223276760  9.1914434023922755   T   T   T
 10.0242123968013530  0.1541859155930090 10.9132534860342858   T   T   T
 11.9555829598585852  1.1967335375406376 11.0922776440024045   T   T   T
  7.2192026719178495  3.5795602953570747 11.8352306800346714   T   T   T
  5.9807714621010462  9.5051692502755092  9.6580300749761605   T   T   T
  5.6686536148499300  2.0434385700024698 11.8392070266281202   T   T   T
 11.2449682713788768  0.2952441761558065 10.5773897902612060   T   T   T
  6.4874884548659795  2.7715192692928396 12.4527327089264883   T   T   T
