# Supplementary material for: NO2 Adsorption on Oxygen-Modified Ag at Ambient Conditions
Source: J Am Chem Soc. 2025 Nov 5;147(46):43139–52. doi: 10.1021/jacs.5c16683 (PMC12636020; doi:10.1021/jacs.5c16683)
Supplement: Supplementary file 2 [file ja5c16683_si_002.zip › structures-NO2_O-modified_Ag111/surfaces/Hads-p4x4Ag111/1H/POSCAR]

Ag Ag Ag  O  H
 1.0000000000000000
    11.5173552519664870    0.0000000000000000    0.0000000000000000
     5.7586776259832435    9.9743222326131011    0.0000000000000000
     0.0000000000000000    0.0000000000000000   34.5932892661822819
Ag Ag Ag  O  H
  63   1  12   6   1
Selective dynamics
Cartesian
  0.0000000000000000  0.0000000000000000  0.0000999999999927   F   F   F
  2.8793388129916218  0.0000000000000000  0.0000999999999927   F   F   F
  5.7586776259832435  0.0000000000000000  0.0000999999999927   F   F   F
  8.6380164389748657  0.0000000000000000  0.0000999999999927   F   F   F
  1.4396694064958109  2.4935805581532753  0.0000999999999927   F   F   F
  4.3190082194874337  2.4935805581532753  0.0000999999999927   F   F   F
  7.1983470324790542  2.4935805581532753  0.0000999999999927   F   F   F
 10.0776858454706773  2.4935805581532753  0.0000999999999927   F   F   F
  2.8793388129916218  4.9871611163065506  0.0000999999999927   F   F   F
  5.7586776259832435  4.9871611163065506  0.0000999999999927   F   F   F
  8.6380164389748657  4.9871611163065506  0.0000999999999927   F   F   F
 11.5173552519664870  4.9871611163065506  0.0000999999999927   F   F   F
  4.3190082194874329  7.4807416744598259  0.0000999999999927   F   F   F
  7.1983470324790542  7.4807416744598259  0.0000999999999927   F   F   F
 10.0776858454706755  7.4807416744598259  0.0000999999999927   F   F   F
 12.9570246584622986  7.4807416744598259  0.0000999999999927   F   F   F
  1.4396694064958517  0.8311935193844487  2.3510702961400387   F   F   F
  4.3190082194874746  0.8311935193844487  2.3510702961400387   F   F   F
  7.1983470324790950  0.8311935193844487  2.3510702961400387   F   F   F
 10.0776858454707163  0.8311935193844487  2.3510702961400387   F   F   F
  2.8793388129916626  3.3247740775377239  2.3510702961400387   F   F   F
  5.7586776259832844  3.3247740775377239  2.3510702961400387   F   F   F
  8.6380164389749083  3.3247740775377239  2.3510702961400387   F   F   F
 11.5173552519665279  3.3247740775377239  2.3510702961400387   F   F   F
  4.3190082194874737  5.8183546356909996  2.3510702961400387   F   F   F
  7.1983470324790950  5.8183546356909996  2.3510702961400387   F   F   F
 10.0776858454707163  5.8183546356909996  2.3510702961400387   F   F   F
 12.9570246584623394  5.8183546356909996  2.3510702961400387   F   F   F
  5.7586776259832853  8.3119351938442740  2.3510702961400387   F   F   F
  8.6380164389749066  8.3119351938442740  2.3510702961400387   F   F   F
 11.5173552519665279  8.3119351938442740  2.3510702961400387   F   F   F
 14.3966940649581510  8.3119351938442740  2.3510702961400387   F   F   F
 11.5067024733026333  1.6512495519128780  4.7626008899563104   T   T   T
  2.8806255668564722  1.6617723666530677  4.7341623343937238   T   T   T
  5.7540152089614462  1.6654332191953594  4.6922772031456415   T   T   T
  8.6426066010260989  1.6639062610029738  4.7298866159294670   T   T   T
 12.9497817749900737  4.1476973165444448  4.7075385459595394   T   T   T
  4.3208703498345793  4.1638910552198736  4.6924631370595513   T   T   T
  7.2033817288949971  4.1552553054970867  4.6858150009626325   T   T   T
 10.0823823535932107  4.1530886582932345  4.7161195114074976   T   T   T
 14.3967047029326807  6.6643274300143611  4.7154955779436465   T   T   T
  5.7499986160741852  6.6497707680114164  4.7152487566656651   T   T   T
  8.6370108496713822  6.6577697775786779  4.6884722077313263   T   T   T
 11.5174271548602061  6.6542546462676597  4.6945026055312589   T   T   T
 15.8533344887352445  9.1385069171092077  4.7616794454367728   T   T   T
  7.1994523524958671  9.1660133549811711  4.7420263564997009   T   T   T
 10.0684353419469446  9.1386801617782147  4.7164885725984895   T   T   T
 12.9677082224365083  9.1479063196791515  4.7067582075511227   T   T   T
  2.8695795503791395  0.0013223002551595  7.1291187780712919   T   T   T
  5.7586104410438210  0.0151471167949371  7.0162863806828160   T   T   T
  8.6468996530814959  0.0017181263362278  7.1128677426930969   T   T   T
 12.9507457336237159  2.4827602470888546  7.1152912011264418   T   T   T
  4.3088379475692200  2.5254837075537639  7.0618396746174028   T   T   T
  7.1797219327660233  2.4844035938554399  7.0568093906985982   T   T   T
 10.0770120251068338  2.4942106708595824  7.1123931917927550   T   T   T
  2.8739338859624208  4.9834338655138275  7.0135083211417317   T   T   T
  5.7814121630932238  4.9824013104269937  7.0646161306682274   T   T   T
  8.6168253574800513  5.0082565695335894  7.0258583708312372   T   T   T
 11.5353706500430953  4.9925746783179887  7.0564488241296823   T   T   T
 15.8321913365790952  7.4810475755673513  7.1315646399233676   T   T   T
  7.1863904038582822  7.4872158662273023  7.0577957725571689   T   T   T
 10.0618515351227451  7.4565301480893496  7.0630177856519625   T   T   T
 12.9325578588641097  7.5084454367842968  7.0577869863158140   T   T   T
 11.5195247911667789 -0.0124927776199089  7.2522972741746834   T   T   T
  2.7884305505002112  1.8347316405379472  9.6529126387943780   T   T   T
  5.6895617360617337  1.6743167209032650  9.4285359880001227   T   T   T
  8.5558071069052470  1.4839588804835302  9.6527264431293140   T   T   T
  4.3530356218941986  4.2356271807807717  9.4287298356685678   T   T   T
  7.2288603628067998  4.0826059979801217  9.4144329316933817   T   T   T
 11.7079558749015327  3.3045822269678840  9.6530562697454876   T   T   T
  5.9576514985816980  6.7271496391692134  9.5449288691916472   T   T   T
 10.1213262392141310  5.7559035400271013  9.4045157306081499   T   T   T
 12.9786712737123668  5.8796706534962668  9.4153096949194577   T   T   T
  8.4646633095718080  8.1777600085784421  9.5284416481014524   T   T   T
 11.4282502487867212  8.3203944521376112  9.4185295709321455   T   T   T
 14.2890196514280365  8.4736810580103707  9.6518863615427950   T   T   T
  9.6279680876964715  3.2664838075670346  9.2997615896623103   T   T   T
  7.9698933931099498  6.1437666396860529 10.5496251107691830   T   T   T
  3.8491356586617949  0.0427176044799524  9.3109145454967752   T   T   T
  7.1495916813010938  0.0075487798137975 10.1775367645583810   T   T   T
 13.6890901434413479  3.7847535245578108 10.1785036982871695   T   T   T
 15.3148177483879824  6.6607343612469627  9.3141663444531488   T   T   T
  7.9509321076255315  6.1827923239586662 11.5275031254861133   T   T   T
