# Supplementary material for: NO2 Adsorption on Oxygen-Modified Ag at Ambient Conditions
Source: J Am Chem Soc. 2025 Nov 5;147(46):43139–52. doi: 10.1021/jacs.5c16683 (PMC12636020; doi:10.1021/jacs.5c16683)
Supplement: Supplementary file 2 [file ja5c16683_si_002.zip › structures-NO2_O-modified_Ag111/surfaces/Hads-p4x4Ag111/2H/POSCAR]

Ag Ag Ag  O  H
 1.0000000000000000
    11.5173552519664870    0.0000000000000000    0.0000000000000000
     5.7586776259832435    9.9743222326131011    0.0000000000000000
     0.0000000000000000    0.0000000000000000   34.5932892661822819
Ag Ag Ag  O  H
  63   1  12   6   2
Selective dynamics
Cartesian
  0.0000000000000000  0.0000000000000000  0.0000999999999927   F   F   F
  2.8793388129916218  0.0000000000000000  0.0000999999999927   F   F   F
  5.7586776259832435  0.0000000000000000  0.0000999999999927   F   F   F
  8.6380164389748657  0.0000000000000000  0.0000999999999927   F   F   F
  1.4396694064958109  2.4935805581532753  0.0000999999999927   F   F   F
  4.3190082194874337  2.4935805581532753  0.0000999999999927   F   F   F
  7.1983470324790542  2.4935805581532753  0.0000999999999927   F   F   F
 10.0776858454706773  2.4935805581532753  0.0000999999999927   F   F   F
  2.8793388129916218  4.9871611163065506  0.0000999999999927   F   F   F
  5.7586776259832435  4.9871611163065506  0.0000999999999927   F   F   F
  8.6380164389748657  4.9871611163065506  0.0000999999999927   F   F   F
 11.5173552519664870  4.9871611163065506  0.0000999999999927   F   F   F
  4.3190082194874329  7.4807416744598259  0.0000999999999927   F   F   F
  7.1983470324790542  7.4807416744598259  0.0000999999999927   F   F   F
 10.0776858454706755  7.4807416744598259  0.0000999999999927   F   F   F
 12.9570246584622986  7.4807416744598259  0.0000999999999927   F   F   F
  1.4396694064958517  0.8311935193844487  2.3510702961400387   F   F   F
  4.3190082194874746  0.8311935193844487  2.3510702961400387   F   F   F
  7.1983470324790950  0.8311935193844487  2.3510702961400387   F   F   F
 10.0776858454707163  0.8311935193844487  2.3510702961400387   F   F   F
  2.8793388129916626  3.3247740775377239  2.3510702961400387   F   F   F
  5.7586776259832844  3.3247740775377239  2.3510702961400387   F   F   F
  8.6380164389749083  3.3247740775377239  2.3510702961400387   F   F   F
 11.5173552519665279  3.3247740775377239  2.3510702961400387   F   F   F
  4.3190082194874737  5.8183546356909996  2.3510702961400387   F   F   F
  7.1983470324790950  5.8183546356909996  2.3510702961400387   F   F   F
 10.0776858454707163  5.8183546356909996  2.3510702961400387   F   F   F
 12.9570246584623394  5.8183546356909996  2.3510702961400387   F   F   F
  5.7586776259832853  8.3119351938442740  2.3510702961400387   F   F   F
  8.6380164389749066  8.3119351938442740  2.3510702961400387   F   F   F
 11.5173552519665279  8.3119351938442740  2.3510702961400387   F   F   F
 14.3966940649581510  8.3119351938442740  2.3510702961400387   F   F   F
 11.5058827809624944  1.6570387678510292  4.7834238508159332   T   T   T
  2.8848557945509490  1.6700936212064754  4.7379722866678486   T   T   T
  5.7549764151995859  1.6685192802410520  4.7053238153122212   T   T   T
  8.6343324447773409  1.6856428393877056  4.7226744073634181   T   T   T
 12.9532411438317148  4.1513222492506410  4.7122891605777948   T   T   T
  4.3258602800905805  4.1645698593822313  4.6971314987834534   T   T   T
  7.1980660156492000  4.1665924438766755  4.6979554964311188   T   T   T
 10.0879489259673143  4.1622170920023720  4.7215941310900700   T   T   T
 14.3989344394790919  6.6678185445375497  4.6901026269814352   T   T   T
  5.7615273368941322  6.6532033885536768  4.6953752999945859   T   T   T
  8.6381790890672399  6.6688112148654026  4.6995006987611943   T   T   T
 11.5210929745415527  6.6557714088467614  4.6969690948232596   T   T   T
 15.8504782507135946  9.1672947526015154  4.7148654513588939   T   T   T
  7.1939240385741616  9.1771487049536802  4.7498196360901153   T   T   T
 10.0713129876849727  9.1413585360052956  4.7169309468193337   T   T   T
 12.9627530480753741  9.1473908790870659  4.7041363777563268   T   T   T
  2.8748129268440032  0.0041429039330953  7.1099891767633991   T   T   T
  5.7763778628555302  0.0074037284108561  7.0306916160766537   T   T   T
  8.6524563441242801  0.0419388186206984  7.0626418792151959   T   T   T
 12.9589958240048215  2.4921581180339274  7.1191918204630111   T   T   T
  4.3185245982998985  2.5445227816393903  7.0937221703924784   T   T   T
  7.1687620012398474  2.5123139713321829  7.0666874283382208   T   T   T
 10.0793734220607867  2.5217442556957823  7.1253064939714514   T   T   T
  2.9057885962257406  5.0129582982213048  7.0230818298459754   T   T   T
  5.7646546861688384  5.0291270270577302  7.0998497176914972   T   T   T
  8.6234236537648048  5.0198720361555393  7.0365009498655553   T   T   T
 11.5627834677762440  5.0041201070532448  7.0783013251885576   T   T   T
 15.8373753663562642  7.5031615331242936  7.0507072171026772   T   T   T
  7.2107548035604045  7.5011881512339862  7.0716673566589368   T   T   T
 10.0903829435522550  7.4609466960455686  7.0734729903610303   T   T   T
 12.9807641230537101  7.4975031617806698  7.0699951732539468   T   T   T
 11.5073012322654851 -0.0091923030405098  7.3328781823842801   T   T   T
  2.7883431470470526  1.7623219961305809  9.6420296702110058   T   T   T
  5.7019152262314750  1.6334224127189931  9.4413560903931675   T   T   T
  8.5375815433179607  1.4590146332144267  9.6320241559421689   T   T   T
  4.3063250336658090  4.2341340686010662  9.4578239753942910   T   T   T
  7.1805165344580457  4.1238169695669278  9.4230102763113504   T   T   T
 11.6609684005317735  3.2726069565694651  9.6567548393039431   T   T   T
  5.7467056864917252  6.9151959126592244  9.3819409355477870   T   T   T
 10.1444567526620446  5.7543960808985775  9.4131791273968055   T   T   T
 13.0715476637458750  5.8250882560283976  9.4293295340457934   T   T   T
  8.4915623738007433  8.1241915213731346  9.6247121219641780   T   T   T
 11.5390142466528332  8.2710844327071591  9.4259149562439646   T   T   T
 14.5544201609364130  8.4658390414727283  9.4065042914151018   T   T   T
  9.5764909821626922  3.2795916376293848  9.3123424453250117   T   T   T
  7.8499152364531852  6.1544843582682285 10.4976497498236121   T   T   T
  3.8155604761945310 -0.0332227954492268  9.2543512072629408   T   T   T
  7.1638694874276032 -0.0570909587595273 10.1224819659744405   T   T   T
 13.6418109634115226  3.6639279971801564 10.2106588700242398   T   T   T
 15.2517117223725496  6.4397574153673522 10.4705192925986186   T   T   T
  7.8465471385201022  6.1673313392844396 11.4762480192294447   T   T   T
 15.2337254309773691  6.4469952773574466 11.4483176321624551   T   T   T
