# Supplementary material for: NO2 Adsorption on Oxygen-Modified Ag at Ambient Conditions
Source: J Am Chem Soc. 2025 Nov 5;147(46):43139–52. doi: 10.1021/jacs.5c16683 (PMC12636020; doi:10.1021/jacs.5c16683)
Supplement: Supplementary file 2 [file ja5c16683_si_002.zip › structures-NO2_O-modified_Ag111/surfaces/Hads-p4x4Ag111/3H/POSCAR]

Ag Ag Ag  O  H
 1.0000000000000000
    11.5173552519664870    0.0000000000000000    0.0000000000000000
     5.7586776259832435    9.9743222326131011    0.0000000000000000
     0.0000000000000000    0.0000000000000000   34.5932892661822819
Ag Ag Ag  O  H
  63   1  12   6   3
Selective dynamics
Cartesian
  0.0000000000000000  0.0000000000000000  0.0000999999999927   F   F   F
  2.8793388129916218  0.0000000000000000  0.0000999999999927   F   F   F
  5.7586776259832435  0.0000000000000000  0.0000999999999927   F   F   F
  8.6380164389748657  0.0000000000000000  0.0000999999999927   F   F   F
  1.4396694064958109  2.4935805581532753  0.0000999999999927   F   F   F
  4.3190082194874337  2.4935805581532753  0.0000999999999927   F   F   F
  7.1983470324790542  2.4935805581532753  0.0000999999999927   F   F   F
 10.0776858454706773  2.4935805581532753  0.0000999999999927   F   F   F
  2.8793388129916218  4.9871611163065506  0.0000999999999927   F   F   F
  5.7586776259832435  4.9871611163065506  0.0000999999999927   F   F   F
  8.6380164389748657  4.9871611163065506  0.0000999999999927   F   F   F
 11.5173552519664870  4.9871611163065506  0.0000999999999927   F   F   F
  4.3190082194874329  7.4807416744598259  0.0000999999999927   F   F   F
  7.1983470324790542  7.4807416744598259  0.0000999999999927   F   F   F
 10.0776858454706755  7.4807416744598259  0.0000999999999927   F   F   F
 12.9570246584622986  7.4807416744598259  0.0000999999999927   F   F   F
  1.4396694064958517  0.8311935193844487  2.3510702961400387   F   F   F
  4.3190082194874746  0.8311935193844487  2.3510702961400387   F   F   F
  7.1983470324790950  0.8311935193844487  2.3510702961400387   F   F   F
 10.0776858454707163  0.8311935193844487  2.3510702961400387   F   F   F
  2.8793388129916626  3.3247740775377239  2.3510702961400387   F   F   F
  5.7586776259832844  3.3247740775377239  2.3510702961400387   F   F   F
  8.6380164389749083  3.3247740775377239  2.3510702961400387   F   F   F
 11.5173552519665279  3.3247740775377239  2.3510702961400387   F   F   F
  4.3190082194874737  5.8183546356909996  2.3510702961400387   F   F   F
  7.1983470324790950  5.8183546356909996  2.3510702961400387   F   F   F
 10.0776858454707163  5.8183546356909996  2.3510702961400387   F   F   F
 12.9570246584623394  5.8183546356909996  2.3510702961400387   F   F   F
  5.7586776259832853  8.3119351938442740  2.3510702961400387   F   F   F
  8.6380164389749066  8.3119351938442740  2.3510702961400387   F   F   F
 11.5173552519665279  8.3119351938442740  2.3510702961400387   F   F   F
 14.3966940649581510  8.3119351938442740  2.3510702961400387   F   F   F
 11.4929874073050495  1.6473718865580684  4.7775873945825698   T   T   T
  2.8717908672288708  1.6767430773311593  4.7111219159115310   T   T   T
  5.7518065226582138  1.6711971377141961  4.7026417849198525   T   T   T
  8.6246565215331543  1.6864286776220168  4.7278057394427115   T   T   T
 12.9415843939040816  4.1592557070879597  4.7110895038749874   T   T   T
  4.3144512898629666  4.1577048108258960  4.7033856842219990   T   T   T
  7.1920603456706571  4.1625971748238566  4.7124309866154590   T   T   T
 10.0821018695789455  4.1637507162204308  4.7294862427901991   T   T   T
 14.3858920744420171  6.6685974975349032  4.7015254771479755   T   T   T
  5.7482490046465422  6.6440963245494169  4.6935164523911990   T   T   T
  8.6399239015617866  6.6650336349665675  4.6970651443414653   T   T   T
 11.5137036631719276  6.6605324438657814  4.7093038720104028   T   T   T
 15.8434304988034533  9.1642397838213725  4.7387014570259050   T   T   T
  7.1725588166209961  9.1639713949561532  4.7022669870889482   T   T   T
 10.0639301276231858  9.1415392420547672  4.6978214755727077   T   T   T
 12.9563412448792565  9.1491820557180219  4.7131237872759737   T   T   T
  2.8513721970946002  0.0233184526720929  7.0586475183981179   T   T   T
  5.7275509072937858  0.0156197226964333  7.0315777735926002   T   T   T
  8.6395832223349718  0.0423586881813379  7.0736208661038749   T   T   T
 12.9199050979465948  2.5151125017562004  7.0837553544470362   T   T   T
  4.2840821870614496  2.5108236711945531  7.1077868600474625   T   T   T
  7.1402052935821994  2.5057857760471585  7.0950363321739518   T   T   T
 10.0603786991639303  2.5170177348082534  7.1144509964962230   T   T   T
  2.8811954005038252  5.0147374500225981  7.0329438070101142   T   T   T
  5.7355186522075545  5.0079766545839091  7.1008596996196500   T   T   T
  8.6103935023888258  5.0250607500339592  7.0483737688279744   T   T   T
 11.5315414659222970  5.0358215138090827  7.0932863254628975   T   T   T
 15.8262870607472603  7.5020268079297754  7.0658251770808373   T   T   T
  7.1771045856312359  7.4974042189471746  7.0171443338841879   T   T   T
 10.0614052838256551  7.5091260644490276  7.0936538589941307   T   T   T
 12.9572634388961401  7.5153825118042770  7.1043244554796141   T   T   T
 11.5126865394628179 -0.0038761526784542  7.4169210349642940   T   T   T
  2.6645456586239225  1.5841630881928639  9.4344386632795860   T   T   T
  5.6787419428348151  1.5734564011577727  9.4573712909693093   T   T   T
  8.5590397560001961  1.5195369987083704  9.6245966114765586   T   T   T
  4.2724125923808982  4.1669079509910842  9.4532848028883176   T   T   T
  7.1477454345156479  4.1374237851342421  9.4423131056284308   T   T   T
 11.6729667781632394  3.3185298805426942  9.6269683067778118   T   T   T
  5.8216184979474832  6.9032500647944843  9.3787467651248999   T   T   T
 10.1156105107374170  5.8509497187139390  9.4314307619470092   T   T   T
 13.0704209431013787  5.8377742558710555  9.4503082300598731   T   T   T
  8.3812499030206329  8.3840844411967961  9.3667995474036374   T   T   T
 11.5288912983272986  8.3553859611546226  9.4427709854792248   T   T   T
 14.5652633161092417  8.4602515707572952  9.4261179000215733   T   T   T
  9.5847543191200835  3.3373041599736024  9.2698828335998371   T   T   T
  7.9588408653493694  6.1680478107166579 10.4296391124453169   T   T   T
  4.0312082318658771 -0.0758074178223844 10.4334152212086888   T   T   T
  7.2656640641330359 -0.0380823568732297 10.1479988929736553   T   T   T
 13.6697438713054495  3.6596587714689282 10.1472527907532033   T   T   T
 15.3121684796028426  6.4467772805371579 10.4354684949167797   T   T   T
  7.9680623079971129  6.1603854927458190 11.4079326739565641   T   T   T
  4.0108406365193021 -0.0674412889215695 11.4113699051648876   T   T   T
 15.3077041158802771  6.4709191396210306 11.4132504526830356   T   T   T
