# Supplementary material for: NO2 Adsorption on Oxygen-Modified Ag at Ambient Conditions
Source: J Am Chem Soc. 2025 Nov 5;147(46):43139–52. doi: 10.1021/jacs.5c16683 (PMC12636020; doi:10.1021/jacs.5c16683)
Supplement: Supplementary file 2 [file ja5c16683_si_002.zip › structures-NO2_O-modified_Ag111/surfaces/Hads-p4x4Ag111/4H/POSCAR]

Ag Ag Ag  O  H
 1.0000000000000000
    11.5173552519664870    0.0000000000000000    0.0000000000000000
     5.7586776259832435    9.9743222326131011    0.0000000000000000
     0.0000000000000000    0.0000000000000000   34.5932892661822819
Ag Ag Ag  O  H
  63   1  12   6   4
Selective dynamics
Cartesian
  0.0000000000000000  0.0000000000000000  0.0000999999999927   F   F   F
  2.8793388129916218  0.0000000000000000  0.0000999999999927   F   F   F
  5.7586776259832435  0.0000000000000000  0.0000999999999927   F   F   F
  8.6380164389748657  0.0000000000000000  0.0000999999999927   F   F   F
  1.4396694064958109  2.4935805581532753  0.0000999999999927   F   F   F
  4.3190082194874337  2.4935805581532753  0.0000999999999927   F   F   F
  7.1983470324790542  2.4935805581532753  0.0000999999999927   F   F   F
 10.0776858454706773  2.4935805581532753  0.0000999999999927   F   F   F
  2.8793388129916218  4.9871611163065506  0.0000999999999927   F   F   F
  5.7586776259832435  4.9871611163065506  0.0000999999999927   F   F   F
  8.6380164389748657  4.9871611163065506  0.0000999999999927   F   F   F
 11.5173552519664870  4.9871611163065506  0.0000999999999927   F   F   F
  4.3190082194874329  7.4807416744598259  0.0000999999999927   F   F   F
  7.1983470324790542  7.4807416744598259  0.0000999999999927   F   F   F
 10.0776858454706755  7.4807416744598259  0.0000999999999927   F   F   F
 12.9570246584622986  7.4807416744598259  0.0000999999999927   F   F   F
  1.4396694064958517  0.8311935193844487  2.3510702961400387   F   F   F
  4.3190082194874746  0.8311935193844487  2.3510702961400387   F   F   F
  7.1983470324790950  0.8311935193844487  2.3510702961400387   F   F   F
 10.0776858454707163  0.8311935193844487  2.3510702961400387   F   F   F
  2.8793388129916626  3.3247740775377239  2.3510702961400387   F   F   F
  5.7586776259832844  3.3247740775377239  2.3510702961400387   F   F   F
  8.6380164389749083  3.3247740775377239  2.3510702961400387   F   F   F
 11.5173552519665279  3.3247740775377239  2.3510702961400387   F   F   F
  4.3190082194874737  5.8183546356909996  2.3510702961400387   F   F   F
  7.1983470324790950  5.8183546356909996  2.3510702961400387   F   F   F
 10.0776858454707163  5.8183546356909996  2.3510702961400387   F   F   F
 12.9570246584623394  5.8183546356909996  2.3510702961400387   F   F   F
  5.7586776259832853  8.3119351938442740  2.3510702961400387   F   F   F
  8.6380164389749066  8.3119351938442740  2.3510702961400387   F   F   F
 11.5173552519665279  8.3119351938442740  2.3510702961400387   F   F   F
 14.3966940649581510  8.3119351938442740  2.3510702961400387   F   F   F
 11.4939286774646003  1.6530042306470587  4.7884562017527754   T   T   T
  2.8729189649228344  1.6815749144136978  4.7027297362571616   T   T   T
  5.7457470421284551  1.6784517896173758  4.7084983694612106   T   T   T
  8.6227805362509020  1.6975797438104747  4.7344366043049577   T   T   T
 12.9385343567664091  4.1594002640553542  4.7146040512717367   T   T   T
  4.3129530402909735  4.1589677932247904  4.7115253345078054   T   T   T
  7.1899971749994958  4.1670971193700712  4.7153978832242949   T   T   T
 10.0839107165543460  4.1682025148720880  4.7355885633569788   T   T   T
 14.3865776448004041  6.6641381732824607  4.7004995265390299   T   T   T
  5.7483648088350749  6.6452844196171936  4.6933869170111731   T   T   T
  8.6382961606526809  6.6663214735687655  4.7035216982839350   T   T   T
 11.5147525730701012  6.6616708703770264  4.7099321913548833   T   T   T
 15.8441168545272184  9.1736301363232506  4.7323212860453738   T   T   T
  7.1661754267469790  9.1626871135508310  4.6931701038245661   T   T   T
 10.0651898060600455  9.1441931055744448  4.6930407136866936   T   T   T
 12.9601760160250343  9.1526782118636891  4.7092352097269838   T   T   T
  2.8448662975238093  0.0098093040636155  7.0156717279461418   T   T   T
  5.7297790891745590  0.0241183283215841  7.0273086430818337   T   T   T
  8.6412194396032689  0.0637302388668018  7.0711287257267648   T   T   T
 12.9222993351232507  2.5252158088448211  7.1089178701941327   T   T   T
  4.2755767920618242  2.5101886228544315  7.1286545555537373   T   T   T
  7.1399846511654985  2.5172359208319537  7.1006570113430660   T   T   T
 10.0697454022573165  2.5339055647875588  7.1443946656380213   T   T   T
  2.8673562805505726  5.0116526801449419  7.0586021114131769   T   T   T
  5.7200319193371572  5.0157279775642643  7.1150233680563204   T   T   T
  8.6070141618578777  5.0298299847070824  7.0498674107449419   T   T   T
 11.5324276402043786  5.0426995671008337  7.1131994735902815   T   T   T
 15.8207925301093031  7.5110968068211736  7.0464538761226425   T   T   T
  7.1674934923052831  7.5008463082472199  7.0256442948888491   T   T   T
 10.0625861416255606  7.5144782307125961  7.0941638715042918   T   T   T
 12.9605449716197949  7.5312444535411673  7.0955095433512367   T   T   T
 11.5115056355813419  0.0110405218778422  7.4532814244062013   T   T   T
  2.6639215573904527  1.4345982230276682  9.3722697077396742   T   T   T
  5.7020779174841376  1.5717656401696951  9.4642099811824068   T   T   T
  8.5777215795625690  1.5620586295968863  9.6356422721438744   T   T   T
  4.2784129894272871  4.1482304008747093  9.4629711371968916   T   T   T
  7.1598902612874840  4.1648905984650311  9.4415536107076274   T   T   T
 11.6589415176805389  3.3188329070032330  9.6735007322430313   T   T   T
  5.7599064765302694  6.9734604829482292  9.3888038133370824   T   T   T
 10.0905167469656742  5.8790900517118789  9.4426904924817148   T   T   T
 13.0345508390907394  5.9061053249753721  9.4416604861441407   T   T   T
  8.3733908436262610  8.4065754547666973  9.3690082492278837   T   T   T
 11.5381462738581071  8.3895690281339217  9.4399028465334531   T   T   T
 14.6502904398718972  8.5021252486945400  9.4103191320482082   T   T   T
  9.5429683284339148  3.4412388558744547  9.3159645863246681   T   T   T
  7.8747520368982986  6.2417839741423871 10.4269562774424838   T   T   T
  4.1021331265769163 -0.0975956405262865 10.4793914843942648   T   T   T
  7.3226422266544091 -0.0450061557227507 10.1503226485019464   T   T   T
 13.6921009686842083  3.4326946995768299 10.5373570334186528   T   T   T
 15.2123693858131741  6.3311936353379261 10.4256687851680301   T   T   T
  7.8757058294776039  6.2515212562568934 11.4056420765175321   T   T   T
  4.1092569977962796 -0.1045577994235361 11.4570974653204036   T   T   T
 15.1989554472061243  6.3448342702169196 11.4042410359429454   T   T   T
 13.6779262797939083  3.3557287430724481 11.5114895274795170   T   T   T
