# Supplementary material for: NO2 Adsorption on Oxygen-Modified Ag at Ambient Conditions
Source: J Am Chem Soc. 2025 Nov 5;147(46):43139–52. doi: 10.1021/jacs.5c16683 (PMC12636020; doi:10.1021/jacs.5c16683)
Supplement: Supplementary file 2 [file ja5c16683_si_002.zip › structures-NO2_O-modified_Ag111/surfaces/Hads-p4x4Ag111/5H/5H.cif]

data_image0
_chemical_formula_structural       Ag76O6H5
_chemical_formula_sum              "Ag76 O6 H5"
_cell_length_a       11.5174
_cell_length_b       11.5174
_cell_length_c       34.5933
_cell_angle_alpha    90
_cell_angle_beta     90
_cell_angle_gamma    60

_space_group_name_H-M_alt    "P 1"
_space_group_IT_number       1

loop_
  _space_group_symop_operation_xyz
  'x, y, z'

loop_
  _atom_site_type_symbol
  _atom_site_label
  _atom_site_symmetry_multiplicity
  _atom_site_fract_x
  _atom_site_fract_y
  _atom_site_fract_z
  _atom_site_occupancy
  Ag  Ag1       1.0  0.00000  0.00000  0.00000  1.0000
  Ag  Ag2       1.0  0.25000  0.00000  0.00000  1.0000
  Ag  Ag3       1.0  0.50000  0.00000  0.00000  1.0000
  Ag  Ag4       1.0  0.75000  0.00000  0.00000  1.0000
  Ag  Ag5       1.0  0.00000  0.25000  0.00000  1.0000
  Ag  Ag6       1.0  0.25000  0.25000  0.00000  1.0000
  Ag  Ag7       1.0  0.50000  0.25000  0.00000  1.0000
  Ag  Ag8       1.0  0.75000  0.25000  0.00000  1.0000
  Ag  Ag9       1.0  0.00000  0.50000  0.00000  1.0000
  Ag  Ag10      1.0  0.25000  0.50000  0.00000  1.0000
  Ag  Ag11      1.0  0.50000  0.50000  0.00000  1.0000
  Ag  Ag12      1.0  0.75000  0.50000  0.00000  1.0000
  Ag  Ag13      1.0  0.00000  0.75000  0.00000  1.0000
  Ag  Ag14      1.0  0.25000  0.75000  0.00000  1.0000
  Ag  Ag15      1.0  0.50000  0.75000  0.00000  1.0000
  Ag  Ag16      1.0  0.75000  0.75000  0.00000  1.0000
  Ag  Ag17      1.0  0.08333  0.08333  0.06796  1.0000
  Ag  Ag18      1.0  0.33333  0.08333  0.06796  1.0000
  Ag  Ag19      1.0  0.58333  0.08333  0.06796  1.0000
  Ag  Ag20      1.0  0.83333  0.08333  0.06796  1.0000
  Ag  Ag21      1.0  0.08333  0.33333  0.06796  1.0000
  Ag  Ag22      1.0  0.33333  0.33333  0.06796  1.0000
  Ag  Ag23      1.0  0.58333  0.33333  0.06796  1.0000
  Ag  Ag24      1.0  0.83333  0.33333  0.06796  1.0000
  Ag  Ag25      1.0  0.08333  0.58333  0.06796  1.0000
  Ag  Ag26      1.0  0.33333  0.58333  0.06796  1.0000
  Ag  Ag27      1.0  0.58333  0.58333  0.06796  1.0000
  Ag  Ag28      1.0  0.83333  0.58333  0.06796  1.0000
  Ag  Ag29      1.0  0.08333  0.83333  0.06796  1.0000
  Ag  Ag30      1.0  0.33333  0.83333  0.06796  1.0000
  Ag  Ag31      1.0  0.58333  0.83333  0.06796  1.0000
  Ag  Ag32      1.0  0.83333  0.83333  0.06796  1.0000
  Ag  Ag33      1.0  0.91829  0.16353  0.13569  1.0000
  Ag  Ag34      1.0  0.16795  0.16730  0.13546  1.0000
  Ag  Ag35      1.0  0.41611  0.16680  0.13600  1.0000
  Ag  Ag36      1.0  0.66439  0.16760  0.13544  1.0000
  Ag  Ag37      1.0  0.91598  0.41661  0.13554  1.0000
  Ag  Ag38      1.0  0.16745  0.41595  0.13595  1.0000
  Ag  Ag39      1.0  0.41650  0.41619  0.13596  1.0000
  Ag  Ag40      1.0  0.66750  0.41712  0.13574  1.0000
  Ag  Ag41      1.0  0.91566  0.66758  0.13578  1.0000
  Ag  Ag42      1.0  0.16772  0.66438  0.13545  1.0000
  Ag  Ag43      1.0  0.41720  0.66726  0.13570  1.0000
  Ag  Ag44      1.0  0.66668  0.66698  0.13615  1.0000
  Ag  Ag45      1.0  0.91795  0.91809  0.13565  1.0000
  Ag  Ag46      1.0  0.16391  0.91768  0.13562  1.0000
  Ag  Ag47      1.0  0.41663  0.91550  0.13573  1.0000
  Ag  Ag48      1.0  0.66739  0.91532  0.13562  1.0000
  Ag  Ag49      1.0  0.24738  0.99980  0.20237  1.0000
  Ag  Ag50      1.0  0.49993  0.99936  0.20307  1.0000
  Ag  Ag51      1.0  0.75137  0.00080  0.20231  1.0000
  Ag  Ag52      1.0  0.99916  0.24841  0.20232  1.0000
  Ag  Ag53      1.0  0.24890  0.24940  0.20559  1.0000
  Ag  Ag54      1.0  0.49949  0.24911  0.20476  1.0000
  Ag  Ag55      1.0  0.75295  0.24664  0.20176  1.0000
  Ag  Ag56      1.0  0.00060  0.49990  0.20303  1.0000
  Ag  Ag57      1.0  0.24992  0.50013  0.20526  1.0000
  Ag  Ag58      1.0  0.49989  0.49985  0.20285  1.0000
  Ag  Ag59      1.0  0.75097  0.50002  0.20469  1.0000
  Ag  Ag60      1.0  0.00035  0.75252  0.20239  1.0000
  Ag  Ag61      1.0  0.24821  0.75167  0.20239  1.0000
  Ag  Ag62      1.0  0.49989  0.74976  0.20519  1.0000
  Ag  Ag63      1.0  0.75061  0.75095  0.20555  1.0000
  Ag  Ag64      1.0  0.00063  0.99923  0.22644  1.0000
  Ag  Ag65      1.0  0.14273  0.14692  0.27007  1.0000
  Ag  Ag66      1.0  0.41860  0.16207  0.27185  1.0000
  Ag  Ag67      1.0  0.69359  0.15767  0.27044  1.0000
  Ag  Ag68      1.0  0.16549  0.41987  0.27241  1.0000
  Ag  Ag69      1.0  0.42295  0.41609  0.27225  1.0000
  Ag  Ag70      1.0  0.84263  0.30580  0.27035  1.0000
  Ag  Ag71      1.0  0.15315  0.69413  0.26991  1.0000
  Ag  Ag72      1.0  0.58392  0.57720  0.27209  1.0000
  Ag  Ag73      1.0  0.83785  0.58130  0.27170  1.0000
  Ag  Ag74      1.0  0.30646  0.84652  0.26979  1.0000
  Ag  Ag75      1.0  0.58001  0.83455  0.27223  1.0000
  Ag  Ag76      1.0  0.85294  0.85696  0.27004  1.0000
  O   O1        1.0  0.63277  0.36758  0.28926  1.0000
  O   O2        1.0  0.35560  0.64463  0.30043  1.0000
  O   O3        1.0  0.35489  0.00561  0.29984  1.0000
  O   O4        1.0  0.63996  0.99539  0.29906  1.0000
  O   O5        1.0  0.00435  0.36025  0.29899  1.0000
  O   O6        1.0  0.99424  0.64525  0.29986  1.0000
  H   H1        1.0  0.35547  0.64500  0.32870  1.0000
  H   H2        1.0  0.35270  0.00588  0.32811  1.0000
  H   H3        1.0  0.64107  0.99703  0.32734  1.0000
  H   H4        1.0  0.00225  0.35959  0.32727  1.0000
  H   H5        1.0  0.99366  0.64762  0.32813  1.0000
