# Supplementary material for: NO2 Adsorption on Oxygen-Modified Ag at Ambient Conditions
Source: J Am Chem Soc. 2025 Nov 5;147(46):43139–52. doi: 10.1021/jacs.5c16683 (PMC12636020; doi:10.1021/jacs.5c16683)
Supplement: Supplementary file 2 [file ja5c16683_si_002.zip › structures-NO2_O-modified_Ag111/surfaces/Hads-p4x4Ag111/5H/POSCAR]

Ag Ag Ag  O  H
 1.0000000000000000
    11.5173552519664870    0.0000000000000000    0.0000000000000000
     5.7586776259832435    9.9743222326131011    0.0000000000000000
     0.0000000000000000    0.0000000000000000   34.5932892661822819
Ag Ag Ag  O  H
  63   1  12   6   5
Selective dynamics
Cartesian
  0.0000000000000000  0.0000000000000000  0.0000999999999927   F   F   F
  2.8793388129916218  0.0000000000000000  0.0000999999999927   F   F   F
  5.7586776259832435  0.0000000000000000  0.0000999999999927   F   F   F
  8.6380164389748657  0.0000000000000000  0.0000999999999927   F   F   F
  1.4396694064958109  2.4935805581532753  0.0000999999999927   F   F   F
  4.3190082194874337  2.4935805581532753  0.0000999999999927   F   F   F
  7.1983470324790542  2.4935805581532753  0.0000999999999927   F   F   F
 10.0776858454706773  2.4935805581532753  0.0000999999999927   F   F   F
  2.8793388129916218  4.9871611163065506  0.0000999999999927   F   F   F
  5.7586776259832435  4.9871611163065506  0.0000999999999927   F   F   F
  8.6380164389748657  4.9871611163065506  0.0000999999999927   F   F   F
 11.5173552519664870  4.9871611163065506  0.0000999999999927   F   F   F
  4.3190082194874329  7.4807416744598259  0.0000999999999927   F   F   F
  7.1983470324790542  7.4807416744598259  0.0000999999999927   F   F   F
 10.0776858454706755  7.4807416744598259  0.0000999999999927   F   F   F
 12.9570246584622986  7.4807416744598259  0.0000999999999927   F   F   F
  1.4396694064958517  0.8311935193844487  2.3510702961400387   F   F   F
  4.3190082194874746  0.8311935193844487  2.3510702961400387   F   F   F
  7.1983470324790950  0.8311935193844487  2.3510702961400387   F   F   F
 10.0776858454707163  0.8311935193844487  2.3510702961400387   F   F   F
  2.8793388129916626  3.3247740775377239  2.3510702961400387   F   F   F
  5.7586776259832844  3.3247740775377239  2.3510702961400387   F   F   F
  8.6380164389749083  3.3247740775377239  2.3510702961400387   F   F   F
 11.5173552519665279  3.3247740775377239  2.3510702961400387   F   F   F
  4.3190082194874737  5.8183546356909996  2.3510702961400387   F   F   F
  7.1983470324790950  5.8183546356909996  2.3510702961400387   F   F   F
 10.0776858454707163  5.8183546356909996  2.3510702961400387   F   F   F
 12.9570246584623394  5.8183546356909996  2.3510702961400387   F   F   F
  5.7586776259832853  8.3119351938442740  2.3510702961400387   F   F   F
  8.6380164389749066  8.3119351938442740  2.3510702961400387   F   F   F
 11.5173552519665279  8.3119351938442740  2.3510702961400387   F   F   F
 14.3966940649581510  8.3119351938442740  2.3510702961400387   F   F   F
 11.5179372354931626  1.6310596286529382  4.6939488736795880   T   T   T
  2.8977140039082903  1.6686595753127826  4.6858862202422324   T   T   T
  5.7529668366544469  1.6636827953757900  4.7045544530047465   T   T   T
  8.6172335769739092  1.6717386154593361  4.6852908015622994   T   T   T
 12.9487496621943414  4.1554062820784123  4.6887599170412670   T   T   T
  4.3238837109330372  4.1488613041863962  4.7031266776492933   T   T   T
  7.1936456864259624  4.1511935762588079  4.7034371730366633   T   T   T
 10.0899205741547267  4.1604468198119493  4.6957462128476219   T   T   T
 14.3903552230251002  6.6587047482696109  4.6969745327255676   T   T   T
  5.7575872586396715  6.6267053892422272  4.6855252353157066   T   T   T
  8.6475055486549337  6.6554175464097209  4.6942896328424952   T   T   T
 11.5192998208681470  6.6527109554966843  4.7099863159846818   T   T   T
 15.8593910218367942  9.1573503106851710  4.6925377276891487   T   T   T
  7.1724076213368981  9.1532270704145535  4.6914237492379387   T   T   T
 10.0704742327257737  9.1314667551295265  4.6952214747928602   T   T   T
 12.9575550374977837  9.1296763693508485  4.6915177722572023   T   T   T
  2.8480335707072513 -0.0020360745360411  7.0006901380763384   T   T   T
  5.7541517662494055 -0.0063439607676085  7.0250306366325104   T   T   T
  8.6584119359805243  0.0079800132290612  6.9986638510802459   T   T   T
 12.9381898154097605  2.4777709617287944  6.9987422525931455   T   T   T
  4.3028420067439859  2.4876191299167241  7.1120451154236575   T   T   T
  7.1873971685679434  2.4847380381390494  7.0832495733562926   T   T   T
 10.0922670429033179  2.4600362328796219  6.9793943437903252   T   T   T
 14.4029818443856321  4.9861769072087583  7.0233674056865132   T   T   T
  5.7585422717003460  4.9884947042446406  7.1007186929270070   T   T   T
  8.6358205090192701  4.9856443430729538  7.0171921685299044   T   T   T
 11.5286200120162299  4.9873979025704953  7.0809384395984445   T   T   T
 15.8549095046542039  7.5058942062786098  7.0013573544458305   T   T   T
  7.1873776211455196  7.4973606942893563  7.0013323654628010   T   T   T
 10.0750020012647763  7.4783819935427704  7.0980302404550724   T   T   T
 12.9694889778440654  7.4902553974119872  7.1105455446426591   T   T   T
 11.5201880468905404 -0.0076899509202584  7.8332756106891734   T   T   T
  2.4899316884763021  1.4653959315070701  9.3426761452842566   T   T   T
  5.7545162715069180  1.6165381551865563  9.4042902568945319   T   T   T
  8.8962482225529964  1.5726274930167281  9.3553649808219426   T   T   T
  4.3238737434717569  4.1879402042329223  9.4235256047127578   T   T   T
  7.2673557209131445  4.1501673998251691  9.4179154270299446   T   T   T
 11.4658414239351956  3.0501134777304260  9.3521802901042577   T   T   T
  5.7610883847297520  6.9234403349719189  9.3369241488642771   T   T   T
 10.0491352660384976  5.7571616743433935  9.4125240641185108   T   T   T
 12.9973533839318769  5.7980880316368184  9.3991335979083530   T   T   T
  8.4044968325859042  8.4434958484777329  9.3330260172022292   T   T   T
 11.4860448874351846  8.3240508027484985  9.4173055216685988   T   T   T
 14.7585885062287012  8.5475761414030149  9.3415648723461828   T   T   T
  9.4046310078269872  3.6663883510249957 10.0063687119629012   T   T   T
  7.8078372760674259  6.4297865608194273 10.3928468802744920   T   T   T
  4.1197042010721097  0.0559220141675859 10.3724957082780946   T   T   T
  7.3440736255117693 -0.0459827413055951 10.3455156996578399   T   T   T
 13.6420566722062180  3.5932387411182489 10.3430473842258674   T   T   T
 15.1668115087280650  6.4359464136471196 10.3731860475446069   T   T   T
  7.8084180159765477  6.4334793067165919 11.3709227158069286   T   T   T
  4.0960826621978308  0.0586571779102636 11.3503831701438624   T   T   T
  7.3663179854294825 -0.0295740004465155 11.3237173928601926   T   T   T
 13.6140505865419676  3.5866468633013211 11.3212786023029928   T   T   T
 15.1738062516624339  6.4596056511088626 11.3511883653597483   T   T   T
