# Supplementary material for: NO2 Adsorption on Oxygen-Modified Ag at Ambient Conditions
Source: J Am Chem Soc. 2025 Nov 5;147(46):43139–52. doi: 10.1021/jacs.5c16683 (PMC12636020; doi:10.1021/jacs.5c16683)
Supplement: Supplementary file 2 [file ja5c16683_si_002.zip › structures-NO2_O-modified_Ag111/surfaces/Hads-p4x4Ag111/6H/POSCAR]

Ag Ag Ag  O  H
 1.0000000000000000
    11.5173552519664870    0.0000000000000000    0.0000000000000000
     5.7586776259832435    9.9743222326131011    0.0000000000000000
     0.0000000000000000    0.0000000000000000   34.5932892661822819
Ag Ag Ag  O  H
  63   1  12   6   6
Selective dynamics
Cartesian
  0.0000000000000000  0.0000000000000000  0.0000999999999927   F   F   F
  2.8793388129916218  0.0000000000000000  0.0000999999999927   F   F   F
  5.7586776259832435  0.0000000000000000  0.0000999999999927   F   F   F
  8.6380164389748657  0.0000000000000000  0.0000999999999927   F   F   F
  1.4396694064958109  2.4935805581532753  0.0000999999999927   F   F   F
  4.3190082194874329  2.4935805581532753  0.0000999999999927   F   F   F
  7.1983470324790542  2.4935805581532753  0.0000999999999927   F   F   F
 10.0776858454706773  2.4935805581532753  0.0000999999999927   F   F   F
  2.8793388129916218  4.9871611163065506  0.0000999999999927   F   F   F
  5.7586776259832435  4.9871611163065506  0.0000999999999927   F   F   F
  8.6380164389748657  4.9871611163065506  0.0000999999999927   F   F   F
 11.5173552519664870  4.9871611163065506  0.0000999999999927   F   F   F
  4.3190082194874329  7.4807416744598259  0.0000999999999927   F   F   F
  7.1983470324790542  7.4807416744598259  0.0000999999999927   F   F   F
 10.0776858454706755  7.4807416744598259  0.0000999999999927   F   F   F
 12.9570246584622986  7.4807416744598259  0.0000999999999927   F   F   F
  1.4396694064958517  0.8311935193844487  2.3510702961400387   F   F   F
  4.3190082194874737  0.8311935193844487  2.3510702961400387   F   F   F
  7.1983470324790950  0.8311935193844487  2.3510702961400387   F   F   F
 10.0776858454707163  0.8311935193844487  2.3510702961400387   F   F   F
  2.8793388129916626  3.3247740775377239  2.3510702961400387   F   F   F
  5.7586776259832844  3.3247740775377239  2.3510702961400387   F   F   F
  8.6380164389749066  3.3247740775377239  2.3510702961400387   F   F   F
 11.5173552519665279  3.3247740775377239  2.3510702961400387   F   F   F
  4.3190082194874737  5.8183546356909996  2.3510702961400387   F   F   F
  7.1983470324790950  5.8183546356909996  2.3510702961400387   F   F   F
 10.0776858454707163  5.8183546356909996  2.3510702961400387   F   F   F
 12.9570246584623376  5.8183546356909996  2.3510702961400387   F   F   F
  5.7586776259832844  8.3119351938442740  2.3510702961400387   F   F   F
  8.6380164389749066  8.3119351938442740  2.3510702961400387   F   F   F
 11.5173552519665279  8.3119351938442740  2.3510702961400387   F   F   F
 14.3966940649581492  8.3119351938442740  2.3510702961400387   F   F   F
 11.5156676558279241  1.6377223960706815  4.6964697574051284   T   T   T
  2.8927260862770310  1.6804808629186638  4.6811721064807204   T   T   T
  5.7566649870358280  1.6768872582009089  4.7012880414331359   T   T   T
  8.6196721067789390  1.6791055239322259  4.6804301214399757   T   T   T
 12.9417654998131795  4.1653364947932943  4.6897696754660787   T   T   T
  4.3218325905779995  4.1604910878365597  4.7015119734923205   T   T   T
  7.1911519188376936  4.1601711052308827  4.7021258774681627   T   T   T
 10.0873514721501927  4.1655944250144232  4.6887346529460645   T   T   T
 14.3856193409811208  6.6659309441585091  4.6885310427297657   T   T   T
  5.7557537391874574  6.6387501733736816  4.6807990223904827   T   T   T
  8.6446228170073827  6.6664584714076423  4.6891546808926279   T   T   T
 11.5147150515377046  6.6569919743213664  4.7131944648280095   T   T   T
 15.8602189366161674  9.1656631885817959  4.6959909294524174   T   T   T
  7.1709542249507487  9.1655469531796392  4.6944188635016726   T   T   T
 10.0728300086253579  9.1395382148857927  4.6890559979345738   T   T   T
 12.9581980572075608  9.1392782955663261  4.6893996101120550   T   T   T
  2.8529078287973415  0.0170368842866170  6.9909877149337936   T   T   T
  5.7545422275144169  0.0155335206857304  7.0149561374190528   T   T   T
  8.6544489625464163  0.0155917234260852  6.9933977269487828   T   T   T
 12.9431709138130806  2.4856516850302732  6.9933236403979526   T   T   T
  4.3114875240114463  2.5039653837719147  7.0953264655342654   T   T   T
  7.1982756941490722  2.5046590927278976  7.0965695880658419   T   T   T
 10.0816744940836074  2.4855771886444882  6.9890459857953564   T   T   T
 14.3902291034986085  4.9993882135143428  7.0141790900101073   T   T   T
  5.7528994452752906  5.0046647475041954  7.0943777816430744   T   T   T
  8.6330499688598117  5.0005854592166203  7.0146331446889008   T   T   T
 11.5115440742779427  4.9920959988905915  7.0943718840577015   T   T   T
 15.8419711414578401  7.5095104587952441  6.9907625930912483   T   T   T
  7.1799700821166965  7.5100184714530904  6.9905687198021491   T   T   T
 10.0661036333503056  7.4987727117681633  7.0923616977728718   T   T   T
 12.9571631408370678  7.4965584150088471  7.0913325372975073   T   T   T
 11.5125249243378160  0.0101686445321115  7.7481645877958432   T   T   T
  2.6146787788789276  1.5272332448973829  9.3290825952950271   T   T   T
  5.7539441766901360  1.6356300908676302  9.4105935516098072   T   T   T
  8.9003910510013267  1.5279504111647377  9.3278876359453520   T   T   T
  4.2713124197972432  4.1921890727491098  9.4075466938938028   T   T   T
  7.2261850954206466  4.1997383602778280  9.4073440472402154   T   T   T
 11.5063138078338643  3.0346121852023011  9.3221095050879335   T   T   T
  5.7508267190828883  6.9867821891985873  9.3289565588858352   T   T   T
 10.0310792852027486  5.8178682667184400  9.4021023112517632   T   T   T
 12.9877822759754871  5.8116501178452626  9.4027966353891017   T   T   T
  8.3587502783722467  8.4866123355858303  9.3220372396368916   T   T   T
 11.5149634811564283  8.3728136011707495  9.4000739172087098   T   T   T
 14.6482430896540023  8.4740856739973811  9.3226356438772644   T   T   T
  9.4348402641790869  3.6141979983024801 10.3875177270496852   T   T   T
  7.8228374542471268  6.4072245454288952 10.3870831519408906   T   T   T
  4.1428760391536095  0.0063865009728800 10.3871194740928754   T   T   T
  7.3740169425164819  0.0226161710173947 10.3898833597327656   T   T   T
 13.5702842571618287  3.6041041223979255 10.3902431991990269   T   T   T
 15.2020957732295692  6.3938202498788304 10.3873908307779068   T   T   T
  7.8158839645748257  6.4250182640151730 11.3652236947652181   T   T   T
  9.4454193903412538  3.6000185398256463 11.3658152464396185   T   T   T
  4.1268897210130087  0.0035759056179696 11.3654647311670374   T   T   T
  7.3940667271245495  0.0213493328935807 11.3681703057220087   T   T   T
 13.5573078618760121  3.5881444310635966 11.3683466059107179   T   T   T
 15.2084799815224745  6.4078486240258670 11.3656767679346995   T   T   T
