# Supplementary material for: NO2 Adsorption on Oxygen-Modified Ag at Ambient Conditions
Source: J Am Chem Soc. 2025 Nov 5;147(46):43139–52. doi: 10.1021/jacs.5c16683 (PMC12636020; doi:10.1021/jacs.5c16683)
Supplement: Supplementary file 2 [file ja5c16683_si_002.zip › structures-NO2_O-modified_Ag111/surfaces/o-covered/Ocov-fcc/POSCAR]

 O Ag 
 1.0000000000000000
    11.5173552519664870    0.0000000000000000    0.0000000000000000
     5.7586776259832435    9.9743222326131011    0.0000000000000000
     0.0000000000000000    0.0000000000000000   32.0665389286099156
 O   Ag 
   1  64
Selective dynamics
Cartesian
  8.6361388956230307  3.3258583114345988  8.3881948281118639   T   T   T
  0.0000000000000000  0.0000000000000000  0.0001000000000783   F   F   F
  2.8793388129916218  0.0000000000000000  0.0001000000000783   F   F   F
  5.7586776259832435  0.0000000000000000  0.0001000000000783   F   F   F
  8.6380164389748657  0.0000000000000000  0.0001000000000783   F   F   F
  1.4396694064958109  2.4935805581532753  0.0001000000000783   F   F   F
  4.3190082194874329  2.4935805581532753  0.0001000000000783   F   F   F
  7.1983470324790542  2.4935805581532753  0.0001000000000783   F   F   F
 10.0776858454706773  2.4935805581532753  0.0001000000000783   F   F   F
  2.8793388129916218  4.9871611163065506  0.0001000000000783   F   F   F
  5.7586776259832435  4.9871611163065506  0.0001000000000783   F   F   F
  8.6380164389748657  4.9871611163065506  0.0001000000000783   F   F   F
 11.5173552519664870  4.9871611163065506  0.0001000000000783   F   F   F
  4.3190082194874329  7.4807416744598259  0.0001000000000783   F   F   F
  7.1983470324790542  7.4807416744598259  0.0001000000000783   F   F   F
 10.0776858454706755  7.4807416744598259  0.0001000000000783   F   F   F
 12.9570246584622986  7.4807416744598259  0.0001000000000783   F   F   F
  1.4396694064958517  0.8311935193844487  2.3510702961401635   F   F   F
  4.3190082194874737  0.8311935193844487  2.3510702961401635   F   F   F
  7.1983470324790950  0.8311935193844487  2.3510702961401635   F   F   F
 10.0776858454707163  0.8311935193844487  2.3510702961401635   F   F   F
  2.8793388129916626  3.3247740775377239  2.3510702961401635   F   F   F
  5.7586776259832844  3.3247740775377239  2.3510702961401635   F   F   F
  8.6380164389749066  3.3247740775377239  2.3510702961401635   F   F   F
 11.5173552519665279  3.3247740775377239  2.3510702961401635   F   F   F
  4.3190082194874737  5.8183546356909996  2.3510702961401635   F   F   F
  7.1983470324790950  5.8183546356909996  2.3510702961401635   F   F   F
 10.0776858454707163  5.8183546356909996  2.3510702961401635   F   F   F
 12.9570246584623376  5.8183546356909996  2.3510702961401635   F   F   F
  5.7586776259832844  8.3119351938442740  2.3510702961401635   F   F   F
  8.6380164389749066  8.3119351938442740  2.3510702961401635   F   F   F
 11.5173552519665279  8.3119351938442740  2.3510702961401635   F   F   F
 14.3966940649581492  8.3119351938442740  2.3510702961401635   F   F   F
 11.5031187166492703  1.6706059937865219  4.7361628214356681   T   T   T
  2.8795424924416970  1.6584435173214302  4.6978489075684458   T   T   T
  5.7732275775633850  1.6700715437215072  4.7358121900694083   T   T   T
  8.6377067535171221  1.6699022585656569  4.7334587629008755   T   T   T
 12.9565497968307799  4.1552433192594647  4.7128336204221055   T   T   T
  4.3213768426178349  4.1552601127384570  4.7136449645516558   T   T   T
  7.2058417150975878  4.1516457422780135  4.7351328422301524   T   T   T
 10.0710236323774787  4.1524844426436944  4.7334622192079987   T   T   T
 14.3965662814809061  6.6496241345260509  4.7127151464484713   T   T   T
  5.7604812749951151  6.6478550429642578  4.7136433467902750   T   T   T
  8.6386368895668895  6.6331076949272569  4.7358147039748530   T   T   T
 11.5167370318467466  6.6497624067580663  4.7133102640427813   T   T   T
 15.8367572624808748  9.1439092321986610  4.7128370192392381   T   T   T
  7.2018646392810624  9.1449291086986246  4.6978503284873421   T   T   T
 10.0737297744907082  9.1454182484715751  4.6972457372060301   T   T   T
 12.9565308522140921  9.1435613548639356  4.7133114138806640   T   T   T
  5.7737200814158172  9.9557201708789123  7.0951411072375370   T   T   T
  2.8783740273949334  0.0005618468442742  7.1078586167729485   T   T   T
 11.4997345353705889  9.9548225331527824  7.0940623845566062   T   T   T
 14.3960348816829473  9.9464969559980876  7.0866021629667744   T   T   T
  1.4633063099419876  2.4898598773828127  7.0951403151149526   T   T   T
  4.2930116721667897  2.4897919012786796  7.0942827397050001   T   T   T
  7.1070995775685848  2.4415890764315389  7.1621126683013285   T   T   T
 10.1644071338854154  2.4435154055197641  7.1595305439379180   T   T   T
 14.3950964808713699  4.9876207235410295  7.1116249443289474   T   T   T
  5.7326168527090031  5.0022125310307697  7.0913766167519192   T   T   T
  8.6374217770475870  5.0921939117648867  7.1621057502625129   T   T   T
 11.5411303518686577  5.0016539063818772  7.0866008162902787   T   T   T
 15.8351710659367733  7.4818981518756766  7.1116254280672635   T   T   T
  7.1886358011007907  7.5051521097484679  7.0942842174893626   T   T   T
 10.0857645268207552  7.5057581254437862  7.0940630133333258   T   T   T
 12.9566551229922098  7.4809602143057035  7.1129504348015242   T   T   T
