# Supplementary material for: NO2 Adsorption on Oxygen-Modified Ag at Ambient Conditions
Source: J Am Chem Soc. 2025 Nov 5;147(46):43139–52. doi: 10.1021/jacs.5c16683 (PMC12636020; doi:10.1021/jacs.5c16683)
Supplement: Supplementary file 2 [file ja5c16683_si_002.zip › structures-NO2_O-modified_Ag111/surfaces/o-covered/Ocov-hcp/POSCAR]

 O Ag 
 1.0000000000000000
    11.5173552519664870    0.0000000000000000    0.0000000000000000
     5.7586776259832435    9.9743222326131011    0.0000000000000000
     0.0000000000000000    0.0000000000000000   32.0665389286099156
 O   Ag 
   1  64
Selective dynamics
Cartesian
 10.0792826182703283  4.1525783863373107  8.4476474047121073   T   T   T
  0.0000000000000000  0.0000000000000000  0.0001000000000783   F   F   F
  2.8793388129916218  0.0000000000000000  0.0001000000000783   F   F   F
  5.7586776259832435  0.0000000000000000  0.0001000000000783   F   F   F
  8.6380164389748657  0.0000000000000000  0.0001000000000783   F   F   F
  1.4396694064958109  2.4935805581532753  0.0001000000000783   F   F   F
  4.3190082194874329  2.4935805581532753  0.0001000000000783   F   F   F
  7.1983470324790542  2.4935805581532753  0.0001000000000783   F   F   F
 10.0776858454706773  2.4935805581532753  0.0001000000000783   F   F   F
  2.8793388129916218  4.9871611163065506  0.0001000000000783   F   F   F
  5.7586776259832435  4.9871611163065506  0.0001000000000783   F   F   F
  8.6380164389748657  4.9871611163065506  0.0001000000000783   F   F   F
 11.5173552519664870  4.9871611163065506  0.0001000000000783   F   F   F
  4.3190082194874329  7.4807416744598259  0.0001000000000783   F   F   F
  7.1983470324790542  7.4807416744598259  0.0001000000000783   F   F   F
 10.0776858454706755  7.4807416744598259  0.0001000000000783   F   F   F
 12.9570246584622986  7.4807416744598259  0.0001000000000783   F   F   F
  1.4396694064958517  0.8311935193844487  2.3510702961401635   F   F   F
  4.3190082194874737  0.8311935193844487  2.3510702961401635   F   F   F
  7.1983470324790950  0.8311935193844487  2.3510702961401635   F   F   F
 10.0776858454707163  0.8311935193844487  2.3510702961401635   F   F   F
  2.8793388129916626  3.3247740775377239  2.3510702961401635   F   F   F
  5.7586776259832844  3.3247740775377239  2.3510702961401635   F   F   F
  8.6380164389749066  3.3247740775377239  2.3510702961401635   F   F   F
 11.5173552519665279  3.3247740775377239  2.3510702961401635   F   F   F
  4.3190082194874737  5.8183546356909996  2.3510702961401635   F   F   F
  7.1983470324790950  5.8183546356909996  2.3510702961401635   F   F   F
 10.0776858454707163  5.8183546356909996  2.3510702961401635   F   F   F
 12.9570246584623376  5.8183546356909996  2.3510702961401635   F   F   F
  5.7586776259832844  8.3119351938442740  2.3510702961401635   F   F   F
  8.6380164389749066  8.3119351938442740  2.3510702961401635   F   F   F
 11.5173552519665279  8.3119351938442740  2.3510702961401635   F   F   F
 14.3966940649581492  8.3119351938442740  2.3510702961401635   F   F   F
 11.5052236855134211  1.6678170148634912  4.7277310770438534   T   T   T
  2.8746451752487325  1.6653304903343393  4.7085704534507249   T   T   T
  5.7619820399515183  1.6653565420780090  4.7089991916932519   T   T   T
  8.6490369206773501  1.6676316857564504  4.7284737828242935   T   T   T
 12.9458820858121477  4.1636368386177010  4.7284090814299935   T   T   T
  4.3184754504487373  4.1521220353704038  4.7020620834672338   T   T   T
  7.2085777471042682  4.1638987751981755  4.7302965649695610   T   T   T
 10.0764976375499042  4.1560094141843855  4.7465799299950895   T   T   T
 14.3992208266971815  6.6513101913940362  4.7136540775721150   T   T   T
  5.7559039317386871  6.6513257109802169  4.7146463754091759   T   T   T
  8.6358334241486325  6.6366099247604478  4.7301928997890430   T   T   T
 11.5172314300141281  6.6368367079714288  4.7281079509996982   T   T   T
 15.8361455102077233  9.1402461461218660  4.7140480495761974   T   T   T
  7.2015019682090555  9.1450102102352808  4.7015763864990898   T   T   T
 10.0770356268282111  9.1389199902677962  4.7088003988853222   T   T   T
 12.9530613330408197  9.1457436933837375  4.7011308043547801   T   T   T
  5.7625166559532248  9.9553620618560696  7.0905903907504433   T   T   T
  2.8765760679925374  0.0002603803883457  7.1060073442336247   T   T   T
  5.7587125864926847  0.0008431914317891  7.1058208861561019   T   T   T
 14.3892946102484469  9.9552188631203595  7.0908776083905263   T   T   T
  1.4639989974852092  2.4794205316686648  7.0947528213210616   T   T   T
  4.3170797643984402  2.4956982152144591  7.1073901999215776   T   T   T
  7.1704931392655311  2.4796226836673787  7.0954405121740036   T   T   T
 10.0753227864057120  2.4074586913921769  7.1797976443252125   T   T   T
  2.8972371939365198  4.9929926605723658  7.0917798152946343   T   T   T
  5.7383319758742521  4.9927731440876135  7.0923471312319739   T   T   T
  8.5620097619679676  5.0303712009559574  7.1874197212334909   T   T   T
 11.5898256862590454  5.0314350316415952  7.1814616003559353   T   T   T
 15.8348891610130043  7.4808541006189779  7.1187122706770518   T   T   T
  7.1831232637135214  7.4948078977738026  7.0922668941850047   T   T   T
 10.0757954520985002  7.5118245190015926  7.0952999762176177   T   T   T
 12.9691197126107660  7.4954042250477473  7.0908883133653093   T   T   T
