# Supplementary material for: NO2 Adsorption on Oxygen-Modified Ag at Ambient Conditions
Source: J Am Chem Soc. 2025 Nov 5;147(46):43139–52. doi: 10.1021/jacs.5c16683 (PMC12636020; doi:10.1021/jacs.5c16683)
Supplement: Supplementary file 2 [file ja5c16683_si_002.zip › structures-NO2_O-modified_Ag111/surfaces/o-covered/Ocov-subsurf/POSCAR]

 O Ag 
 1.0000000000000000
    11.5173552519664870    0.0000000000000000    0.0000000000000000
     5.7586776259832435    9.9743222326131011    0.0000000000000000
     0.0000000000000000    0.0000000000000000   32.0665389286099156
 O   Ag 
   1  64
Selective dynamics
Cartesian
  5.7903698689937864  3.3196888133372489  6.3321531374705273   T   T   T
  0.0000000000000000  0.0000000000000000  0.0001000000000783   F   F   F
  2.8793388129916218  0.0000000000000000  0.0001000000000783   F   F   F
  5.7586776259832435  0.0000000000000000  0.0001000000000783   F   F   F
  8.6380164389748657  0.0000000000000000  0.0001000000000783   F   F   F
  1.4396694064958109  2.4935805581532753  0.0001000000000783   F   F   F
  4.3190082194874329  2.4935805581532753  0.0001000000000783   F   F   F
  7.1983470324790542  2.4935805581532753  0.0001000000000783   F   F   F
 10.0776858454706773  2.4935805581532753  0.0001000000000783   F   F   F
  2.8793388129916218  4.9871611163065506  0.0001000000000783   F   F   F
  5.7586776259832435  4.9871611163065506  0.0001000000000783   F   F   F
  8.6380164389748657  4.9871611163065506  0.0001000000000783   F   F   F
 11.5173552519664870  4.9871611163065506  0.0001000000000783   F   F   F
  4.3190082194874329  7.4807416744598259  0.0001000000000783   F   F   F
  7.1983470324790542  7.4807416744598259  0.0001000000000783   F   F   F
 10.0776858454706755  7.4807416744598259  0.0001000000000783   F   F   F
 12.9570246584622986  7.4807416744598259  0.0001000000000783   F   F   F
  1.4396694064958517  0.8311935193844487  2.3510702961401635   F   F   F
  4.3190082194874737  0.8311935193844487  2.3510702961401635   F   F   F
  7.1983470324790950  0.8311935193844487  2.3510702961401635   F   F   F
 10.0776858454707163  0.8311935193844487  2.3510702961401635   F   F   F
  2.8793388129916626  3.3247740775377239  2.3510702961401635   F   F   F
  5.7586776259832844  3.3247740775377239  2.3510702961401635   F   F   F
  8.6380164389749066  3.3247740775377239  2.3510702961401635   F   F   F
 11.5173552519665279  3.3247740775377239  2.3510702961401635   F   F   F
  4.3190082194874737  5.8183546356909996  2.3510702961401635   F   F   F
  7.1983470324790950  5.8183546356909996  2.3510702961401635   F   F   F
 10.0776858454707163  5.8183546356909996  2.3510702961401635   F   F   F
 12.9570246584623376  5.8183546356909996  2.3510702961401635   F   F   F
  5.7586776259832844  8.3119351938442740  2.3510702961401635   F   F   F
  8.6380164389749066  8.3119351938442740  2.3510702961401635   F   F   F
 11.5173552519665279  8.3119351938442740  2.3510702961401635   F   F   F
 14.3966940649581492  8.3119351938442740  2.3510702961401635   F   F   F
 11.5174089875095511  1.6596753105706372  4.7043736018330087   T   T   T
  2.8884135229768000  1.6680304550066907  4.7380181904230270   T   T   T
  5.7580452833475704  1.6157677691159560  4.6755834580852280   T   T   T
  8.6258503336335988  1.6703185511992935  4.7466416674860810   T   T   T
 12.9507698713552966  4.1535436311373024  4.7217698157728005   T   T   T
  4.2812418256231162  4.1782503551448880  4.6817236690849287   T   T   T
  7.2410748953190831  4.1817205861159144  4.6724487117493636   T   T   T
 10.0863058674633557  4.1524382709163437  4.7227869715926047   T   T   T
 14.3976258076997077  6.6582414346320489  4.7216448561667264   T   T   T
  5.7593184367548300  6.6384624749916847  4.7411742964030523   T   T   T
  8.6396736904346128  6.6584655800256982  4.7232862806626512   T   T   T
 11.5180449816587824  6.6495919379561235  4.7071414348674425   T   T   T
 15.8411439936209764  9.1469456756071175  4.7047407736970763   T   T   T
  7.1959964858527954  9.1456712848535080  4.7045899779581379   T   T   T
 10.0723444878175670  9.1379608816737417  4.7221525586192881   T   T   T
 12.9653449435982253  9.1386167986706486  4.7217327513753737   T   T   T
  0.0026270911195962  0.0006798457673173  7.0989776863632610   T   T   T
  2.8518524326391637 -0.0400669295442912  7.1270120871292839   T   T   T
  5.7626921866329823 -0.0105213080760146  7.1170717657385731   T   T   T
  8.6717171974054601 -0.0439763063087959  7.1266803079918688   T   T   T
  1.3905642147780461  2.4896148560694313  7.1268785686903433   T   T   T
  4.0888049743609169  2.3652378785993400  7.3489507354964010   T   T   T
  7.4430708541646702  2.3538211650466927  7.4156036373362495   T   T   T
 10.1347540417059712  2.4883616039239285  7.1269941925519111   T   T   T
  2.8682703765145674  4.9971820388296697  7.1173915240785206   T   T   T
  5.7560950689450863  5.2587272868327908  7.3729340597219464   T   T   T
  8.6496419927974451  4.9930069810029662  7.1156303525392532   T   T   T
 11.5181910209781311  4.9967397796045603  7.1019725831816780   T   T   T
  4.2987963988150222  7.5298819282365113  7.1263312945242197   T   T   T
  7.2212660042438470  7.5299578435902816  7.1268135234178036   T   T   T
 10.0859019750654983  7.4783658653507716  7.1023324824524368   T   T   T
 12.9505566426211338  7.4785470164680898  7.1003293572960420   T   T   T
