# Supplementary material for: NO2 Adsorption on Oxygen-Modified Ag at Ambient Conditions
Source: J Am Chem Soc. 2025 Nov 5;147(46):43139–52. doi: 10.1021/jacs.5c16683 (PMC12636020; doi:10.1021/jacs.5c16683)
Supplement: Supplementary file 2 [file ja5c16683_si_002.zip › structures-NO2_O-modified_Ag111/surfaces/o-covered/p4x4/POSCAR]

Ag  O 
 1.0000000000000000
    11.5173552519664870    0.0000000000000000    0.0000000000000000
     5.7586776259832435    9.9743222326131011    0.0000000000000000
     0.0000000000000000    0.0000000000000000   34.5932892661822819
 Ag  O  
  76   6
Selective dynamics
Cartesian
  0.0000000000000000  0.0000000000000000  0.0000999999999927   F   F   F
  2.8793388129916218  0.0000000000000000  0.0000999999999927   F   F   F
  5.7586776259832435  0.0000000000000000  0.0000999999999927   F   F   F
  8.6380164389748657  0.0000000000000000  0.0000999999999927   F   F   F
  1.4396694064958109  2.4935805581532753  0.0000999999999927   F   F   F
  4.3190082194874337  2.4935805581532753  0.0000999999999927   F   F   F
  7.1983470324790542  2.4935805581532753  0.0000999999999927   F   F   F
 10.0776858454706773  2.4935805581532753  0.0000999999999927   F   F   F
  2.8793388129916218  4.9871611163065506  0.0000999999999927   F   F   F
  5.7586776259832435  4.9871611163065506  0.0000999999999927   F   F   F
  8.6380164389748657  4.9871611163065506  0.0000999999999927   F   F   F
 11.5173552519664870  4.9871611163065506  0.0000999999999927   F   F   F
  4.3190082194874337  7.4807416744598259  0.0000999999999927   F   F   F
  7.1983470324790542  7.4807416744598259  0.0000999999999927   F   F   F
 10.0776858454706755  7.4807416744598259  0.0000999999999927   F   F   F
 12.9570246584622986  7.4807416744598259  0.0000999999999927   F   F   F
  1.4396694064958517  0.8311935193844487  2.3510702961400387   F   F   F
  4.3190082194874746  0.8311935193844487  2.3510702961400387   F   F   F
  7.1983470324790950  0.8311935193844487  2.3510702961400387   F   F   F
 10.0776858454707163  0.8311935193844487  2.3510702961400387   F   F   F
  2.8793388129916626  3.3247740775377239  2.3510702961400387   F   F   F
  5.7586776259832844  3.3247740775377239  2.3510702961400387   F   F   F
  8.6380164389749066  3.3247740775377239  2.3510702961400387   F   F   F
 11.5173552519665279  3.3247740775377239  2.3510702961400387   F   F   F
  4.3190082194874746  5.8183546356909996  2.3510702961400387   F   F   F
  7.1983470324790950  5.8183546356909996  2.3510702961400387   F   F   F
 10.0776858454707181  5.8183546356909996  2.3510702961400387   F   F   F
 12.9570246584623376  5.8183546356909996  2.3510702961400387   F   F   F
  5.7586776259832853  8.3119351938442740  2.3510702961400387   F   F   F
  8.6380164389749083  8.3119351938442740  2.3510702961400387   F   F   F
 11.5173552519665279  8.3119351938442740  2.3510702961400387   F   F   F
 14.3966940649581492  8.3119351938442740  2.3510702961400387   F   F   F
 11.5048741916488115  1.6606551898266437  4.7220599722557699   T   T   T
  2.8770466902657352  1.6617086857185388  4.7061368573023783   T   T   T
  5.7509224692044336  1.6630595476539713  4.6692856298510099   T   T   T
  8.6378549259960842  1.6650889034000325  4.7060506098082744   T   T   T
 12.9520735729277447  4.1486844553653759  4.6843505046161997   T   T   T
  4.3183458074956578  4.1633808314886833  4.6693992091944301   T   T   T
  7.2003189794603006  4.1535121618852040  4.6691686361731151   T   T   T
 10.0846052097472487  4.1554058097055782  4.6904299079946759   T   T   T
 14.3920637288298394  6.6605709598745850  4.6907545563348281   T   T   T
  5.7545154074380198  6.6523961427998382  4.7060300859200987   T   T   T
  8.6298347281740622  6.6583440592476242  4.6843185719818798   T   T   T
 11.5155630172012771  6.6511028890041120  4.6722887744513368   T   T   T
 15.8427413761315545  9.1370004309155011  4.7218723220756820   T   T   T
  7.1991452450877187  9.1558863339007477  4.7222302804884251   T   T   T
 10.0692378191077250  9.1384037336468822  4.6904077652250642   T   T   T
 12.9644199014079948  9.1468197339068968  4.6844652960854152   T   T   T
 11.5155289506263152  0.0017631289458501  7.1262128599916181   T   T   T
  2.8733506791848851  0.0017200359501861  7.0625161552523155   T   T   T
  5.7613205231891937  0.0098012465925438  6.9732722718249995   T   T   T
  8.6458089920982868  0.0041828626727647  7.0621615679637033   T   T   T
 12.9505154572043377  2.4865081227175216  7.0618572841735885   T   T   T
  4.3109118814408083  2.5239720530482428  7.0199507065030469   T   T   T
  7.1736734012402890  2.4784112449860327  7.0199900228560930   T   T   T
 10.0778622107106113  2.4923537070206705  7.0626226425185283   T   T   T
  2.8779019202691116  4.9827821044517204  6.9746681497300260   T   T   T
  5.7816164928466138  4.9793245382017179  7.0200423993570000   T   T   T
  8.6270642156627009  4.9899988426806159  6.9728841834555526   T   T   T
 11.5408999553711098  4.9952606469722287  7.0176294072139731   T   T   T
 15.8342743476085897  7.4871435123896957  7.0624475069889305   T   T   T
  7.1892546204332994  7.4900333957909142  7.0621100513295865   T   T   T
 10.0641657690900850  7.4567434845603717  7.0167133504435792   T   T   T
 12.9356588988869277  7.5053516420843929  7.0172232898709508   T   T   T
  2.7609342675233406  1.8471575115995669  9.5940424835539275   T   T   T
  5.6782257323923746  1.6696947863910523  9.3602490370091331   T   T   T
  8.5316681438707729  1.4799376107302085  9.5930254361376104   T   T   T
  4.3535471337775764  4.2217377696375911  9.3599598083621771   T   T   T
  7.2266104377960039  4.0941653114859209  9.3591387543248530   T   T   T
 11.7163956790214634  3.3243458436548772  9.5916999739160094   T   T   T
  5.9605802137688011  6.6602493635029356  9.5926118275299945   T   T   T
 10.1076315653969360  5.7637233034285016  9.3492336813615218   T   T   T
 12.9805748370473779  5.8871565405712118  9.3493959195128227   T   T   T
  8.5207908071338245  8.1420245709429135  9.5943575328493615   T   T   T
 11.4378072643128732  8.3135587004561433  9.3491831717501270   T   T   T
 14.2900589508963787  8.4968451483332412  9.5939037487504368   T   T   T
  9.6661965103158440  3.1910189186399514  9.2260510731040366   T   T   T
  7.9455055921759428  6.1823832752662797 10.0789383267439110   T   T   T
  3.6741601372186752  0.0082080052723216  9.2296536286478794   T   T   T
  7.1233970125116617  0.0010963831008875 10.0803923975407947   T   T   T
 13.7008853474219023  3.8070457249650613 10.0772983197509891   T   T   T
 15.4281678743152941  6.7864915336547371  9.2268816865477117   T   T   T
