# Supplementary material for: NO2 Adsorption on Oxygen-Modified Ag at Ambient Conditions
Source: J Am Chem Soc. 2025 Nov 5;147(46):43139–52. doi: 10.1021/jacs.5c16683 (PMC12636020; doi:10.1021/jacs.5c16683)
Supplement: Supplementary file 2 [file ja5c16683_si_002.zip › structures-NO2_O-modified_Ag111/surfaces/o-covered/p7x7-nonstoi/POSCAR]

Ag  O 
 1.0000000000000000
    20.1553716909413509    0.0000000000000000    0.0000000000000000
    10.0776858454706755   17.4550639070729261    0.0000000000000000
     0.0000000000000000    0.0000000000000000   34.0529108884204703
 Ag  O  
 268  27
Selective dynamics
Cartesian
  0.0000000000000000  0.0000000000000000 10.0000000000000853   F   F   F
 10.0807319318735527  7.4553589076183364 17.0501695493152639   T   T   T
 12.9483632338425352  7.4556183966678047 17.0541019606849353   T   T   T
 15.8006493521477278  7.4359695257710854 17.1206590727588228   T   T   T
 18.7173817904598785  7.4875876141956672 17.1450992109097164   T   T   T
 21.6417202522186258  7.5111228332321618 17.0648535994848061   T   T   T
  5.7533399723171641  9.9437177302012127 17.1315375488830455   T   T   T
  8.5981669982141895  9.8997159760967577 17.0957900132672087   T   T   T
 11.4859290117335782  9.9507560855686421 17.0177455291103783   T   T   T
 14.3512889274670403  9.9398942397872503 17.1055632664446371   T   T   T
 17.2381953244808166  9.9618053089304492 17.1075883611841206   T   T   T
 20.1557739072876672  9.9823920305508000 17.0758368877667195   T   T   T
 23.0407649508717931  9.9426183494156746 17.1962851780575186   T   T   T
 27.3156296966445140 12.4281755077551761 17.0564926839101680   T   T   T
 10.0421413894763614 12.4063317679452680 17.0051743172766336   T   T   T
 12.9075893021664907 12.4405254474993505 17.1039514494900509   T   T   T
 15.8048697557395581 12.5002851247159708 17.1480940382543672   T   T   T
 18.6920929604661943 12.4750446457742399 17.0956908373024028   T   T   T
 21.5730267593945406 12.4274952826773877 17.0338648386861315   T   T   T
 24.4636579087709194 12.4343082933030598 17.0977647450537837   T   T   T
  8.6571288775647801 14.9159087156446617 17.1247925669007230   T   T   T
 11.5185294936522880 14.9300351777440117 17.0596927071058069   T   T   T
 14.3666855685032342 15.0088136307904012 17.1706319519761088   T   T   T
 17.2415168332739199 15.0367228680791456 17.1622661224330493   T   T   T
 20.1078428841010641 14.9276491472561563 17.0341336101448277   T   T   T
 22.9824725019924863 14.9083282958843117 17.0876502505295171   T   T   T
 25.8946087740569872 14.9333493567190665 17.0801036288981223   T   T   T
 20.3677158836093639  1.6833006554357404 19.4540513305865126   T   T   T
  7.0166609435984117  4.1864104448542241 19.2558743977604827   T   T   T
  4.2449448241418510  1.3347212882427864 19.3970405950364650   T   T   T
  7.2079082264178105  7.4538301645671075 17.0733632226673606   T   T   T
  4.3724219105350830  7.4898966772527675 17.0358241759552094   T   T   T
 20.2148148742602274  5.0064575257641266 17.0984271258933802   T   T   T
 17.3046547009316747  4.9854227859780149 17.0996967211579900   T   T   T
 15.8238236349717400 14.1291277144173044 14.7688559301580433   T   T   T
 18.6815228037651195 14.1228451574526996 14.7072965963951123   T   T   T
 21.5777088573543487 14.1190823137095887 14.7004817349758028   T   T   T
 24.4660896584567311 14.1226192963635242 14.7198499958066957   T   T   T
 28.8087035076368174 16.6109710080072155 14.7218727874298132   T   T   T
 11.5289526058538367 16.6198495219223759 14.7079225055823262   T   T   T
 14.3946508313080486 16.6187697436851245 14.7160382877223093   T   T   T
 17.2582690085480941 16.6194191928277739 14.7100957916067099   T   T   T
 20.1423050132306152 16.6150510220048773 14.6969881030384322   T   T   T
 23.0279741863038012 16.6127601034690713 14.7202675657686353   T   T   T
 25.9116946349703738 16.6173910623981733 14.7107494379485093   T   T   T
  0.0643221068634622  0.0000828352874725 17.0878133950972853   T   T   T
  2.9125619211381162  0.0504682903374952 17.0779725558173148   T   T   T
  5.7343269550389921  0.1033662990379970 17.0658260736765186   T   T   T
 22.5181143262582673  4.8904804162753468 19.6363890681444246   T   T   T
  8.5869094568483142  0.0249375888782341 17.0504674763504411   T   T   T
 24.4511226399597064 17.4295200696823009 17.0866304382666989   T   T   T
 27.3890542655374993 17.4281556714105506 17.0620648898847946   T   T   T
  1.5163648515758490  2.5490219236474521 17.0863428626180607   T   T   T
  4.3551828220551796  2.6200957953424631 16.9912013755796032   T   T   T
  7.1883051952747756  2.5580567820861022 16.9708901006740867   T   T   T
 10.0402600046451109  2.4688683794359521 17.0742262991328211   T   T   T
 12.9194088114654821  2.4465969414220181 17.0946318352687889   T   T   T
 15.8441783088909087  2.4970961759047063 17.1500680870215234   T   T   T
 18.7760012798725455  2.5110783053318841 17.0723921097212852   T   T   T
 23.0658241917938476  5.0650837304839635 16.9826861242594411   T   T   T
  5.7160415962309337  5.0630119539819134 17.0309304044937697   T   T   T
  8.6236341335253393  4.9925063540921357 17.0405881318752463   T   T   T
 11.5016419822896747  4.9643155577398428 17.0618525177762805   T   T   T
 14.3673846460466486  4.9614964259388517 17.0250524914808459   T   T   T
 13.9287211821321240  0.2369606190377185 22.1932656900557248   T   T   T
 12.9714175668537113 14.1193859032045186 14.7250592320543419   T   T   T
  7.1573584739771139  5.5655099103119330 21.7910767895993551   T   T   T
  4.1897375369891625  5.9927190319606183 21.5885865157884318   T   T   T
 19.9068705744336931 16.4602543249261473 19.3106274369714406   T   T   T
 17.4707151958460543 13.3841244947747846 19.4774391344543183   T   T   T
 15.5786754184439715 16.3352141631329673 19.5220897628631533   T   T   T
 20.6529291604584877 17.2142676207022909 22.1055273312958960   T   T   T
 15.1993141301876040 13.3823457124725547 22.2094886109624134   T   T   T
 17.2240756480771715 17.2446570618040411 21.8871211400791097   T   T   T
 18.8993976695443813 14.2424689724521798 21.8900827282610670   T   T   T
 14.1911600599897536  1.5393176096609498 19.5407160691130031   T   T   T
 18.7793197986969496  4.2566968454712750 19.3846977903017574   T   T   T
 17.5069880435322993  1.6078071358398074 19.4111487207323918   T   T   T
 15.7199597761733116  5.4257648494608581 19.4604620453004138   T   T   T
 21.3675430659980137  6.2063965916831298 21.9935411913609720   T   T   T
 16.7090442149990608  3.1830687884761621 21.6111918457230630   T   T   T
 17.8195258940473380  5.7112453811298884 21.9828693649255804   T   T   T
 19.6878839295432186  3.0183572399265857 22.0707833780587031   T   T   T
 17.0646800303411617  7.8619516193263443 19.5662412121192766   T   T   T
 22.8530080417654915 11.6726577339441118 19.3731881664675996   T   T   T
 20.3873223917849131  6.7236557826208356 19.4057411578526242   T   T   T
 18.6957674282035597 10.8811658323898435 19.4726062231307360   T   T   T
 24.4043773243084310 12.5641825336626507 22.1887434694512820   T   T   T
 21.1491752503963824  9.5190988127364857 19.6868052563191824   T   T   T
 20.7587944894066290 11.8572499244523382 21.9586536400473555   T   T   T
 23.0075744730607248  9.3382673380901284 21.8834193439250555   T   T   T
 20.3250997020286377 13.3232685796473991 19.4450568337095575   T   T   T
 25.9582346216852677 16.5708982600610923 19.3560891166977527   T   T   T
 24.4597187848344504 14.0440404449984637 19.5049761665330088   T   T   T
 22.9074432712406448 16.5882560052038883 19.4403669098654071   T   T   T
 17.7407508751023322  0.4851092363284511 22.1865413302139345   T   T   T
 22.8007025346348300 15.0363999717991099 21.8614731633146988   T   T   T
 14.0030957524098749 13.3080594911864374 19.5001413790433276   T   T   T
 15.7519547558545163  8.1196023266958015 22.0728083670632138   T   T   T
 13.8031076335967811 11.0095628148745490 22.1672220727929670   T   T   T
 10.1607486208098177  9.1706169345928679 19.3943350726630825   T   T   T
  5.4687083031217698  2.5937507109565585 21.7599484804361154   T   T   T
 23.3071183203401375  7.6998671626967923 19.4737190554628938   T   T   T
  8.6563847283789617 11.5952701085512349 19.2903413846282632   T   T   T
  8.6385567182314329  6.6786173841858423 19.4263790175407891   T   T   T
 25.7775807364536504 11.4355815416521729 19.5747179571031786   T   T   T
 10.4471235453760798 11.3804058977976723 21.8876392296590723   T   T   T
  6.4962334564831110  8.4290284713872747 19.6153045402016630   T   T   T
  7.2370258083625405 12.1283644023728687 22.0490395220327606   T   T   T
  8.5364136821606387  8.5751439495507160 21.7471034969309365   T   T   T
 27.1929699153647775 13.9343388514403639 19.4944338810021343   T   T   T
 11.8134145784709705 16.4619983061571062 19.3398785184433564   T   T   T
 11.1744617791196870 13.2439080174779296 19.4452576667891499   T   T   T
 29.0024361003743323 16.6650176832144084 19.4731984147601871   T   T   T
 13.9657241266788983 17.0888702000296213 21.9699736150642515   T   T   T
  2.2964713796146841  2.0005619137672950 21.4936268545672320   T   T   T
  8.7043080120994105 14.8997348562393519 21.7699161764030755   T   T   T
 12.2769559867091758 13.9416138665709948 22.0603003452249808   T   T   T
  7.2001882088693696  1.1401737852025944 19.3688067463053990   T   T   T
 13.0063441738581407  4.1670321961397558 19.3645655476140810   T   T   T
 11.3857279292496134  1.5368881120964095 19.5254316045813390   T   T   T
 10.0344725892633182  4.1934776837001877 19.3897824021341698   T   T   T
 14.1900153709852379  5.4126052061419996 21.9972092354176141   T   T   T
  8.4794533875342317  3.0429865262082867 21.5524976534096275   T   T   T
 10.4675340551478531  5.6268284846397778 21.9321911122246185   T   T   T
 12.1419874932064022  2.6621781165917886 22.1457041557564196   T   T   T
 11.5684571168899026  6.6516302046487983 19.4347133473348634   T   T   T
 15.7239362650462748 10.7909564200575225 19.3802983513889338   T   T   T
 14.2469636212190522  7.9155164067088295 19.5593494666972951   T   T   T
 12.6727107271443771 10.7664227632427938 19.4764650665456003   T   T   T
 17.2663226450214573 11.2673562414876116 22.0334257682907442   T   T   T
 10.7400298478524938 17.2011969104192808 22.1645643642198387   T   T   T
 10.0788311958328300 14.1262324933890842 14.7086395105708956   T   T   T
 21.5350599894620913 17.4176279225543027 17.0782477615951578   T   T   T
 23.0281221022248985 11.6287779106188847 14.7158560898860298   T   T   T
  7.1983470324790639 12.4679027907663933 10.0000000000000853   F   F   F
 10.0776858454707465 12.4679027907663933 10.0000000000000853   F   F   F
 12.9570246584622879 12.4679027907663933 10.0000000000000853   F   F   F
 15.8363634714539696 12.4679027907663933 10.0000000000000853   F   F   F
 18.7157022844455092 12.4679027907663933 10.0000000000000853   F   F   F
 21.5950410974371927 12.4679027907663933 10.0000000000000853   F   F   F
 24.4743799104287305 12.4679027907663933 10.0000000000000853   F   F   F
  8.6380164389748337 14.9614833489195984 10.0000000000000853   F   F   F
 11.5173552519665172 14.9614833489195984 10.0000000000000853   F   F   F
 14.3966940649580568 14.9614833489195984 10.0000000000000853   F   F   F
 17.2760328779497385 14.9614833489195984 10.0000000000000853   F   F   F
 20.1553716909412799 14.9614833489195984 10.0000000000000853   F   F   F
 23.0347105039329634 14.9614833489195984 10.0000000000000853   F   F   F
 25.9140493169245012 14.9614833489195984 10.0000000000000853   F   F   F
 23.0347105039328888  9.9743222326130656 10.0000000000000853   F   F   F
  1.4396694064959130  0.8311935193844842 12.3509702961401739   F   F   F
  7.1983470324791350  0.8311935193844842 12.3509702961401739   F   F   F
 10.0776858454706755  0.8311935193844842 12.3509702961401739   F   F   F
 12.9570246584623590  0.8311935193844842 12.3509702961401739   F   F   F
 15.8363634714538986  0.8311935193844842 12.3509702961401739   F   F   F
 18.7157022844455803  0.8311935193844842 12.3509702961401739   F   F   F
 27.3566697702240091 14.1330723492699217 14.7224898636163513   T   T   T
  5.7586776259832231  3.3247740775376884 12.3509702961401739   F   F   F
  8.6380164389749048  3.3247740775376884 12.3509702961401739   F   F   F
 11.5173552519664444  3.3247740775376884 12.3509702961401739   F   F   F
 14.3966940649581279  3.3247740775376884 12.3509702961401739   F   F   F
 17.2760328779496675  3.3247740775376884 12.3509702961401739   F   F   F
 20.1553716909413509  3.3247740775376884 12.3509702961401739   F   F   F
  4.3190082194875243  5.8183546356910165 12.3509702961401739   F   F   F
  7.1983470324790639  5.8183546356910165 12.3509702961401739   F   F   F
  4.3190082194874524  0.8311935193844842 12.3509702961401739   F   F   F
 10.0776858454707465  5.8183546356910165 12.3509702961401739   F   F   F
 20.1553716909413509  9.9743222326130656 10.0000000000000853   F   F   F
 14.3966940649581279  9.9743222326130656 10.0000000000000853   F   F   F
  2.8793388129916830  0.0000000000000000 10.0000000000000853   F   F   F
  5.7586776259832231  0.0000000000000000 10.0000000000000853   F   F   F
  8.6380164389749048  0.0000000000000000 10.0000000000000853   F   F   F
 11.5173552519664462  0.0000000000000000 10.0000000000000853   F   F   F
 14.3966940649581279  0.0000000000000000 10.0000000000000853   F   F   F
 17.2760328779496675  0.0000000000000000 10.0000000000000853   F   F   F
  1.4396694064958415  2.4935805581533281 10.0000000000000853   F   F   F
  4.3190082194875243  2.4935805581533281 10.0000000000000853   F   F   F
  7.1983470324790648  2.4935805581533281 10.0000000000000853   F   F   F
 10.0776858454707465  2.4935805581533281 10.0000000000000853   F   F   F
 12.9570246584622879  2.4935805581533281 10.0000000000000853   F   F   F
 15.8363634714539696  2.4935805581533281 10.0000000000000853   F   F   F
 18.7157022844455092  2.4935805581533281 10.0000000000000853   F   F   F
  2.8793388129916115  4.9871611163065328 10.0000000000000853   F   F   F
 17.2760328779496675  9.9743222326130656 10.0000000000000853   F   F   F
  5.7586776259832941  4.9871611163065328 10.0000000000000853   F   F   F
 11.5173552519665154  4.9871611163065328 10.0000000000000853   F   F   F
 14.3966940649580568  4.9871611163065328 10.0000000000000853   F   F   F
 17.2760328779497385  4.9871611163065328 10.0000000000000853   F   F   F
 20.1553716909412799  4.9871611163065328 10.0000000000000853   F   F   F
  4.3190082194874524  7.4807416744598605 10.0000000000000853   F   F   F
  7.1983470324791359  7.4807416744598605 10.0000000000000853   F   F   F
 10.0776858454706755  7.4807416744598605 10.0000000000000853   F   F   F
 12.9570246584623572  7.4807416744598605 10.0000000000000853   F   F   F
 15.8363634714538986  7.4807416744598605 10.0000000000000853   F   F   F
 18.7157022844455803  7.4807416744598605 10.0000000000000853   F   F   F
 21.5950410974371216  7.4807416744598605 10.0000000000000853   F   F   F
  5.7586776259832231  9.9743222326130656 10.0000000000000853   F   F   F
  8.6380164389749066  9.9743222326130656 10.0000000000000853   F   F   F
 11.5173552519664462  9.9743222326130656 10.0000000000000853   F   F   F
  8.6380164389748337  4.9871611163065328 10.0000000000000853   F   F   F
 12.9570246584622861  5.8183546356910165 12.3509702961401739   F   F   F
  2.8793388129916830  3.3247740775376884 12.3509702961401739   F   F   F
 20.1641499916442015  1.6598329731648889 14.7166145763711871   T   T   T
 15.8520358143475342  4.1427224565970802 14.7249879827773089   T   T   T
 12.9536800042646227  4.1351607743136860 14.6993658539106864   T   T   T
 10.0741094926150012  4.1437659949436165 14.7064612587512134   T   T   T
  7.1958565686598304  4.1765994200469958 14.6673125998543554   T   T   T
  4.3168790099655370  4.1812372278190200 14.6573331929325263   T   T   T
 21.5837352887437532  4.1619790602197169 14.6971921373664358   T   T   T
 17.2767288470309097  1.6600756513451824 14.7340456486077258   T   T   T
 18.7227115661189494  4.1610960137504538 14.7124834384845222   T   T   T
 14.4094774816556725  1.6544261583043141 14.7346377042671595   T   T   T
  8.6390936889388712  1.6551461725539274 14.6879381796312067   T   T   T
  5.7544830054269207  1.6604317265136577 14.6613649810865407   T   T   T
  2.8816534445011399  1.6646935993946874 14.7018159580432357   T   T   T
 15.8363634714539696  5.8183546356910165 12.3509702961401739   F   F   F
 27.3537187234204140 15.7926768683040812 12.3509702961401739   F   F   F
 24.4743799104287305 15.7926768683040812 12.3509702961401739   F   F   F
 21.5950410974371927 15.7926768683040812 12.3509702961401739   F   F   F
 11.5207581473562826  1.6488776422479468 14.7131664867052976   T   T   T
 23.0291478208358456  6.6803554425082918 14.6663115084229290   T   T   T
  5.7626908794715286  6.6739023684390366 14.6792984333404863   T   T   T
  8.6462178546010922  6.6518576451833686 14.6883244971014530   T   T   T
 20.1204452889738050 11.6373445280610639 14.6947205298514980   T   T   T
 17.2567911359438142 11.6341179692326318 14.7221443262932805   T   T   T
 14.3998570561985080 11.6316225697685844 14.7325842957165474   T   T   T
 11.5309764638769643 11.6371405727655599 14.6835308886154436   T   T   T
  8.6214547964117703 11.6188624958098625 14.6911026721047655   T   T   T
 25.9011664811226332 11.6320905189129853 14.7116189169902043   T   T   T
 21.5930619104999266  9.1587859487378687 14.7187867087057995   T   T   T
 18.7010278427182932  9.1423390942988583 14.7415094583731605   T   T   T
 15.8331053942533106  9.1311606029903611 14.7311518643656711   T   T   T
 12.9647604344514402  9.1378098690231049 14.7081563621753659   T   T   T
 10.0657126070898162  9.1370557498633840 14.6914566164816804   T   T   T
  7.1817969180350918  9.1441847894959789 14.7168867534471026   T   T   T
 24.4596278844327806  9.1696959094396622 14.7321430601797196   T   T   T
 20.1487229710754434  6.6640611149814699 14.7290071462164800   T   T   T
 17.2754984048167621  6.6537237164729177 14.7387231280071305   T   T   T
 14.4064675694621958  6.6422030064335367 14.6957038305700820   T   T   T
 11.5242260264787539  6.6364323335200162 14.6974616870518613   T   T   T
 18.7157022844455092 15.7926768683040812 12.3509702961401739   F   F   F
 15.8363634714539696 15.7926768683040812 12.3509702961401739   F   F   F
 26.0096230246317894 15.2746311929986849 22.1898602521955297   T   T   T
 10.0776858454707465 15.7926768683040812 12.3509702961401739   F   F   F
 23.0347105039329634  8.3119351938442207 12.3509702961401739   F   F   F
  7.1983470324791359 10.8055157519975484 12.3509702961401739   F   F   F
 14.3966940649580568  8.3119351938442207 12.3509702961401739   F   F   F
 12.9570246584622861 15.7926768683040812 12.3509702961401739   F   F   F
 10.0776858454706755 10.8055157519975484 12.3509702961401739   F   F   F
 12.9570246584623572 10.8055157519975484 12.3509702961401739   F   F   F
 15.8363634714538968 10.8055157519975484 12.3509702961401739   F   F   F
 18.7157022844455803 10.8055157519975484 12.3509702961401739   F   F   F
 11.5173552519665172  8.3119351938442207 12.3509702961401739   F   F   F
  8.6380164389748337  8.3119351938442207 12.3509702961401739   F   F   F
 21.5950410974371216 10.8055157519975484 12.3509702961401739   F   F   F
 20.1553716909412799  8.3119351938442207 12.3509702961401739   F   F   F
  8.6380164389749048 13.2990963101507536 12.3509702961401739   F   F   F
 11.5173552519664462 13.2990963101507536 12.3509702961401739   F   F   F
 24.4743799104288051 10.8055157519975484 12.3509702961401739   F   F   F
 17.2760328779497385  8.3119351938442207 12.3509702961401739   F   F   F
 18.7157022844455092  5.8183546356910165 12.3509702961401739   F   F   F
 14.3966940649581279 13.2990963101507536 12.3509702961401739   F   F   F
 17.2760328779496675 13.2990963101507536 12.3509702961401739   F   F   F
 20.1553716909413509 13.2990963101507536 12.3509702961401739   F   F   F
  5.7586776259832941  8.3119351938442207 12.3509702961401739   F   F   F
 25.9140493169245758 13.2990963101507536 12.3509702961401739   F   F   F
 21.5950410974371927  5.8183546356910165 12.3509702961401739   F   F   F
 23.0347105039328923 13.2990963101507536 12.3509702961401739   F   F   F
 19.5352322287780531  1.1469047458474220 22.9759418061148430   T   T   T
 23.0376539073750592  7.3414012323348112 22.4570549066178096   T   T   T
  8.5440789379868374 10.6522920098615170 21.3413576614486260   T   T   T
 18.8860477109953990 12.3358185416646524 22.6839322230136773   T   T   T
 22.2331556618684445 14.4480467598471609 19.8129177017614033   T   T   T
 15.9658598212584071  6.1802784139881410 22.7465145174517183   T   T   T
 24.7737951858017311  9.4563495173253962 19.7797168312266862   T   T   T
  2.3667706373053337  2.6838490308275782 19.3932529489574286   T   T   T
 25.9488796176156349 17.2677535211543400 21.5362178359896426   T   T   T
 22.7701762217922905 11.4170075070491102 21.6130603399978796   T   T   T
  9.2851211655608843 14.4090139083834661 19.6932523410818341   T   T   T
 12.2622951088912728  8.6700033378958175 20.1722111869242724   T   T   T
  5.4790127590004793  0.7408465109946198 22.6724162315614954   T   T   T
 12.2953838289659938  4.6475309568126884 21.5133249063288652   T   T   T
 15.5839591075905446 10.1223792493970439 21.5435148216500671   T   T   T
  8.7426731583245374  6.6419868491988030 22.5248707163990929   T   T   T
  9.2404358255581496  2.0157939153185653 19.7922664255596779   T   T   T
 15.7478440890510498 14.3840644124607504 20.4004382507881346   T   T   T
 18.9652044861906397 16.2467043999111560 21.3180987560394968   T   T   T
 12.1598177474391100 12.0316939343409501 22.8458962216975685   T   T   T
 26.0966264622781452 13.4131681102619282 23.0345805678595852   T   T   T
 12.2773602036651468 15.9424948089698830 21.4741023913829245   T   T   T
 15.7058993765245862  3.1422190969885575 19.6278182554283411   T   T   T
 19.7193945083798283  5.0323228919770964 21.4138582208019272   T   T   T
 12.1151772838003886  0.7772580978635892 23.0123268909735721   T   T   T
 19.0844048362550112  8.6308897669506557 19.5355125396885789   T   T   T
  5.5275423644469139  4.5225282986863142 20.9579453964883733   T   T   T
