# Supplementary material for: NO2 Adsorption on Oxygen-Modified Ag at Ambient Conditions
Source: J Am Chem Soc. 2025 Nov 5;147(46):43139–52. doi: 10.1021/jacs.5c16683 (PMC12636020; doi:10.1021/jacs.5c16683)
Supplement: Supplementary file 2 [file ja5c16683_si_002.zip › structures-NO2_O-modified_Ag111/surfaces/o-covered/p7x7-stoi/p7x7-stoi.cif]

data_image0
_chemical_formula_structural       Ag268O36
_chemical_formula_sum              "Ag268 O36"
_cell_length_a       20.1554
_cell_length_b       20.1554
_cell_length_c       34.0529
_cell_angle_alpha    90
_cell_angle_beta     90
_cell_angle_gamma    60

_space_group_name_H-M_alt    "P 1"
_space_group_IT_number       1

loop_
  _space_group_symop_operation_xyz
  'x, y, z'

loop_
  _atom_site_type_symbol
  _atom_site_label
  _atom_site_symmetry_multiplicity
  _atom_site_fract_x
  _atom_site_fract_y
  _atom_site_fract_z
  _atom_site_occupancy
  Ag  Ag1       1.0  0.00000  0.00000  0.29366  1.0000
  Ag  Ag2       1.0  0.28647  0.42766  0.49923  1.0000
  Ag  Ag3       1.0  0.43094  0.42590  0.50596  1.0000
  Ag  Ag4       1.0  0.57138  0.42943  0.49926  1.0000
  Ag  Ag5       1.0  0.71614  0.42913  0.49933  1.0000
  Ag  Ag6       1.0  0.85548  0.43038  0.49816  1.0000
  Ag  Ag7       1.0  0.00003  0.56937  0.50215  1.0000
  Ag  Ag8       1.0  0.14197  0.56939  0.50231  1.0000
  Ag  Ag9       1.0  0.28596  0.57049  0.50518  1.0000
  Ag  Ag10      1.0  0.43073  0.56970  0.50478  1.0000
  Ag  Ag11      1.0  0.57484  0.56947  0.50156  1.0000
  Ag  Ag12      1.0  0.71624  0.57012  0.49939  1.0000
  Ag  Ag13      1.0  0.85855  0.56814  0.50191  1.0000
  Ag  Ag14      1.0  0.00352  0.71078  0.50129  1.0000
  Ag  Ag15      1.0  0.14257  0.71434  0.50345  1.0000
  Ag  Ag16      1.0  0.28595  0.71255  0.49771  1.0000
  Ag  Ag17      1.0  0.42987  0.71280  0.50316  1.0000
  Ag  Ag18      1.0  0.57002  0.71307  0.49897  1.0000
  Ag  Ag19      1.0  0.71547  0.71363  0.50156  1.0000
  Ag  Ag20      1.0  0.85603  0.71135  0.50198  1.0000
  Ag  Ag21      1.0  0.99940  0.85647  0.50381  1.0000
  Ag  Ag22      1.0  0.14211  0.85805  0.50489  1.0000
  Ag  Ag23      1.0  0.28498  0.85766  0.50337  1.0000
  Ag  Ag24      1.0  0.42871  0.85609  0.50408  1.0000
  Ag  Ag25      1.0  0.56992  0.85753  0.50192  1.0000
  Ag  Ag26      1.0  0.71249  0.85771  0.50469  1.0000
  Ag  Ag27      1.0  0.85635  0.85865  0.50169  1.0000
  Ag  Ag28      1.0  0.03811  0.07573  0.57715  1.0000
  Ag  Ag29      1.0  0.21677  0.25085  0.56833  1.0000
  Ag  Ag30      1.0  0.20970  0.08136  0.57790  1.0000
  Ag  Ag31      1.0  0.14174  0.42597  0.50182  1.0000
  Ag  Ag32      1.0  0.99938  0.42902  0.49782  1.0000
  Ag  Ag33      1.0  0.85678  0.28964  0.49996  1.0000
  Ag  Ag34      1.0  0.71758  0.28511  0.50343  1.0000
  Ag  Ag35      1.0  0.38014  0.80910  0.43347  1.0000
  Ag  Ag36      1.0  0.52259  0.81044  0.43209  1.0000
  Ag  Ag37      1.0  0.66626  0.81024  0.43260  1.0000
  Ag  Ag38      1.0  0.80897  0.80964  0.43303  1.0000
  Ag  Ag39      1.0  0.95260  0.95143  0.43196  1.0000
  Ag  Ag40      1.0  0.09545  0.95155  0.43216  1.0000
  Ag  Ag41      1.0  0.23744  0.95194  0.43214  1.0000
  Ag  Ag42      1.0  0.38013  0.95172  0.43226  1.0000
  Ag  Ag43      1.0  0.52296  0.95264  0.43158  1.0000
  Ag  Ag44      1.0  0.66641  0.95244  0.43293  1.0000
  Ag  Ag45      1.0  0.80959  0.95191  0.43196  1.0000
  Ag  Ag46      1.0  0.00063  0.99977  0.49912  1.0000
  Ag  Ag47      1.0  0.14016  0.00314  0.50297  1.0000
  Ag  Ag48      1.0  0.28221  0.99878  0.50059  1.0000
  Ag  Ag49      1.0  0.04898  0.24010  0.57807  1.0000
  Ag  Ag50      1.0  0.42726  0.00006  0.50060  1.0000
  Ag  Ag51      1.0  0.71473  0.99936  0.50237  1.0000
  Ag  Ag52      1.0  0.85749  0.00082  0.50140  1.0000
  Ag  Ag53      1.0  0.99724  0.14688  0.50269  1.0000
  Ag  Ag54      1.0  0.13983  0.14549  0.50335  1.0000
  Ag  Ag55      1.0  0.28139  0.14645  0.50130  1.0000
  Ag  Ag56      1.0  0.42832  0.14213  0.50228  1.0000
  Ag  Ag57      1.0  0.56974  0.14634  0.49837  1.0000
  Ag  Ag58      1.0  0.71705  0.14290  0.50408  1.0000
  Ag  Ag59      1.0  0.85749  0.14590  0.50135  1.0000
  Ag  Ag60      1.0  0.99790  0.28632  0.49884  1.0000
  Ag  Ag61      1.0  0.13920  0.28716  0.49925  1.0000
  Ag  Ag62      1.0  0.28487  0.28429  0.50296  1.0000
  Ag  Ag63      1.0  0.42770  0.28480  0.50301  1.0000
  Ag  Ag64      1.0  0.57409  0.28434  0.50318  1.0000
  Ag  Ag65      1.0  0.68206  0.02993  0.65440  1.0000
  Ag  Ag66      1.0  0.23729  0.80972  0.43196  1.0000
  Ag  Ag67      1.0  0.21421  0.33047  0.65532  1.0000
  Ag  Ag68      1.0  0.06115  0.32250  0.64812  1.0000
  Ag  Ag69      1.0  0.51548  0.95345  0.56931  1.0000
  Ag  Ag70      1.0  0.51679  0.76052  0.58014  1.0000
  Ag  Ag71      1.0  0.37038  0.92921  0.57936  1.0000
  Ag  Ag72      1.0  0.53242  0.01532  0.65192  1.0000
  Ag  Ag73      1.0  0.32951  0.83775  0.65725  1.0000
  Ag  Ag74      1.0  0.38121  0.99152  0.65444  1.0000
  Ag  Ag75      1.0  0.55813  0.82529  0.65227  1.0000
  Ag  Ag76      1.0  0.68637  0.12508  0.58476  1.0000
  Ag  Ag77      1.0  0.84184  0.23414  0.56985  1.0000
  Ag  Ag78      1.0  0.84330  0.08530  0.57457  1.0000
  Ag  Ag79      1.0  0.68119  0.27108  0.58481  1.0000
  Ag  Ag80      1.0  0.88831  0.32973  0.65023  1.0000
  Ag  Ag81      1.0  0.65234  0.20096  0.65841  1.0000
  Ag  Ag82      1.0  0.70464  0.34944  0.65366  1.0000
  Ag  Ag83      1.0  0.86650  0.17512  0.65312  1.0000
  Ag  Ag84      1.0  0.69171  0.43219  0.57923  1.0000
  Ag  Ag85      1.0  0.81242  0.65424  0.56951  1.0000
  Ag  Ag86      1.0  0.86975  0.41390  0.57848  1.0000
  Ag  Ag87      1.0  0.69673  0.59097  0.57970  1.0000
  Ag  Ag88      1.0  0.87298  0.67385  0.65154  1.0000
  Ag  Ag89      1.0  0.67162  0.52066  0.65080  1.0000
  Ag  Ag90      1.0  0.71788  0.65709  0.65394  1.0000
  Ag  Ag91      1.0  0.89714  0.48895  0.64752  1.0000
  Ag  Ag92      1.0  0.65310  0.79285  0.57674  1.0000
  Ag  Ag93      1.0  0.81458  0.95491  0.56925  1.0000
  Ag  Ag94      1.0  0.78983  0.81969  0.58099  1.0000
  Ag  Ag95      1.0  0.64826  0.97774  0.57886  1.0000
  Ag  Ag96      1.0  0.85723  0.01879  0.65542  1.0000
  Ag  Ag97      1.0  0.72005  0.79462  0.65755  1.0000
  Ag  Ag98      1.0  0.35444  0.78239  0.57891  1.0000
  Ag  Ag99      1.0  0.53689  0.51316  0.65509  1.0000
  Ag  Ag100     1.0  0.36173  0.67831  0.65587  1.0000
  Ag  Ag101     1.0  0.32751  0.51624  0.65797  1.0000
  Ag  Ag102     1.0  0.22614  0.14769  0.65272  1.0000
  Ag  Ag103     1.0  0.00711  0.44333  0.57805  1.0000
  Ag  Ag104     1.0  0.18085  0.61980  0.56994  1.0000
  Ag  Ag105     1.0  0.14351  0.48301  0.57759  1.0000
  Ag  Ag106     1.0  0.96397  0.64493  0.57656  1.0000
  Ag  Ag107     1.0  0.19951  0.66876  0.65349  1.0000
  Ag  Ag108     1.0  0.06766  0.46354  0.65297  1.0000
  Ag  Ag109     1.0  0.02633  0.68018  0.64868  1.0000
  Ag  Ag110     1.0  0.19355  0.50536  0.65718  1.0000
  Ag  Ag111     1.0  0.98751  0.78464  0.57833  1.0000
  Ag  Ag112     1.0  0.19144  0.91561  0.57087  1.0000
  Ag  Ag113     1.0  0.17486  0.77077  0.58004  1.0000
  Ag  Ag114     1.0  0.02207  0.91373  0.57870  1.0000
  Ag  Ag115     1.0  0.20848  0.99210  0.65175  1.0000
  Ag  Ag116     1.0  0.00232  0.17426  0.64514  1.0000
  Ag  Ag117     1.0  0.98813  0.87894  0.65488  1.0000
  Ag  Ag118     1.0  0.19563  0.83254  0.65644  1.0000
  Ag  Ag119     1.0  0.37226  0.11127  0.57376  1.0000
  Ag  Ag120     1.0  0.48762  0.31160  0.57080  1.0000
  Ag  Ag121     1.0  0.49941  0.14884  0.57654  1.0000
  Ag  Ag122     1.0  0.32458  0.30481  0.58303  1.0000
  Ag  Ag123     1.0  0.53333  0.35679  0.65589  1.0000
  Ag  Ag124     1.0  0.37244  0.13559  0.65643  1.0000
  Ag  Ag125     1.0  0.35617  0.35951  0.65815  1.0000
  Ag  Ag126     1.0  0.51918  0.19467  0.65531  1.0000
  Ag  Ag127     1.0  0.33242  0.46565  0.57710  1.0000
  Ag  Ag128     1.0  0.49287  0.61441  0.56976  1.0000
  Ag  Ag129     1.0  0.51032  0.44722  0.57976  1.0000
  Ag  Ag130     1.0  0.34301  0.61449  0.57953  1.0000
  Ag  Ag131     1.0  0.54484  0.67058  0.65499  1.0000
  Ag  Ag132     1.0  0.02670  0.00655  0.65334  1.0000
  Ag  Ag133     1.0  0.09567  0.80914  0.43366  1.0000
  Ag  Ag134     1.0  0.56949  0.99923  0.50246  1.0000
  Ag  Ag135     1.0  0.80914  0.66747  0.43188  1.0000
  Ag  Ag136     1.0  0.00000  0.71429  0.29366  1.0000
  Ag  Ag137     1.0  0.14286  0.71429  0.29366  1.0000
  Ag  Ag138     1.0  0.28571  0.71429  0.29366  1.0000
  Ag  Ag139     1.0  0.42857  0.71429  0.29366  1.0000
  Ag  Ag140     1.0  0.57143  0.71429  0.29366  1.0000
  Ag  Ag141     1.0  0.71429  0.71429  0.29366  1.0000
  Ag  Ag142     1.0  0.85714  0.71429  0.29366  1.0000
  Ag  Ag143     1.0  1.00000  0.85714  0.29366  1.0000
  Ag  Ag144     1.0  0.14286  0.85714  0.29366  1.0000
  Ag  Ag145     1.0  0.28571  0.85714  0.29366  1.0000
  Ag  Ag146     1.0  0.42857  0.85714  0.29366  1.0000
  Ag  Ag147     1.0  0.57143  0.85714  0.29366  1.0000
  Ag  Ag148     1.0  0.71429  0.85714  0.29366  1.0000
  Ag  Ag149     1.0  0.85714  0.85714  0.29366  1.0000
  Ag  Ag150     1.0  0.85714  0.57143  0.29366  1.0000
  Ag  Ag151     1.0  0.04762  0.04762  0.36270  1.0000
  Ag  Ag152     1.0  0.33333  0.04762  0.36270  1.0000
  Ag  Ag153     1.0  0.47619  0.04762  0.36270  1.0000
  Ag  Ag154     1.0  0.61905  0.04762  0.36270  1.0000
  Ag  Ag155     1.0  0.76190  0.04762  0.36270  1.0000
  Ag  Ag156     1.0  0.90476  0.04762  0.36270  1.0000
  Ag  Ag157     1.0  0.95260  0.80929  0.43258  1.0000
  Ag  Ag158     1.0  0.19048  0.19048  0.36270  1.0000
  Ag  Ag159     1.0  0.33333  0.19048  0.36270  1.0000
  Ag  Ag160     1.0  0.47619  0.19048  0.36270  1.0000
  Ag  Ag161     1.0  0.61905  0.19048  0.36270  1.0000
  Ag  Ag162     1.0  0.76190  0.19048  0.36270  1.0000
  Ag  Ag163     1.0  0.90476  0.19048  0.36270  1.0000
  Ag  Ag164     1.0  0.04762  0.33333  0.36270  1.0000
  Ag  Ag165     1.0  0.19048  0.33333  0.36270  1.0000
  Ag  Ag166     1.0  0.19048  0.04762  0.36270  1.0000
  Ag  Ag167     1.0  0.33333  0.33333  0.36270  1.0000
  Ag  Ag168     1.0  0.71429  0.57143  0.29366  1.0000
  Ag  Ag169     1.0  0.42857  0.57143  0.29366  1.0000
  Ag  Ag170     1.0  0.14286  0.00000  0.29366  1.0000
  Ag  Ag171     1.0  0.28571  0.00000  0.29366  1.0000
  Ag  Ag172     1.0  0.42857  0.00000  0.29366  1.0000
  Ag  Ag173     1.0  0.57143  0.00000  0.29366  1.0000
  Ag  Ag174     1.0  0.71429  0.00000  0.29366  1.0000
  Ag  Ag175     1.0  0.85714  0.00000  0.29366  1.0000
  Ag  Ag176     1.0  0.00000  0.14286  0.29366  1.0000
  Ag  Ag177     1.0  0.14286  0.14286  0.29366  1.0000
  Ag  Ag178     1.0  0.28571  0.14286  0.29366  1.0000
  Ag  Ag179     1.0  0.42857  0.14286  0.29366  1.0000
  Ag  Ag180     1.0  0.57143  0.14286  0.29366  1.0000
  Ag  Ag181     1.0  0.71429  0.14286  0.29366  1.0000
  Ag  Ag182     1.0  0.85714  0.14286  0.29366  1.0000
  Ag  Ag183     1.0  0.00000  0.28571  0.29366  1.0000
  Ag  Ag184     1.0  0.57143  0.57143  0.29366  1.0000
  Ag  Ag185     1.0  0.14286  0.28571  0.29366  1.0000
  Ag  Ag186     1.0  0.42857  0.28571  0.29366  1.0000
  Ag  Ag187     1.0  0.57143  0.28571  0.29366  1.0000
  Ag  Ag188     1.0  0.71429  0.28571  0.29366  1.0000
  Ag  Ag189     1.0  0.85714  0.28571  0.29366  1.0000
  Ag  Ag190     1.0  0.00000  0.42857  0.29366  1.0000
  Ag  Ag191     1.0  0.14286  0.42857  0.29366  1.0000
  Ag  Ag192     1.0  0.28571  0.42857  0.29366  1.0000
  Ag  Ag193     1.0  0.42857  0.42857  0.29366  1.0000
  Ag  Ag194     1.0  0.57143  0.42857  0.29366  1.0000
  Ag  Ag195     1.0  0.71429  0.42857  0.29366  1.0000
  Ag  Ag196     1.0  0.85714  0.42857  0.29366  1.0000
  Ag  Ag197     1.0  0.00000  0.57143  0.29366  1.0000
  Ag  Ag198     1.0  0.14286  0.57143  0.29366  1.0000
  Ag  Ag199     1.0  0.28571  0.57143  0.29366  1.0000
  Ag  Ag200     1.0  0.28571  0.28571  0.29366  1.0000
  Ag  Ag201     1.0  0.47619  0.33333  0.36270  1.0000
  Ag  Ag202     1.0  0.04762  0.19048  0.36270  1.0000
  Ag  Ag203     1.0  0.95246  0.09512  0.43164  1.0000
  Ag  Ag204     1.0  0.66679  0.23783  0.43340  1.0000
  Ag  Ag205     1.0  0.52378  0.23849  0.43135  1.0000
  Ag  Ag206     1.0  0.38101  0.23824  0.43286  1.0000
  Ag  Ag207     1.0  0.23851  0.23773  0.43137  1.0000
  Ag  Ag208     1.0  0.09529  0.23720  0.43122  1.0000
  Ag  Ag209     1.0  0.95257  0.23733  0.43119  1.0000
  Ag  Ag210     1.0  0.80989  0.09525  0.43227  1.0000
  Ag  Ag211     1.0  0.80891  0.23827  0.43157  1.0000
  Ag  Ag212     1.0  0.66782  0.09504  0.43224  1.0000
  Ag  Ag213     1.0  0.38012  0.09539  0.43207  1.0000
  Ag  Ag214     1.0  0.23736  0.09505  0.43229  1.0000
  Ag  Ag215     1.0  0.09496  0.09477  0.43281  1.0000
  Ag  Ag216     1.0  0.61905  0.33333  0.36270  1.0000
  Ag  Ag217     1.0  0.90476  0.90476  0.36270  1.0000
  Ag  Ag218     1.0  0.76190  0.90476  0.36270  1.0000
  Ag  Ag219     1.0  0.61905  0.90476  0.36270  1.0000
  Ag  Ag220     1.0  0.52360  0.09483  0.43185  1.0000
  Ag  Ag221     1.0  0.95244  0.38074  0.43049  1.0000
  Ag  Ag222     1.0  0.09570  0.38095  0.43065  1.0000
  Ag  Ag223     1.0  0.23836  0.38040  0.43201  1.0000
  Ag  Ag224     1.0  0.66623  0.66760  0.43139  1.0000
  Ag  Ag225     1.0  0.52310  0.66686  0.43141  1.0000
  Ag  Ag226     1.0  0.38157  0.66573  0.43174  1.0000
  Ag  Ag227     1.0  0.23824  0.66543  0.43177  1.0000
  Ag  Ag228     1.0  0.09556  0.66641  0.43209  1.0000
  Ag  Ag229     1.0  0.95222  0.66700  0.43224  1.0000
  Ag  Ag230     1.0  0.80953  0.52500  0.43069  1.0000
  Ag  Ag231     1.0  0.66573  0.52460  0.43118  1.0000
  Ag  Ag232     1.0  0.52325  0.52348  0.43185  1.0000
  Ag  Ag233     1.0  0.38113  0.52330  0.43479  1.0000
  Ag  Ag234     1.0  0.23863  0.52371  0.43209  1.0000
  Ag  Ag235     1.0  0.09569  0.52358  0.43234  1.0000
  Ag  Ag236     1.0  0.95201  0.52485  0.43124  1.0000
  Ag  Ag237     1.0  0.80927  0.38104  0.43038  1.0000
  Ag  Ag238     1.0  0.66692  0.38003  0.43177  1.0000
  Ag  Ag239     1.0  0.52316  0.38087  0.43227  1.0000
  Ag  Ag240     1.0  0.38155  0.38098  0.43230  1.0000
  Ag  Ag241     1.0  0.47619  0.90476  0.36270  1.0000
  Ag  Ag242     1.0  0.33333  0.90476  0.36270  1.0000
  Ag  Ag243     1.0  0.85893  0.85043  0.65286  1.0000
  Ag  Ag244     1.0  0.04762  0.90476  0.36270  1.0000
  Ag  Ag245     1.0  0.90476  0.47619  0.36270  1.0000
  Ag  Ag246     1.0  0.04762  0.61905  0.36270  1.0000
  Ag  Ag247     1.0  0.47619  0.47619  0.36270  1.0000
  Ag  Ag248     1.0  0.19048  0.90476  0.36270  1.0000
  Ag  Ag249     1.0  0.19048  0.61905  0.36270  1.0000
  Ag  Ag250     1.0  0.33333  0.61905  0.36270  1.0000
  Ag  Ag251     1.0  0.47619  0.61905  0.36270  1.0000
  Ag  Ag252     1.0  0.61905  0.61905  0.36270  1.0000
  Ag  Ag253     1.0  0.33333  0.47619  0.36270  1.0000
  Ag  Ag254     1.0  0.19048  0.47619  0.36270  1.0000
  Ag  Ag255     1.0  0.76190  0.61905  0.36270  1.0000
  Ag  Ag256     1.0  0.76190  0.47619  0.36270  1.0000
  Ag  Ag257     1.0  0.04762  0.76190  0.36270  1.0000
  Ag  Ag258     1.0  0.19048  0.76190  0.36270  1.0000
  Ag  Ag259     1.0  0.90476  0.61905  0.36270  1.0000
  Ag  Ag260     1.0  0.61905  0.47619  0.36270  1.0000
  Ag  Ag261     1.0  0.76190  0.33333  0.36270  1.0000
  Ag  Ag262     1.0  0.33333  0.76190  0.36270  1.0000
  Ag  Ag263     1.0  0.47619  0.76190  0.36270  1.0000
  Ag  Ag264     1.0  0.61905  0.76190  0.36270  1.0000
  Ag  Ag265     1.0  0.04762  0.47619  0.36270  1.0000
  Ag  Ag266     1.0  0.90476  0.76190  0.36270  1.0000
  Ag  Ag267     1.0  0.90476  0.33333  0.36270  1.0000
  Ag  Ag268     1.0  0.76190  0.76190  0.36270  1.0000
  O   O1        1.0  0.91767  0.06740  0.67829  1.0000
  O   O2        1.0  0.95118  0.37807  0.67078  1.0000
  O   O3        1.0  0.14167  0.61404  0.63115  1.0000
  O   O4        1.0  0.60906  0.71566  0.67747  1.0000
  O   O5        1.0  0.67757  0.87295  0.60694  1.0000
  O   O6        1.0  0.63150  0.70320  0.55801  1.0000
  O   O7        1.0  0.59535  0.40423  0.67847  1.0000
  O   O8        1.0  0.96709  0.03015  0.56270  1.0000
  O   O9        1.0  0.02866  0.53169  0.59751  1.0000
  O   O10       1.0  0.09884  0.12726  0.60279  1.0000
  O   O11       1.0  0.98499  0.35583  0.55757  1.0000
  O   O12       1.0  0.79716  0.96563  0.63499  1.0000
  O   O13       1.0  0.82971  0.60485  0.63074  1.0000
  O   O14       1.0  0.06858  0.80419  0.60849  1.0000
  O   O15       1.0  0.62674  0.38309  0.55985  1.0000
  O   O16       1.0  0.26057  0.41909  0.56370  1.0000
  O   O17       1.0  0.40034  0.50555  0.60673  1.0000
  O   O18       1.0  0.27055  0.03867  0.67606  1.0000
  O   O19       1.0  0.46827  0.30867  0.63579  1.0000
  O   O20       1.0  0.47574  0.62674  0.63510  1.0000
  O   O21       1.0  0.24883  0.39880  0.68351  1.0000
  O   O22       1.0  0.39244  0.19394  0.60627  1.0000
  O   O23       1.0  0.28952  0.73035  0.56234  1.0000
  O   O24       1.0  0.41467  0.82714  0.61290  1.0000
  O   O25       1.0  0.32286  0.04151  0.55573  1.0000
  O   O26       1.0  0.49433  0.94062  0.63315  1.0000
  O   O27       1.0  0.25222  0.72312  0.67949  1.0000
  O   O28       1.0  0.91712  0.73913  0.67336  1.0000
  O   O29       1.0  0.14171  0.94382  0.63310  1.0000
  O   O30       1.0  0.61611  0.08938  0.55751  1.0000
  O   O31       1.0  0.75079  0.16603  0.61782  1.0000
  O   O32       1.0  0.81776  0.28745  0.63080  1.0000
  O   O33       1.0  0.57073  0.08425  0.67648  1.0000
  O   O34       1.0  0.90168  0.76238  0.55581  1.0000
  O   O35       1.0  0.75814  0.47812  0.60207  1.0000
  O   O36       1.0  0.17701  0.25966  0.63026  1.0000
