# Supplementary material for: NO2 Adsorption on Oxygen-Modified Ag at Ambient Conditions
Source: J Am Chem Soc. 2025 Nov 5;147(46):43139–52. doi: 10.1021/jacs.5c16683 (PMC12636020; doi:10.1021/jacs.5c16683)
Supplement: Supplementary file 2 [file ja5c16683_si_002.zip › structures-NO2_O-modified_Ag111/surfaces/o-covered/p7x7-stoi/POSCAR]

Ag  O 
 1.0000000000000000
    20.1553716909413509    0.0000000000000000    0.0000000000000000
    10.0776858454706755   17.4550639070729261    0.0000000000000000
     0.0000000000000000    0.0000000000000000   34.0529108884204703
 Ag  O  
 268  36
Selective dynamics
Cartesian
  0.0000000000000000  0.0000000000000000 10.0000000000000853   F   F   F
 10.0837479826450380  7.4648277186459326 17.0001815821106703   T   T   T
 12.9777593698162512  7.4340476802161879 17.2294454595750857   T   T   T
 15.8440204731619048  7.4957836889192615 17.0013703712400108   T   T   T
 18.7587361107007702  7.4905363119262596 17.0036641650378364   T   T   T
 21.5798349846096791  7.5123683280443574 16.9639670186113030   T   T   T
  5.7384553613679277  9.9383175807805593 17.0996541118569496   T   T   T
  8.5995021915019763  9.9387206905347938 17.1050699785615166   T   T   T
 11.5128382709271602  9.9580047845210924 17.2029811157389467   T   T   T
 14.4228266949366404  9.9441518021027449 17.1892124457324975   T   T   T
 17.3250781378453986  9.9400494775258910 17.0797265417488653   T   T   T
 20.1815731441697572  9.9514968418118102 17.0058128656053782   T   T   T
 23.0299713086782774  9.9169290032286188 17.0915775049485248   T   T   T
  7.2338552585794540 12.4066570387423738 17.0705193117395275   T   T   T
 10.0724608764540307 12.4688207539565816 17.1440613562121982   T   T   T
 12.9442408128966999 12.4376552058646261 16.9484477325964598   T   T   T
 15.8475310561458578 12.4418826336578938 17.1339050778676842   T   T   T
 18.6751158187650965 12.4466314093986110 16.9912713824329416   T   T   T
 21.6123166679256897 12.4564542119615886 17.0794178026694681   T   T   T
 24.4223796095419736 12.4166737745743436 17.0940073281344276   T   T   T
 28.7744997611665454 14.9497840658881120 17.1562844832340318   T   T   T
 11.5115693045591811 14.9773869124231158 17.1928256682146277   T   T   T
 14.3870076323035914 14.9704707297076123 17.1411995162646171   T   T   T
 17.2682433290704296 14.9431733104041946 17.1653989680584083   T   T   T
 20.1289496886031500 14.9682224323483570 17.0918326285347071   T   T   T
 23.0042442016430577 14.9714269565392204 17.1860506370418271   T   T   T
 25.9132368203735268 14.9877989897817905 17.0841253618136761   T   T   T
  1.5312548515479014  1.3219414696236909 19.6535695523057576   T   T   T
  6.8970115894435544  4.3785380919756136 19.3533717123991025   T   T   T
  5.0464424581721357  1.4201757813791553 19.6791862543842093   T   T   T
  7.1496550037387419  7.4353016038284343 17.0882714125231239   T   T   T
 24.4664071975318187  7.4886238462734802 16.9523778777661711   T   T   T
 20.1877144281394614  5.0557408894928946 17.0251432318458669   T   T   T
 17.3364275915583903  4.9766084414585787 17.1431596986796855   T   T   T
 15.8156982463377052 14.1228111777780097 14.7609303531720286   T   T   T
 18.7003164872500669 14.1462441712071936 14.7140163116464180   T   T   T
 21.5939952789982392 14.1428001675039070 14.7313024002584907   T   T   T
 24.4644725040781026 14.1322933556826182 14.7457890245014021   T   T   T
 28.7882364958741199 16.6072667082025802 14.7095920511404756   T   T   T
 11.5133265940472409 16.6093714300945834 14.7164150414979318   T   T   T
 14.3789490496653851 16.6161083458685859 14.7155023540070928   T   T   T
 17.2528612520673619 16.6122988624909951 14.7196192688241450   T   T   T
 20.1407406580989665 16.6283332811891533 14.6966453573320361   T   T   T
 23.0300749392003397 16.6248288289649437 14.7425670870522065   T   T   T
 25.9107071126309485 16.6156648146184729 14.7093378707462819   T   T   T
 10.0881487219766282 17.4510658606600799 16.9966217464644487   T   T   T
  2.8564906778023937  0.0547497284091677 17.1275690305810215   T   T   T
 15.7534627018322837 17.4338445238059663 17.0464665796264399   T   T   T
  3.4069104384458369  4.1909026588232559 19.6850089879095442   T   T   T
  8.6122249586939326  0.0011014951863646 17.0469132841750266   T   T   T
 24.4769033336615998 17.4439353252337668 17.1071895588937579   T   T   T
 17.2912792824860304  0.0143033128668622 17.0742492114748075   T   T   T
 21.5799799931456135  2.5637543037877628 17.1179493910931271   T   T   T
  4.2845875034681233  2.5395655637969847 17.1404365026835528   T   T   T
  7.1474325631377154  2.5562691597631519 17.0706194335072396   T   T   T
 10.0652178510155785  2.4809006688150879 17.1040498657028550   T   T   T
 12.9580931475090928  2.5542891041532951 16.9708299032260719   T   T   T
 15.8924390588825606  2.4943020992151124 17.1654795756773240   T   T   T
 18.7534614352207321  2.5467098731929103 17.0722682672953496   T   T   T
 22.9985406346122261  4.9976829926400121 16.9870533085897826   T   T   T
  5.6995338970825511  5.0124236858574420 17.0008308540708732   T   T   T
  8.6065832573831624  4.9622973965032129 17.1271207216932133   T   T   T
 11.4905089702796381  4.9711452875243110 17.1289397172618223   T   T   T
 14.4364444208759899  4.9631961998335923 17.1347952371701169   T   T   T
 14.0487137820381633  0.5224387700608712 22.2843591840410902   T   T   T
 12.9428889263885871 14.1337557953754800 14.7094715235891247   T   T   T
  7.6479485926742257  5.7684321385630364 22.3156468578385123   T   T   T
  4.4825472940341449  5.6292581987313488 22.0704769716171363   T   T   T
 19.9982112616628811 16.6424861521197336 19.3867602644595145   T   T   T
 18.0804259449193125 13.2748438024868758 19.7553392104582493   T   T   T
 16.8295162596643380 16.2194930586705794 19.7290488887918372   T   T   T
 10.8856284151577540  0.2674560874114503 22.1999115865541690   T   T   T
 15.0839528260618412 14.6229662626776076 22.3812007350343976   T   T   T
 17.6756298702860803 17.3071193557636462 22.2856014572281609   T   T   T
 19.5662447286575834 14.4054362136879828 22.2118489986666994   T   T   T
 15.0944397902737322  2.1832016535518139 19.9128396629882012   T   T   T
 19.3272624446242709  4.0870005166728598 19.4050457392181031   T   T   T
 17.8566612884184508  1.4889036969758473 19.5656573855527149   T   T   T
 16.4614291754203492  4.7317538072968111 19.9146429731064565   T   T   T
 21.2270812161961295  5.7554355767241088 22.1422208699026086   T   T   T
 15.1733289930364634  3.5078257418296146 22.4208804242759001   T   T   T
 17.7238056121908798  6.0994164256805439 22.2590837381703821   T   T   T
 19.2294123449173355  3.0567034717171016 22.2406904740972848   T   T   T
 18.2972170490190358  7.5438809452813498 19.7246082421843880   T   T   T
 22.9678721032335282 11.4197152672794644 19.3935459899632896   T   T   T
 21.7014281958276740  7.2247343456785726 19.6989933236307344   T   T   T
 19.9985369277944010 10.3153944452659445 19.7405806944818067   T   T   T
 24.3861065974879629 11.7621749912136586 22.1868883175459075   T   T   T
 18.7838081774266570  9.0881350647417172 22.1615102441662657   T   T   T
 21.0911046930474235 11.4695764808928118 22.2684177676070689   T   T   T
 23.0095325760289811  8.5345791087091527 22.0500379443982162   T   T   T
 21.1536770626818331 13.8392899200581088 19.6395458380723973   T   T   T
 26.0414911716156716 16.6680854076082738 19.3844682452750483   T   T   T
 24.1798801918031998 14.3077821353075940 19.7844696294887008   T   T   T
 22.9192775517824856 17.0666008571750076 19.7118392207383550   T   T   T
 17.4672745375480467  0.3280586799034220 22.3191142420054192   T   T   T
 22.5207692352532298 13.8701354236635996 22.3915424416076405   T   T   T
 15.0285127343457798 13.6566062636361742 19.7136803735125810   T   T   T
 15.9926948749711428  8.9572183868885915 22.3076313325651370   T   T   T
 14.1266637143457920 11.8399702806293163 22.3342696065049928   T   T   T
 11.8035796312691286  9.0109922603395187 22.4056430552807306   T   T   T
  6.0463876950330038  2.5779395249698336 22.2268609947545031   T   T   T
  4.6110640673884218  7.7383507825100262 19.6843650527391176   T   T   T
  9.8912033234718990 10.8186853568671335 19.4081210179300356   T   T   T
  7.7601530150746676  8.4309718096845394 19.6684764883073733   T   T   T
 25.9285449609647038 11.2573760600549715 19.6336434750001523   T   T   T
 10.7607181662979077 11.6732136072406742 22.2533950764536748   T   T   T
  6.0351044447729114  8.0911626094387792 22.2354231697671736   T   T   T
  7.3853544473914861 11.8725190971577863 22.0893019675668860   T   T   T
  8.9938095772277880  8.8210075881653029 22.3788166180188881   T   T   T
 27.8109132683950904 13.6959608311982883 19.6937703046276411   T   T   T
 13.0857150764781700 15.9819780205043305 19.4399275088133336   T   T   T
 11.2918781480650843 13.4538713598407238 19.7519242836893376   T   T   T
  9.6531322135461544 15.9492445361508981 19.7063045668852297   T   T   T
 14.2000591440085593 17.3171625536732314 22.1940974962479487   T   T   T
  1.8029929129009905  3.0417885222665983 21.9688152569764021   T   T   T
 28.7737574711405948 15.3420277290430658 22.3004574429443458   T   T   T
 12.3329914486837851 14.5319619613671609 22.3536096104170596   T   T   T
  8.6243241057225415  1.9422377156924819 19.5381640247343036   T   T   T
 12.9683674771613475  5.4389317033189268 19.4374728213779804   T   T   T
 11.5658644164412650  2.5980558610321154 19.6329552195084212   T   T   T
  9.6138555959181478  5.3204795128953739 19.8536994183916207   T   T   T
 14.3451512038761582  6.2277754378964634 22.3348408717474065   T   T   T
  8.8730187226114481  2.3666670867392212 22.3531955344284690   T   T   T
 10.8017736324335640  6.2752080125424943 22.4118537723678699   T   T   T
 12.4261168685477692  3.3979577889138630 22.3152665673176962   T   T   T
 11.3926421679255316  8.1278936240532591 19.6519857204076267   T   T   T
 16.1258911139482599 10.7245966433982023 19.4019444282526585   T   T   T
 14.7925734000370515  7.8062800250168083 19.7423495936485338   T   T   T
 13.1062485885199251 10.7260408359242039 19.7346049207648839   T   T   T
 17.7392833745849394 11.7050298977914586 22.3043106920182943   T   T   T
  0.6041045509254175  0.1143806303608415 22.2480689700547174   T   T   T
 10.0825320650869710 14.1236374505283848 14.7673006306051633   T   T   T
 21.5482861429324082 17.4416492727804275 17.1103199919665450   T   T   T
 23.0349288269789163 11.6506479284851689 14.7068426678044002   T   T   T
  7.1983470324790639 12.4679027907663933 10.0000000000000853   F   F   F
 10.0776858454707465 12.4679027907663933 10.0000000000000853   F   F   F
 12.9570246584622879 12.4679027907663933 10.0000000000000853   F   F   F
 15.8363634714539696 12.4679027907663933 10.0000000000000853   F   F   F
 18.7157022844455092 12.4679027907663933 10.0000000000000853   F   F   F
 21.5950410974371927 12.4679027907663933 10.0000000000000853   F   F   F
 24.4743799104287305 12.4679027907663933 10.0000000000000853   F   F   F
  8.6380164389748337 14.9614833489195984 10.0000000000000853   F   F   F
 11.5173552519665172 14.9614833489195984 10.0000000000000853   F   F   F
 14.3966940649580568 14.9614833489195984 10.0000000000000853   F   F   F
 17.2760328779497385 14.9614833489195984 10.0000000000000853   F   F   F
 20.1553716909412799 14.9614833489195984 10.0000000000000853   F   F   F
 23.0347105039329634 14.9614833489195984 10.0000000000000853   F   F   F
 25.9140493169245012 14.9614833489195984 10.0000000000000853   F   F   F
 23.0347105039328888  9.9743222326130656 10.0000000000000853   F   F   F
  1.4396694064959130  0.8311935193844842 12.3509702961401739   F   F   F
  7.1983470324791350  0.8311935193844842 12.3509702961401739   F   F   F
 10.0776858454706755  0.8311935193844842 12.3509702961401739   F   F   F
 12.9570246584623590  0.8311935193844842 12.3509702961401739   F   F   F
 15.8363634714538986  0.8311935193844842 12.3509702961401739   F   F   F
 18.7157022844455803  0.8311935193844842 12.3509702961401739   F   F   F
 27.3558747527203465 14.1262745499262294 14.7307593704334767   T   T   T
  5.7586776259832231  3.3247740775376884 12.3509702961401739   F   F   F
  8.6380164389749048  3.3247740775376884 12.3509702961401739   F   F   F
 11.5173552519664444  3.3247740775376884 12.3509702961401739   F   F   F
 14.3966940649581279  3.3247740775376884 12.3509702961401739   F   F   F
 17.2760328779496675  3.3247740775376884 12.3509702961401739   F   F   F
 20.1553716909413509  3.3247740775376884 12.3509702961401739   F   F   F
  4.3190082194875243  5.8183546356910165 12.3509702961401739   F   F   F
  7.1983470324790639  5.8183546356910165 12.3509702961401739   F   F   F
  4.3190082194874524  0.8311935193844842 12.3509702961401739   F   F   F
 10.0776858454707465  5.8183546356910165 12.3509702961401739   F   F   F
 20.1553716909413509  9.9743222326130656 10.0000000000000853   F   F   F
 14.3966940649581279  9.9743222326130656 10.0000000000000853   F   F   F
  2.8793388129916830  0.0000000000000000 10.0000000000000853   F   F   F
  5.7586776259832231  0.0000000000000000 10.0000000000000853   F   F   F
  8.6380164389749048  0.0000000000000000 10.0000000000000853   F   F   F
 11.5173552519664462  0.0000000000000000 10.0000000000000853   F   F   F
 14.3966940649581279  0.0000000000000000 10.0000000000000853   F   F   F
 17.2760328779496675  0.0000000000000000 10.0000000000000853   F   F   F
  1.4396694064958415  2.4935805581533281 10.0000000000000853   F   F   F
  4.3190082194875243  2.4935805581533281 10.0000000000000853   F   F   F
  7.1983470324790648  2.4935805581533281 10.0000000000000853   F   F   F
 10.0776858454707465  2.4935805581533281 10.0000000000000853   F   F   F
 12.9570246584622879  2.4935805581533281 10.0000000000000853   F   F   F
 15.8363634714539696  2.4935805581533281 10.0000000000000853   F   F   F
 18.7157022844455092  2.4935805581533281 10.0000000000000853   F   F   F
  2.8793388129916115  4.9871611163065328 10.0000000000000853   F   F   F
 17.2760328779496675  9.9743222326130656 10.0000000000000853   F   F   F
  5.7586776259832941  4.9871611163065328 10.0000000000000853   F   F   F
 11.5173552519665154  4.9871611163065328 10.0000000000000853   F   F   F
 14.3966940649580568  4.9871611163065328 10.0000000000000853   F   F   F
 17.2760328779497385  4.9871611163065328 10.0000000000000853   F   F   F
 20.1553716909412799  4.9871611163065328 10.0000000000000853   F   F   F
  4.3190082194874524  7.4807416744598605 10.0000000000000853   F   F   F
  7.1983470324791359  7.4807416744598605 10.0000000000000853   F   F   F
 10.0776858454706755  7.4807416744598605 10.0000000000000853   F   F   F
 12.9570246584623572  7.4807416744598605 10.0000000000000853   F   F   F
 15.8363634714538986  7.4807416744598605 10.0000000000000853   F   F   F
 18.7157022844455803  7.4807416744598605 10.0000000000000853   F   F   F
 21.5950410974371216  7.4807416744598605 10.0000000000000853   F   F   F
  5.7586776259832231  9.9743222326130656 10.0000000000000853   F   F   F
  8.6380164389749066  9.9743222326130656 10.0000000000000853   F   F   F
 11.5173552519664462  9.9743222326130656 10.0000000000000853   F   F   F
  8.6380164389748337  4.9871611163065328 10.0000000000000853   F   F   F
 12.9570246584622861  5.8183546356910165 12.3509702961401739   F   F   F
  2.8793388129916830  3.3247740775376884 12.3509702961401739   F   F   F
 20.1558268245738041  1.6604105938227078 14.6987479340383196   T   T   T
 15.8360594667411814  4.1512641064814950 14.7585264244350398   T   T   T
 12.9605332113927982  4.1629370749281183 14.6888096141203253   T   T   T
 10.0802947426001364  4.1585189236027995 14.7400698492678952   T   T   T
  7.2029785400857707  4.1496682230010657 14.6893525650898447   T   T   T
  4.3111248881625235  4.1404147880936417 14.6842099965230677   T   T   T
 21.5911301884946916  4.1426158926241623 14.6832260162467403   T   T   T
 17.2835440552951098  1.6625310206112323 14.7200744500088394   T   T   T
 18.7051473649522322  4.1589947592371059 14.6960515645871705   T   T   T
 14.4179157608782198  1.6588908663113662 14.7189635665261527   T   T   T
  8.6226708620348482  1.6650301335834159 14.7134038758245485   T   T   T
  5.7420519616363430  1.6590992538877276 14.7209019379193649   T   T   T
  2.8691307401780768  1.6542564476365784 14.7384762403142560   T   T   T
 15.8363634714539696  5.8183546356910165 12.3509702961401739   F   F   F
 27.3537187234204140 15.7926768683040812 12.3509702961401739   F   F   F
 24.4743799104287305 15.7926768683040812 12.3509702961401739   F   F   F
 21.5950410974371927 15.7926768683040812 12.3509702961401739   F   F   F
 11.5090742621484807  1.6552885639619275 14.7057906806670005   T   T   T
 23.0337787277319279  6.6459064532220262 14.6593499631476103   T   T   T
  5.7680823692316840  6.6495553475374320 14.6649924336433344   T   T   T
  8.6376861813690251  6.6398728606163049 14.7113621961135959   T   T   T
 20.1559951057593025 11.6530482972298479 14.6901104112406919   T   T   T
 17.2636985039597093 11.6400217141515725 14.6906166901722628   T   T   T
 14.3996719897883985 11.6204109597694725 14.7020910357761565   T   T   T
 11.5079156107253304 11.6151996983100396 14.7028979137538958   T   T   T
  8.6419438218510898 11.6321774408620140 14.7138610925106939   T   T   T
 25.9142097180224766 11.6426125562950293 14.7190624384970192   T   T   T
 21.6071742452559725  9.1638571269998632 14.6664155142351493   T   T   T
 18.7047602001059872  9.1569642373894844 14.6830948758009434   T   T   T
 15.8217026773334002  9.1373750555189108 14.7057260663700831   T   T   T
 12.9553558654883112  9.1341487437702753 14.8057534771590227   T   T   T
 10.0874006877971389  9.1413655170764994 14.7140580638518763   T   T   T
  7.2050722322574972  9.1390487034302499 14.7225597101519394   T   T   T
 24.4772806842405330  9.1612416911298133 14.6849921069084584   T   T   T
 20.1511247110920841  6.6510459445063104 14.6557071042250513   T   T   T
 17.2718131427604362  6.6333770284445812 14.7030221940400256   T   T   T
 14.3827560030092414  6.6481079969127377 14.7202154721231242   T   T   T
 11.5296353349804885  6.6499827610519038 14.7211657827430642   T   T   T
 18.7157022844455092 15.7926768683040812 12.3509702961401739   F   F   F
 15.8363634714539696 15.7926768683040812 12.3509702961401739   F   F   F
 25.8823254294490290 14.8442631771478997 22.2319206292379086   T   T   T
 10.0776858454707465 15.7926768683040812 12.3509702961401739   F   F   F
 23.0347105039329634  8.3119351938442207 12.3509702961401739   F   F   F
  7.1983470324791359 10.8055157519975484 12.3509702961401739   F   F   F
 14.3966940649580568  8.3119351938442207 12.3509702961401739   F   F   F
 12.9570246584622861 15.7926768683040812 12.3509702961401739   F   F   F
 10.0776858454706755 10.8055157519975484 12.3509702961401739   F   F   F
 12.9570246584623572 10.8055157519975484 12.3509702961401739   F   F   F
 15.8363634714538968 10.8055157519975484 12.3509702961401739   F   F   F
 18.7157022844455803 10.8055157519975484 12.3509702961401739   F   F   F
 11.5173552519665172  8.3119351938442207 12.3509702961401739   F   F   F
  8.6380164389748337  8.3119351938442207 12.3509702961401739   F   F   F
 21.5950410974371216 10.8055157519975484 12.3509702961401739   F   F   F
 20.1553716909412799  8.3119351938442207 12.3509702961401739   F   F   F
  8.6380164389749048 13.2990963101507536 12.3509702961401739   F   F   F
 11.5173552519664462 13.2990963101507536 12.3509702961401739   F   F   F
 24.4743799104288051 10.8055157519975484 12.3509702961401739   F   F   F
 17.2760328779497385  8.3119351938442207 12.3509702961401739   F   F   F
 18.7157022844455092  5.8183546356910165 12.3509702961401739   F   F   F
 14.3966940649581279 13.2990963101507536 12.3509702961401739   F   F   F
 17.2760328779496675 13.2990963101507536 12.3509702961401739   F   F   F
 20.1553716909413509 13.2990963101507536 12.3509702961401739   F   F   F
  5.7586776259832941  8.3119351938442207 12.3509702961401739   F   F   F
 25.9140493169245758 13.2990963101507536 12.3509702961401739   F   F   F
 21.5950410974371927  5.8183546356910165 12.3509702961401739   F   F   F
 23.0347105039328923 13.2990963101507536 12.3509702961401739   F   F   F
 19.1751994129510059  1.1764176295549056 23.0978939061919739   T   T   T
 22.9814588490944374  6.5991825167881304 22.8420037855691334   T   T   T
  9.0436244994250874 10.7181875281549157 21.4924373740812733   T   T   T
 19.4879576184661936 12.4918761182344440 23.0698422647036949   T   T   T
 22.4538899902471165 15.2373689933757746 20.6679490861882407   T   T   T
 19.8148008524909081 12.2744794911874742 19.0018600155797870   T   T   T
 16.0731221548268408  7.0558331069889366 23.1040082964014637   T   T   T
 19.7957921888584956  0.5262300055724378 19.1614206739791371   T   T   T
  5.9359214007567891  9.2806757390677195 20.3469395073049135   T   T   T
  3.2746320559253919  2.2213867812666290 20.5266063422039338   T   T   T
 23.4387153785284674  6.2110235356554870 18.9868121237072529   T   T   T
 25.7984648321685732 16.8551854907126106 21.6233376803793469   T   T   T
 22.8186536609767003 10.5577535327133045 21.4783923006992339   T   T   T
  9.4865837998067537 14.0372054620882825 20.7208808349830953   T   T   T
 16.4927035946190585  6.6867942483245777 19.0645235730629352   T   T   T
  9.4754810270477208  7.3153244763777669 19.1955439813715643   T   T   T
 13.1638313736758779  8.8244045507294633 20.6607775216913048   T   T   T
  5.8428131132657048  0.6749970008323969 23.0217748466491088   T   T   T
 12.5489421139122221  5.3879281440102860 21.6506087063960635   T   T   T
 15.9047854140564215 10.9397800283775197 21.6271213882573896   T   T   T
  9.0342599722763950  6.9609991635701816 23.2755706963273354   T   T   T
  9.8641382992394551  3.3852054354574950 20.6452060504947816   T   T   T
 13.1955540062281571 12.7482863491855269 19.1493269294045412   T   T   T
 16.6935671405406687 14.4378535097044693 20.8708903848746914   T   T   T
  6.9256995774246644  0.7245630798222927 18.9242000208248164   T   T   T
 19.4427039145745084 16.4185019456281616 21.5606647904924031   T   T   T
 12.3708306241598827 12.6220279411899483 23.1384998394474337   T   T   T
 25.9335617389025543 12.9015953776512120 22.9297815504021365   T   T   T
 12.3676255734215097 16.4743804735053416 21.5587877846234299   T   T   T
 13.3185845603170385  1.5600652060455289 18.9848582040368683   T   T   T
 16.8056535743344959  2.8981015812165385 21.0385501260954797   T   T   T
 19.3791663733702677  5.0174708711194800 21.4804136716133733   T   T   T
 12.3524246850815196  1.4706324430912621 23.0359948982010145   T   T   T
 25.8567650689272952 13.3074045050191643 18.9268767092704913   T   T   T
 20.0990108754082399  8.3456933462214682 20.5023672022408832   T   T   T
  6.1843834264280098  4.5323158620462536 21.4621419858159861   T   T   T
