# Supplementary material for: NO2 Adsorption on Oxygen-Modified Ag at Ambient Conditions
Source: J Am Chem Soc. 2025 Nov 5;147(46):43139–52. doi: 10.1021/jacs.5c16683 (PMC12636020; doi:10.1021/jacs.5c16683)
Supplement: Supplementary file 2 [file ja5c16683_si_002.zip › structures-NO2_O-modified_Ag111/surfaces/o-covered/p7x7-stoi/reference.ini]

Input_File_Name=reference.pov
Output_to_File=True
Output_File_Type=N
Output_Alpha=on
; if you adjust Height, and width, you must preserve the ratio
; Width / Height = 1.992218
Width=1536
Height=771.0000000000001
Antialias=True
Antialias_Threshold=0.1
Display=True
Pause_When_Done=True
Verbose=False
