# Supplementary material for: NO2 Adsorption on Oxygen-Modified Ag at Ambient Conditions
Source: J Am Chem Soc. 2025 Nov 5;147(46):43139–52. doi: 10.1021/jacs.5c16683 (PMC12636020; doi:10.1021/jacs.5c16683)
Supplement: Supplementary file 2 [file ja5c16683_si_002.zip › structures-NO2_O-modified_Ag111/surfaces/o-covered/p7x7-stoi/reference.pov]

#include "colors.inc"
#include "finish.inc"

global_settings {assumed_gamma 1 max_trace_level 6}
background {color White transmit 1.0}
camera {orthographic
  right -47.62*x up 23.90*y
  direction 1.00*z
  location <0,0,50.00> look_at <0,0,0>}


light_source {<  2.00,   3.00,  40.00> color White
  area_light <0.70, 0, 0>, <0, 0.70, 0>, 3, 3
  adaptive 1 jitter}
// no fog
#declare simple = finish {phong 0.7}
#declare pale = finish {ambient 0.5 diffuse 0.85 roughness 0.001 specular 0.200 }
#declare intermediate = finish {ambient 0.3 diffuse 0.6 specular 0.1 roughness 0.04}
#declare vmd = finish {ambient 0.0 diffuse 0.65 phong 0.1 phong_size 40.0 specular 0.5 }
#declare jmol = finish {ambient 0.2 diffuse 0.6 specular 1 roughness 0.001 metallic}
#declare ase2 = finish {ambient 0.05 brilliance 3 diffuse 0.6 metallic specular 0.7 roughness 0.04 reflection 0.15}
#declare ase3 = finish {ambient 0.15 brilliance 2 diffuse 0.6 metallic specular 1.0 roughness 0.001 reflection 0.0}
#declare glass = finish {ambient 0.05 diffuse 0.3 specular 1.0 roughness 0.001}
#declare glass2 = finish {ambient 0.01 diffuse 0.3 specular 1.0 reflection 0.25 roughness 0.001}
#declare Rcell = 0.070;
#declare Rbond = 0.100;

#macro atom(LOC, R, COL, TRANS, FIN)
  sphere{LOC, R texture{pigment{color COL transmit TRANS} finish{FIN}}}
#end
#macro constrain(LOC, R, COL, TRANS FIN)
union{torus{R, Rcell rotate 45*z texture{pigment{color COL transmit TRANS} finish{FIN}}}
     torus{R, Rcell rotate -45*z texture{pigment{color COL transmit TRANS} finish{FIN}}}
     translate LOC}
#end

// no cell vertices
atom(<-44.63, -26.18, -13.28>, 1.29, rgb <0.75, 0.75, 0.75>, 0.0, simple) // #0
atom(<-34.54, -18.72,  -6.28>, 1.29, rgb <0.75, 0.75, 0.75>, 0.0, simple) // #1
atom(<-31.65, -18.75,  -6.05>, 1.29, rgb <0.75, 0.75, 0.75>, 0.0, simple) // #2
atom(<-28.78, -18.68,  -6.27>, 1.29, rgb <0.75, 0.75, 0.75>, 0.0, simple) // #3
atom(<-25.87, -18.69,  -6.27>, 1.29, rgb <0.75, 0.75, 0.75>, 0.0, simple) // #4
atom(<-23.05, -18.67,  -6.31>, 1.29, rgb <0.75, 0.75, 0.75>, 0.0, simple) // #5
atom(<-38.89, -16.24,  -6.18>, 1.29, rgb <0.75, 0.75, 0.75>, 0.0, simple) // #6
atom(<-36.03, -16.24,  -6.17>, 1.29, rgb <0.75, 0.75, 0.75>, 0.0, simple) // #7
atom(<-33.11, -16.22,  -6.07>, 1.29, rgb <0.75, 0.75, 0.75>, 0.0, simple) // #8
atom(<-30.20, -16.24,  -6.09>, 1.29, rgb <0.75, 0.75, 0.75>, 0.0, simple) // #9
atom(<-27.30, -16.24,  -6.20>, 1.29, rgb <0.75, 0.75, 0.75>, 0.0, simple) // #10
atom(<-24.45, -16.23,  -6.27>, 1.29, rgb <0.75, 0.75, 0.75>, 0.0, simple) // #11
atom(<-21.60, -16.26,  -6.18>, 1.29, rgb <0.75, 0.75, 0.75>, 0.0, simple) // #12
atom(<-37.39, -13.77,  -6.21>, 1.29, rgb <0.75, 0.75, 0.75>, 0.0, simple) // #13
atom(<-34.55, -13.71,  -6.13>, 1.29, rgb <0.75, 0.75, 0.75>, 0.0, simple) // #14
atom(<-31.68, -13.74,  -6.33>, 1.29, rgb <0.75, 0.75, 0.75>, 0.0, simple) // #15
atom(<-28.78, -13.74,  -6.14>, 1.29, rgb <0.75, 0.75, 0.75>, 0.0, simple) // #16
atom(<-25.95, -13.73,  -6.28>, 1.29, rgb <0.75, 0.75, 0.75>, 0.0, simple) // #17
atom(<-23.01, -13.72,  -6.20>, 1.29, rgb <0.75, 0.75, 0.75>, 0.0, simple) // #18
atom(<-20.20, -13.76,  -6.18>, 1.29, rgb <0.75, 0.75, 0.75>, 0.0, simple) // #19
atom(<-15.85, -11.23,  -6.12>, 1.29, rgb <0.75, 0.75, 0.75>, 0.0, simple) // #20
atom(<-33.12, -11.20,  -6.08>, 1.29, rgb <0.75, 0.75, 0.75>, 0.0, simple) // #21
atom(<-30.24, -11.21,  -6.13>, 1.29, rgb <0.75, 0.75, 0.75>, 0.0, simple) // #22
atom(<-27.36, -11.24,  -6.11>, 1.29, rgb <0.75, 0.75, 0.75>, 0.0, simple) // #23
atom(<-24.50, -11.21,  -6.18>, 1.29, rgb <0.75, 0.75, 0.75>, 0.0, simple) // #24
atom(<-21.62, -11.21,  -6.09>, 1.29, rgb <0.75, 0.75, 0.75>, 0.0, simple) // #25
atom(<-18.71, -11.19,  -6.19>, 1.29, rgb <0.75, 0.75, 0.75>, 0.0, simple) // #26
atom(<-43.10, -24.86,  -3.62>, 1.29, rgb <0.75, 0.75, 0.75>, 0.0, simple) // #27
atom(<-37.73, -21.80,  -3.92>, 1.29, rgb <0.75, 0.75, 0.75>, 0.0, simple) // #28
atom(<-39.58, -24.76,  -3.60>, 1.29, rgb <0.75, 0.75, 0.75>, 0.0, simple) // #29
atom(<-37.48, -18.75,  -6.19>, 1.29, rgb <0.75, 0.75, 0.75>, 0.0, simple) // #30
atom(<-20.16, -18.69,  -6.32>, 1.29, rgb <0.75, 0.75, 0.75>, 0.0, simple) // #31
atom(<-24.44, -21.12,  -6.25>, 1.29, rgb <0.75, 0.75, 0.75>, 0.0, simple) // #32
atom(<-27.29, -21.20,  -6.13>, 1.29, rgb <0.75, 0.75, 0.75>, 0.0, simple) // #33
atom(<-28.81, -12.06,  -8.51>, 1.29, rgb <0.75, 0.75, 0.75>, 0.0, simple) // #34
atom(<-25.93, -12.03,  -8.56>, 1.29, rgb <0.75, 0.75, 0.75>, 0.0, simple) // #35
atom(<-23.03, -12.04,  -8.54>, 1.29, rgb <0.75, 0.75, 0.75>, 0.0, simple) // #36
atom(<-20.16, -12.05,  -8.53>, 1.29, rgb <0.75, 0.75, 0.75>, 0.0, simple) // #37
atom(<-15.84,  -9.57,  -8.57>, 1.29, rgb <0.75, 0.75, 0.75>, 0.0, simple) // #38
atom(<-33.11,  -9.57,  -8.56>, 1.29, rgb <0.75, 0.75, 0.75>, 0.0, simple) // #39
atom(<-30.25,  -9.56,  -8.56>, 1.29, rgb <0.75, 0.75, 0.75>, 0.0, simple) // #40
atom(<-27.37,  -9.57,  -8.56>, 1.29, rgb <0.75, 0.75, 0.75>, 0.0, simple) // #41
atom(<-24.49,  -9.55,  -8.58>, 1.29, rgb <0.75, 0.75, 0.75>, 0.0, simple) // #42
atom(<-21.60,  -9.56,  -8.53>, 1.29, rgb <0.75, 0.75, 0.75>, 0.0, simple) // #43
atom(<-18.72,  -9.56,  -8.57>, 1.29, rgb <0.75, 0.75, 0.75>, 0.0, simple) // #44
atom(<-34.54,  -8.73,  -6.28>, 1.29, rgb <0.75, 0.75, 0.75>, 0.0, simple) // #45
atom(<-41.77, -26.13,  -6.15>, 1.29, rgb <0.75, 0.75, 0.75>, 0.0, simple) // #46
atom(<-28.87,  -8.75,  -6.23>, 1.29, rgb <0.75, 0.75, 0.75>, 0.0, simple) // #47
atom(<-41.22, -21.99,  -3.59>, 1.29, rgb <0.75, 0.75, 0.75>, 0.0, simple) // #48
atom(<-36.01, -26.18,  -6.23>, 1.29, rgb <0.75, 0.75, 0.75>, 0.0, simple) // #49
atom(<-20.15,  -8.74,  -6.17>, 1.29, rgb <0.75, 0.75, 0.75>, 0.0, simple) // #50
atom(<-27.34, -26.17,  -6.20>, 1.29, rgb <0.75, 0.75, 0.75>, 0.0, simple) // #51
atom(<-23.05, -23.62,  -6.16>, 1.29, rgb <0.75, 0.75, 0.75>, 0.0, simple) // #52
atom(<-40.34, -23.64,  -6.14>, 1.29, rgb <0.75, 0.75, 0.75>, 0.0, simple) // #53
atom(<-37.48, -23.62,  -6.20>, 1.29, rgb <0.75, 0.75, 0.75>, 0.0, simple) // #54
atom(<-34.56, -23.70,  -6.17>, 1.29, rgb <0.75, 0.75, 0.75>, 0.0, simple) // #55
atom(<-31.67, -23.63,  -6.30>, 1.29, rgb <0.75, 0.75, 0.75>, 0.0, simple) // #56
atom(<-28.73, -23.69,  -6.11>, 1.29, rgb <0.75, 0.75, 0.75>, 0.0, simple) // #57
atom(<-25.87, -23.63,  -6.20>, 1.29, rgb <0.75, 0.75, 0.75>, 0.0, simple) // #58
atom(<-21.63, -21.18,  -6.29>, 1.29, rgb <0.75, 0.75, 0.75>, 0.0, simple) // #59
atom(<-38.93, -21.17,  -6.27>, 1.29, rgb <0.75, 0.75, 0.75>, 0.0, simple) // #60
atom(<-36.02, -21.22,  -6.15>, 1.29, rgb <0.75, 0.75, 0.75>, 0.0, simple) // #61
atom(<-33.14, -21.21,  -6.15>, 1.29, rgb <0.75, 0.75, 0.75>, 0.0, simple) // #62
atom(<-30.19, -21.22,  -6.14>, 1.29, rgb <0.75, 0.75, 0.75>, 0.0, simple) // #63
atom(<-30.58, -25.66,  -0.99>, 1.29, rgb <0.75, 0.75, 0.75>, 0.0, simple) // #64
atom(<-31.68, -12.05,  -8.57>, 1.29, rgb <0.75, 0.75, 0.75>, 0.0, simple) // #65
atom(<-36.98, -20.41,  -0.96>, 1.29, rgb <0.75, 0.75, 0.75>, 0.0, simple) // #66
atom(<-40.14, -20.55,  -1.21>, 1.29, rgb <0.75, 0.75, 0.75>, 0.0, simple) // #67
atom(<-24.63,  -9.54,  -3.89>, 1.29, rgb <0.75, 0.75, 0.75>, 0.0, simple) // #68
atom(<-26.55, -12.91,  -3.52>, 1.29, rgb <0.75, 0.75, 0.75>, 0.0, simple) // #69
atom(<-27.80,  -9.96,  -3.55>, 1.29, rgb <0.75, 0.75, 0.75>, 0.0, simple) // #70
atom(<-33.74, -25.91,  -1.08>, 1.29, rgb <0.75, 0.75, 0.75>, 0.0, simple) // #71
atom(<-29.54, -11.56,  -0.89>, 1.29, rgb <0.75, 0.75, 0.75>, 0.0, simple) // #72
atom(<-26.95,  -8.87,  -0.99>, 1.29, rgb <0.75, 0.75, 0.75>, 0.0, simple) // #73
atom(<-25.06, -11.78,  -1.06>, 1.29, rgb <0.75, 0.75, 0.75>, 0.0, simple) // #74
atom(<-29.53, -24.00,  -3.36>, 1.29, rgb <0.75, 0.75, 0.75>, 0.0, simple) // #75
atom(<-25.30, -22.09,  -3.87>, 1.29, rgb <0.75, 0.75, 0.75>, 0.0, simple) // #76
atom(<-26.77, -24.69,  -3.71>, 1.29, rgb <0.75, 0.75, 0.75>, 0.0, simple) // #77
atom(<-28.17, -21.45,  -3.36>, 1.29, rgb <0.75, 0.75, 0.75>, 0.0, simple) // #78
atom(<-23.40, -20.43,  -1.13>, 1.29, rgb <0.75, 0.75, 0.75>, 0.0, simple) // #79
atom(<-29.45, -22.67,  -0.85>, 1.29, rgb <0.75, 0.75, 0.75>, 0.0, simple) // #80
atom(<-26.90, -20.08,  -1.02>, 1.29, rgb <0.75, 0.75, 0.75>, 0.0, simple) // #81
atom(<-25.40, -23.12,  -1.03>, 1.29, rgb <0.75, 0.75, 0.75>, 0.0, simple) // #82
atom(<-26.33, -18.64,  -3.55>, 1.29, rgb <0.75, 0.75, 0.75>, 0.0, simple) // #83
atom(<-21.66, -14.76,  -3.88>, 1.29, rgb <0.75, 0.75, 0.75>, 0.0, simple) // #84
atom(<-22.93, -18.96,  -3.58>, 1.29, rgb <0.75, 0.75, 0.75>, 0.0, simple) // #85
atom(<-24.63, -15.87,  -3.53>, 1.29, rgb <0.75, 0.75, 0.75>, 0.0, simple) // #86
atom(<-20.24, -14.42,  -1.09>, 1.29, rgb <0.75, 0.75, 0.75>, 0.0, simple) // #87
atom(<-25.84, -17.09,  -1.11>, 1.29, rgb <0.75, 0.75, 0.75>, 0.0, simple) // #88
atom(<-23.54, -14.71,  -1.01>, 1.29, rgb <0.75, 0.75, 0.75>, 0.0, simple) // #89
atom(<-21.62, -17.65,  -1.23>, 1.29, rgb <0.75, 0.75, 0.75>, 0.0, simple) // #90
atom(<-23.47, -12.34,  -3.64>, 1.29, rgb <0.75, 0.75, 0.75>, 0.0, simple) // #91
atom(<-18.59,  -9.51,  -3.89>, 1.29, rgb <0.75, 0.75, 0.75>, 0.0, simple) // #92
atom(<-20.45, -11.87,  -3.49>, 1.29, rgb <0.75, 0.75, 0.75>, 0.0, simple) // #93
atom(<-21.71,  -9.11,  -3.56>, 1.29, rgb <0.75, 0.75, 0.75>, 0.0, simple) // #94
atom(<-27.16, -25.85,  -0.96>, 1.29, rgb <0.75, 0.75, 0.75>, 0.0, simple) // #95
atom(<-22.11, -12.31,  -0.88>, 1.29, rgb <0.75, 0.75, 0.75>, 0.0, simple) // #96
atom(<-29.60, -12.52,  -3.56>, 1.29, rgb <0.75, 0.75, 0.75>, 0.0, simple) // #97
atom(<-28.63, -17.22,  -0.97>, 1.29, rgb <0.75, 0.75, 0.75>, 0.0, simple) // #98
atom(<-30.50, -14.34,  -0.94>, 1.29, rgb <0.75, 0.75, 0.75>, 0.0, simple) // #99
atom(<-32.82, -17.17,  -0.87>, 1.29, rgb <0.75, 0.75, 0.75>, 0.0, simple) // #100
atom(<-38.58, -23.60,  -1.05>, 1.29, rgb <0.75, 0.75, 0.75>, 0.0, simple) // #101
atom(<-40.02, -18.44,  -3.59>, 1.29, rgb <0.75, 0.75, 0.75>, 0.0, simple) // #102
atom(<-34.74, -15.36,  -3.87>, 1.29, rgb <0.75, 0.75, 0.75>, 0.0, simple) // #103
atom(<-36.87, -17.75,  -3.61>, 1.29, rgb <0.75, 0.75, 0.75>, 0.0, simple) // #104
atom(<-18.70, -14.92,  -3.64>, 1.29, rgb <0.75, 0.75, 0.75>, 0.0, simple) // #105
atom(<-33.87, -14.51,  -1.02>, 1.29, rgb <0.75, 0.75, 0.75>, 0.0, simple) // #106
atom(<-38.59, -18.09,  -1.04>, 1.29, rgb <0.75, 0.75, 0.75>, 0.0, simple) // #107
atom(<-37.24, -14.31,  -1.19>, 1.29, rgb <0.75, 0.75, 0.75>, 0.0, simple) // #108
atom(<-35.63, -17.36,  -0.90>, 1.29, rgb <0.75, 0.75, 0.75>, 0.0, simple) // #109
atom(<-16.82, -12.48,  -3.58>, 1.29, rgb <0.75, 0.75, 0.75>, 0.0, simple) // #110
atom(<-31.54, -10.20,  -3.84>, 1.29, rgb <0.75, 0.75, 0.75>, 0.0, simple) // #111
atom(<-33.34, -12.73,  -3.52>, 1.29, rgb <0.75, 0.75, 0.75>, 0.0, simple) // #112
atom(<-34.97, -10.23,  -3.57>, 1.29, rgb <0.75, 0.75, 0.75>, 0.0, simple) // #113
atom(<-30.43,  -8.86,  -1.08>, 1.29, rgb <0.75, 0.75, 0.75>, 0.0, simple) // #114
atom(<-42.82, -23.14,  -1.31>, 1.29, rgb <0.75, 0.75, 0.75>, 0.0, simple) // #115
atom(<-15.85, -10.84,  -0.98>, 1.29, rgb <0.75, 0.75, 0.75>, 0.0, simple) // #116
atom(<-32.29, -11.65,  -0.92>, 1.29, rgb <0.75, 0.75, 0.75>, 0.0, simple) // #117
atom(<-36.00, -24.24,  -3.74>, 1.29, rgb <0.75, 0.75, 0.75>, 0.0, simple) // #118
atom(<-31.66, -20.74,  -3.84>, 1.29, rgb <0.75, 0.75, 0.75>, 0.0, simple) // #119
atom(<-33.06, -23.58,  -3.64>, 1.29, rgb <0.75, 0.75, 0.75>, 0.0, simple) // #120
atom(<-35.01, -20.86,  -3.42>, 1.29, rgb <0.75, 0.75, 0.75>, 0.0, simple) // #121
atom(<-30.28, -19.95,  -0.94>, 1.29, rgb <0.75, 0.75, 0.75>, 0.0, simple) // #122
atom(<-35.75, -23.81,  -0.92>, 1.29, rgb <0.75, 0.75, 0.75>, 0.0, simple) // #123
atom(<-33.83, -19.91,  -0.86>, 1.29, rgb <0.75, 0.75, 0.75>, 0.0, simple) // #124
atom(<-32.20, -22.78,  -0.96>, 1.29, rgb <0.75, 0.75, 0.75>, 0.0, simple) // #125
atom(<-33.23, -18.05,  -3.62>, 1.29, rgb <0.75, 0.75, 0.75>, 0.0, simple) // #126
atom(<-28.50, -15.46,  -3.87>, 1.29, rgb <0.75, 0.75, 0.75>, 0.0, simple) // #127
atom(<-29.83, -18.37,  -3.53>, 1.29, rgb <0.75, 0.75, 0.75>, 0.0, simple) // #128
atom(<-31.52, -15.45,  -3.54>, 1.29, rgb <0.75, 0.75, 0.75>, 0.0, simple) // #129
atom(<-26.89, -14.48,  -0.97>, 1.29, rgb <0.75, 0.75, 0.75>, 0.0, simple) // #130
atom(<-44.02, -26.07,  -1.03>, 1.29, rgb <0.75, 0.75, 0.75>, 0.0, simple) // #131
atom(<-34.54, -12.06,  -8.51>, 1.29, rgb <0.75, 0.75, 0.75>, 0.0, simple) // #132
atom(<-23.08,  -8.74,  -6.17>, 1.29, rgb <0.75, 0.75, 0.75>, 0.0, simple) // #133
atom(<-21.59, -14.53,  -8.57>, 1.29, rgb <0.75, 0.75, 0.75>, 0.0, simple) // #134
atom(<-37.43, -13.71, -13.28>, 1.29, rgb <0.75, 0.75, 0.75>, 0.0, simple) // #135
atom(<-34.55, -13.71, -13.28>, 1.29, rgb <0.75, 0.75, 0.75>, 0.0, simple) // #136
atom(<-31.67, -13.71, -13.28>, 1.29, rgb <0.75, 0.75, 0.75>, 0.0, simple) // #137
atom(<-28.79, -13.71, -13.28>, 1.29, rgb <0.75, 0.75, 0.75>, 0.0, simple) // #138
atom(<-25.91, -13.71, -13.28>, 1.29, rgb <0.75, 0.75, 0.75>, 0.0, simple) // #139
atom(<-23.03, -13.71, -13.28>, 1.29, rgb <0.75, 0.75, 0.75>, 0.0, simple) // #140
atom(<-20.15, -13.71, -13.28>, 1.29, rgb <0.75, 0.75, 0.75>, 0.0, simple) // #141
atom(<-35.99, -11.22, -13.28>, 1.29, rgb <0.75, 0.75, 0.75>, 0.0, simple) // #142
atom(<-33.11, -11.22, -13.28>, 1.29, rgb <0.75, 0.75, 0.75>, 0.0, simple) // #143
atom(<-30.23, -11.22, -13.28>, 1.29, rgb <0.75, 0.75, 0.75>, 0.0, simple) // #144
atom(<-27.35, -11.22, -13.28>, 1.29, rgb <0.75, 0.75, 0.75>, 0.0, simple) // #145
atom(<-24.47, -11.22, -13.28>, 1.29, rgb <0.75, 0.75, 0.75>, 0.0, simple) // #146
atom(<-21.59, -11.22, -13.28>, 1.29, rgb <0.75, 0.75, 0.75>, 0.0, simple) // #147
atom(<-18.71, -11.22, -13.28>, 1.29, rgb <0.75, 0.75, 0.75>, 0.0, simple) // #148
atom(<-21.59, -16.21, -13.28>, 1.29, rgb <0.75, 0.75, 0.75>, 0.0, simple) // #149
atom(<-43.19, -25.35, -10.92>, 1.29, rgb <0.75, 0.75, 0.75>, 0.0, simple) // #150
atom(<-37.43, -25.35, -10.92>, 1.29, rgb <0.75, 0.75, 0.75>, 0.0, simple) // #151
atom(<-34.55, -25.35, -10.92>, 1.29, rgb <0.75, 0.75, 0.75>, 0.0, simple) // #152
atom(<-31.67, -25.35, -10.92>, 1.29, rgb <0.75, 0.75, 0.75>, 0.0, simple) // #153
atom(<-28.79, -25.35, -10.92>, 1.29, rgb <0.75, 0.75, 0.75>, 0.0, simple) // #154
atom(<-25.91, -25.35, -10.92>, 1.29, rgb <0.75, 0.75, 0.75>, 0.0, simple) // #155
atom(<-17.27, -12.05,  -8.54>, 1.29, rgb <0.75, 0.75, 0.75>, 0.0, simple) // #156
atom(<-38.87, -22.86, -10.92>, 1.29, rgb <0.75, 0.75, 0.75>, 0.0, simple) // #157
atom(<-35.99, -22.86, -10.92>, 1.29, rgb <0.75, 0.75, 0.75>, 0.0, simple) // #158
atom(<-33.11, -22.86, -10.92>, 1.29, rgb <0.75, 0.75, 0.75>, 0.0, simple) // #159
atom(<-30.23, -22.86, -10.92>, 1.29, rgb <0.75, 0.75, 0.75>, 0.0, simple) // #160
atom(<-27.35, -22.86, -10.92>, 1.29, rgb <0.75, 0.75, 0.75>, 0.0, simple) // #161
atom(<-24.47, -22.86, -10.92>, 1.29, rgb <0.75, 0.75, 0.75>, 0.0, simple) // #162
atom(<-40.31, -20.36, -10.92>, 1.29, rgb <0.75, 0.75, 0.75>, 0.0, simple) // #163
atom(<-37.43, -20.36, -10.92>, 1.29, rgb <0.75, 0.75, 0.75>, 0.0, simple) // #164
atom(<-40.31, -25.35, -10.92>, 1.29, rgb <0.75, 0.75, 0.75>, 0.0, simple) // #165
atom(<-34.55, -20.36, -10.92>, 1.29, rgb <0.75, 0.75, 0.75>, 0.0, simple) // #166
atom(<-24.47, -16.21, -13.28>, 1.29, rgb <0.75, 0.75, 0.75>, 0.0, simple) // #167
atom(<-30.23, -16.21, -13.28>, 1.29, rgb <0.75, 0.75, 0.75>, 0.0, simple) // #168
atom(<-41.75, -26.18, -13.28>, 1.29, rgb <0.75, 0.75, 0.75>, 0.0, simple) // #169
atom(<-38.87, -26.18, -13.28>, 1.29, rgb <0.75, 0.75, 0.75>, 0.0, simple) // #170
atom(<-35.99, -26.18, -13.28>, 1.29, rgb <0.75, 0.75, 0.75>, 0.0, simple) // #171
atom(<-33.11, -26.18, -13.28>, 1.29, rgb <0.75, 0.75, 0.75>, 0.0, simple) // #172
atom(<-30.23, -26.18, -13.28>, 1.29, rgb <0.75, 0.75, 0.75>, 0.0, simple) // #173
atom(<-27.35, -26.18, -13.28>, 1.29, rgb <0.75, 0.75, 0.75>, 0.0, simple) // #174
atom(<-43.19, -23.69, -13.28>, 1.29, rgb <0.75, 0.75, 0.75>, 0.0, simple) // #175
atom(<-40.31, -23.69, -13.28>, 1.29, rgb <0.75, 0.75, 0.75>, 0.0, simple) // #176
atom(<-37.43, -23.69, -13.28>, 1.29, rgb <0.75, 0.75, 0.75>, 0.0, simple) // #177
atom(<-34.55, -23.69, -13.28>, 1.29, rgb <0.75, 0.75, 0.75>, 0.0, simple) // #178
atom(<-31.67, -23.69, -13.28>, 1.29, rgb <0.75, 0.75, 0.75>, 0.0, simple) // #179
atom(<-28.79, -23.69, -13.28>, 1.29, rgb <0.75, 0.75, 0.75>, 0.0, simple) // #180
atom(<-25.91, -23.69, -13.28>, 1.29, rgb <0.75, 0.75, 0.75>, 0.0, simple) // #181
atom(<-41.75, -21.19, -13.28>, 1.29, rgb <0.75, 0.75, 0.75>, 0.0, simple) // #182
atom(<-27.35, -16.21, -13.28>, 1.29, rgb <0.75, 0.75, 0.75>, 0.0, simple) // #183
atom(<-38.87, -21.19, -13.28>, 1.29, rgb <0.75, 0.75, 0.75>, 0.0, simple) // #184
atom(<-33.11, -21.19, -13.28>, 1.29, rgb <0.75, 0.75, 0.75>, 0.0, simple) // #185
atom(<-30.23, -21.19, -13.28>, 1.29, rgb <0.75, 0.75, 0.75>, 0.0, simple) // #186
atom(<-27.35, -21.19, -13.28>, 1.29, rgb <0.75, 0.75, 0.75>, 0.0, simple) // #187
atom(<-24.47, -21.19, -13.28>, 1.29, rgb <0.75, 0.75, 0.75>, 0.0, simple) // #188
atom(<-40.31, -18.70, -13.28>, 1.29, rgb <0.75, 0.75, 0.75>, 0.0, simple) // #189
atom(<-37.43, -18.70, -13.28>, 1.29, rgb <0.75, 0.75, 0.75>, 0.0, simple) // #190
atom(<-34.55, -18.70, -13.28>, 1.29, rgb <0.75, 0.75, 0.75>, 0.0, simple) // #191
atom(<-31.67, -18.70, -13.28>, 1.29, rgb <0.75, 0.75, 0.75>, 0.0, simple) // #192
atom(<-28.79, -18.70, -13.28>, 1.29, rgb <0.75, 0.75, 0.75>, 0.0, simple) // #193
atom(<-25.91, -18.70, -13.28>, 1.29, rgb <0.75, 0.75, 0.75>, 0.0, simple) // #194
atom(<-23.03, -18.70, -13.28>, 1.29, rgb <0.75, 0.75, 0.75>, 0.0, simple) // #195
atom(<-38.87, -16.21, -13.28>, 1.29, rgb <0.75, 0.75, 0.75>, 0.0, simple) // #196
atom(<-35.99, -16.21, -13.28>, 1.29, rgb <0.75, 0.75, 0.75>, 0.0, simple) // #197
atom(<-33.11, -16.21, -13.28>, 1.29, rgb <0.75, 0.75, 0.75>, 0.0, simple) // #198
atom(<-35.99, -21.19, -13.28>, 1.29, rgb <0.75, 0.75, 0.75>, 0.0, simple) // #199
atom(<-31.67, -20.36, -10.92>, 1.29, rgb <0.75, 0.75, 0.75>, 0.0, simple) // #200
atom(<-41.75, -22.86, -10.92>, 1.29, rgb <0.75, 0.75, 0.75>, 0.0, simple) // #201
atom(<-24.47, -24.52,  -8.58>, 1.29, rgb <0.75, 0.75, 0.75>, 0.0, simple) // #202
atom(<-28.79, -22.03,  -8.52>, 1.29, rgb <0.75, 0.75, 0.75>, 0.0, simple) // #203
atom(<-31.67, -22.02,  -8.59>, 1.29, rgb <0.75, 0.75, 0.75>, 0.0, simple) // #204
atom(<-34.55, -22.02,  -8.54>, 1.29, rgb <0.75, 0.75, 0.75>, 0.0, simple) // #205
atom(<-37.42, -22.03,  -8.59>, 1.29, rgb <0.75, 0.75, 0.75>, 0.0, simple) // #206
atom(<-40.32, -22.04,  -8.59>, 1.29, rgb <0.75, 0.75, 0.75>, 0.0, simple) // #207
atom(<-23.04, -22.04,  -8.59>, 1.29, rgb <0.75, 0.75, 0.75>, 0.0, simple) // #208
atom(<-27.34, -24.52,  -8.56>, 1.29, rgb <0.75, 0.75, 0.75>, 0.0, simple) // #209
atom(<-25.92, -22.02,  -8.58>, 1.29, rgb <0.75, 0.75, 0.75>, 0.0, simple) // #210
atom(<-30.21, -24.52,  -8.56>, 1.29, rgb <0.75, 0.75, 0.75>, 0.0, simple) // #211
atom(<-36.00, -24.52,  -8.56>, 1.29, rgb <0.75, 0.75, 0.75>, 0.0, simple) // #212
atom(<-38.89, -24.52,  -8.55>, 1.29, rgb <0.75, 0.75, 0.75>, 0.0, simple) // #213
atom(<-41.76, -24.53,  -8.54>, 1.29, rgb <0.75, 0.75, 0.75>, 0.0, simple) // #214
atom(<-28.79, -20.36, -10.92>, 1.29, rgb <0.75, 0.75, 0.75>, 0.0, simple) // #215
atom(<-17.27, -10.39, -10.92>, 1.29, rgb <0.75, 0.75, 0.75>, 0.0, simple) // #216
atom(<-20.15, -10.39, -10.92>, 1.29, rgb <0.75, 0.75, 0.75>, 0.0, simple) // #217
atom(<-23.03, -10.39, -10.92>, 1.29, rgb <0.75, 0.75, 0.75>, 0.0, simple) // #218
atom(<-33.12, -24.53,  -8.57>, 1.29, rgb <0.75, 0.75, 0.75>, 0.0, simple) // #219
atom(<-21.59, -19.53,  -8.62>, 1.29, rgb <0.75, 0.75, 0.75>, 0.0, simple) // #220
atom(<-38.86, -19.53,  -8.61>, 1.29, rgb <0.75, 0.75, 0.75>, 0.0, simple) // #221
atom(<-35.99, -19.54,  -8.56>, 1.29, rgb <0.75, 0.75, 0.75>, 0.0, simple) // #222
atom(<-24.47, -14.53,  -8.59>, 1.29, rgb <0.75, 0.75, 0.75>, 0.0, simple) // #223
atom(<-27.36, -14.54,  -8.58>, 1.29, rgb <0.75, 0.75, 0.75>, 0.0, simple) // #224
atom(<-30.23, -14.56,  -8.57>, 1.29, rgb <0.75, 0.75, 0.75>, 0.0, simple) // #225
atom(<-33.12, -14.57,  -8.57>, 1.29, rgb <0.75, 0.75, 0.75>, 0.0, simple) // #226
atom(<-35.99, -14.55,  -8.56>, 1.29, rgb <0.75, 0.75, 0.75>, 0.0, simple) // #227
atom(<-18.71, -14.54,  -8.56>, 1.29, rgb <0.75, 0.75, 0.75>, 0.0, simple) // #228
atom(<-23.02, -17.02,  -8.61>, 1.29, rgb <0.75, 0.75, 0.75>, 0.0, simple) // #229
atom(<-25.92, -17.02,  -8.59>, 1.29, rgb <0.75, 0.75, 0.75>, 0.0, simple) // #230
atom(<-28.81, -17.04,  -8.57>, 1.29, rgb <0.75, 0.75, 0.75>, 0.0, simple) // #231
atom(<-31.67, -17.05,  -8.47>, 1.29, rgb <0.75, 0.75, 0.75>, 0.0, simple) // #232
atom(<-34.54, -17.04,  -8.56>, 1.29, rgb <0.75, 0.75, 0.75>, 0.0, simple) // #233
atom(<-37.42, -17.04,  -8.55>, 1.29, rgb <0.75, 0.75, 0.75>, 0.0, simple) // #234
atom(<-20.15, -17.02,  -8.59>, 1.29, rgb <0.75, 0.75, 0.75>, 0.0, simple) // #235
atom(<-24.48, -19.53,  -8.62>, 1.29, rgb <0.75, 0.75, 0.75>, 0.0, simple) // #236
atom(<-27.36, -19.55,  -8.57>, 1.29, rgb <0.75, 0.75, 0.75>, 0.0, simple) // #237
atom(<-30.24, -19.53,  -8.56>, 1.29, rgb <0.75, 0.75, 0.75>, 0.0, simple) // #238
atom(<-33.10, -19.53,  -8.55>, 1.29, rgb <0.75, 0.75, 0.75>, 0.0, simple) // #239
atom(<-25.91, -10.39, -10.92>, 1.29, rgb <0.75, 0.75, 0.75>, 0.0, simple) // #240
atom(<-28.79, -10.39, -10.92>, 1.29, rgb <0.75, 0.75, 0.75>, 0.0, simple) // #241
atom(<-18.74, -11.34,  -1.04>, 1.29, rgb <0.75, 0.75, 0.75>, 0.0, simple) // #242
atom(<-34.55, -10.39, -10.92>, 1.29, rgb <0.75, 0.75, 0.75>, 0.0, simple) // #243
atom(<-21.59, -17.87, -10.92>, 1.29, rgb <0.75, 0.75, 0.75>, 0.0, simple) // #244
atom(<-37.43, -15.38, -10.92>, 1.29, rgb <0.75, 0.75, 0.75>, 0.0, simple) // #245
atom(<-30.23, -17.87, -10.92>, 1.29, rgb <0.75, 0.75, 0.75>, 0.0, simple) // #246
atom(<-31.67, -10.39, -10.92>, 1.29, rgb <0.75, 0.75, 0.75>, 0.0, simple) // #247
atom(<-34.55, -15.38, -10.92>, 1.29, rgb <0.75, 0.75, 0.75>, 0.0, simple) // #248
atom(<-31.67, -15.38, -10.92>, 1.29, rgb <0.75, 0.75, 0.75>, 0.0, simple) // #249
atom(<-28.79, -15.38, -10.92>, 1.29, rgb <0.75, 0.75, 0.75>, 0.0, simple) // #250
atom(<-25.91, -15.38, -10.92>, 1.29, rgb <0.75, 0.75, 0.75>, 0.0, simple) // #251
atom(<-33.11, -17.87, -10.92>, 1.29, rgb <0.75, 0.75, 0.75>, 0.0, simple) // #252
atom(<-35.99, -17.87, -10.92>, 1.29, rgb <0.75, 0.75, 0.75>, 0.0, simple) // #253
atom(<-23.03, -15.38, -10.92>, 1.29, rgb <0.75, 0.75, 0.75>, 0.0, simple) // #254
atom(<-24.47, -17.87, -10.92>, 1.29, rgb <0.75, 0.75, 0.75>, 0.0, simple) // #255
atom(<-35.99, -12.88, -10.92>, 1.29, rgb <0.75, 0.75, 0.75>, 0.0, simple) // #256
atom(<-33.11, -12.88, -10.92>, 1.29, rgb <0.75, 0.75, 0.75>, 0.0, simple) // #257
atom(<-20.15, -15.38, -10.92>, 1.29, rgb <0.75, 0.75, 0.75>, 0.0, simple) // #258
atom(<-27.35, -17.87, -10.92>, 1.29, rgb <0.75, 0.75, 0.75>, 0.0, simple) // #259
atom(<-25.91, -20.36, -10.92>, 1.29, rgb <0.75, 0.75, 0.75>, 0.0, simple) // #260
atom(<-30.23, -12.88, -10.92>, 1.29, rgb <0.75, 0.75, 0.75>, 0.0, simple) // #261
atom(<-27.35, -12.88, -10.92>, 1.29, rgb <0.75, 0.75, 0.75>, 0.0, simple) // #262
atom(<-24.47, -12.88, -10.92>, 1.29, rgb <0.75, 0.75, 0.75>, 0.0, simple) // #263
atom(<-38.87, -17.87, -10.92>, 1.29, rgb <0.75, 0.75, 0.75>, 0.0, simple) // #264
atom(<-18.71, -12.88, -10.92>, 1.29, rgb <0.75, 0.75, 0.75>, 0.0, simple) // #265
atom(<-23.03, -20.36, -10.92>, 1.29, rgb <0.75, 0.75, 0.75>, 0.0, simple) // #266
atom(<-21.59, -12.88, -10.92>, 1.29, rgb <0.75, 0.75, 0.75>, 0.0, simple) // #267
atom(<-25.45, -25.00,  -0.18>, 0.59, rgb <1.00, 0.05, 0.05>, 0.0, simple) // #268
atom(<-21.65, -19.58,  -0.43>, 0.59, rgb <1.00, 0.05, 0.05>, 0.0, simple) // #269
atom(<-35.58, -15.46,  -1.78>, 0.59, rgb <1.00, 0.05, 0.05>, 0.0, simple) // #270
atom(<-25.14, -13.69,  -0.21>, 0.59, rgb <1.00, 0.05, 0.05>, 0.0, simple) // #271
atom(<-22.17, -10.94,  -2.61>, 0.59, rgb <1.00, 0.05, 0.05>, 0.0, simple) // #272
atom(<-24.81, -13.91,  -4.27>, 0.59, rgb <1.00, 0.05, 0.05>, 0.0, simple) // #273
atom(<-28.55, -19.12,  -0.17>, 0.59, rgb <1.00, 0.05, 0.05>, 0.0, simple) // #274
atom(<-24.83, -25.65,  -4.11>, 0.59, rgb <1.00, 0.05, 0.05>, 0.0, simple) // #275
atom(<-38.69, -16.90,  -2.93>, 0.59, rgb <1.00, 0.05, 0.05>, 0.0, simple) // #276
atom(<-41.35, -23.96,  -2.75>, 0.59, rgb <1.00, 0.05, 0.05>, 0.0, simple) // #277
atom(<-21.19, -19.97,  -4.29>, 0.59, rgb <1.00, 0.05, 0.05>, 0.0, simple) // #278
atom(<-18.83,  -9.33,  -1.65>, 0.59, rgb <1.00, 0.05, 0.05>, 0.0, simple) // #279
atom(<-21.81, -15.62,  -1.80>, 0.59, rgb <1.00, 0.05, 0.05>, 0.0, simple) // #280
atom(<-35.14, -12.14,  -2.55>, 0.59, rgb <1.00, 0.05, 0.05>, 0.0, simple) // #281
atom(<-28.13, -19.49,  -4.21>, 0.59, rgb <1.00, 0.05, 0.05>, 0.0, simple) // #282
atom(<-35.15, -18.87,  -4.08>, 0.59, rgb <1.00, 0.05, 0.05>, 0.0, simple) // #283
atom(<-31.46, -17.36,  -2.61>, 0.59, rgb <1.00, 0.05, 0.05>, 0.0, simple) // #284
atom(<-38.78, -25.51,  -0.25>, 0.59, rgb <1.00, 0.05, 0.05>, 0.0, simple) // #285
atom(<-32.08, -20.79,  -1.62>, 0.59, rgb <1.00, 0.05, 0.05>, 0.0, simple) // #286
atom(<-28.72, -15.24,  -1.65>, 0.59, rgb <1.00, 0.05, 0.05>, 0.0, simple) // #287
atom(<-35.59, -19.22,   0.00>, 0.59, rgb <1.00, 0.05, 0.05>, 0.0, simple) // #288
atom(<-34.76, -22.80,  -2.63>, 0.59, rgb <1.00, 0.05, 0.05>, 0.0, simple) // #289
atom(<-31.43, -13.43,  -4.13>, 0.59, rgb <1.00, 0.05, 0.05>, 0.0, simple) // #290
atom(<-27.93, -11.74,  -2.40>, 0.59, rgb <1.00, 0.05, 0.05>, 0.0, simple) // #291
atom(<-37.70, -25.46,  -4.35>, 0.59, rgb <1.00, 0.05, 0.05>, 0.0, simple) // #292
atom(<-25.18,  -9.76,  -1.71>, 0.59, rgb <1.00, 0.05, 0.05>, 0.0, simple) // #293
atom(<-32.26, -13.56,  -0.14>, 0.59, rgb <1.00, 0.05, 0.05>, 0.0, simple) // #294
atom(<-18.69, -13.28,  -0.35>, 0.59, rgb <1.00, 0.05, 0.05>, 0.0, simple) // #295
atom(<-32.26,  -9.71,  -1.72>, 0.59, rgb <1.00, 0.05, 0.05>, 0.0, simple) // #296
atom(<-31.31, -24.62,  -4.29>, 0.59, rgb <1.00, 0.05, 0.05>, 0.0, simple) // #297
atom(<-27.82, -23.28,  -2.24>, 0.59, rgb <1.00, 0.05, 0.05>, 0.0, simple) // #298
atom(<-25.25, -21.16,  -1.80>, 0.59, rgb <1.00, 0.05, 0.05>, 0.0, simple) // #299
atom(<-32.27, -24.71,  -0.24>, 0.59, rgb <1.00, 0.05, 0.05>, 0.0, simple) // #300
atom(<-18.77, -12.87,  -4.35>, 0.59, rgb <1.00, 0.05, 0.05>, 0.0, simple) // #301
atom(<-24.53, -17.83,  -2.77>, 0.59, rgb <1.00, 0.05, 0.05>, 0.0, simple) // #302
atom(<-38.44, -21.65,  -1.81>, 0.59, rgb <1.00, 0.05, 0.05>, 0.0, simple) // #303
atom(<-34.55,  -8.73, -13.28>, 1.29, rgb <0.75, 0.75, 0.75>, 0.0, simple) // #304
atom(<-24.47,  -1.26,  -6.28>, 1.29, rgb <0.75, 0.75, 0.75>, 0.0, simple) // #305
atom(<-21.57,  -1.29,  -6.05>, 1.29, rgb <0.75, 0.75, 0.75>, 0.0, simple) // #306
atom(<-18.71,  -1.23,  -6.27>, 1.29, rgb <0.75, 0.75, 0.75>, 0.0, simple) // #307
atom(<-15.79,  -1.23,  -6.27>, 1.29, rgb <0.75, 0.75, 0.75>, 0.0, simple) // #308
atom(<-12.97,  -1.21,  -6.31>, 1.29, rgb <0.75, 0.75, 0.75>, 0.0, simple) // #309
atom(<-28.81,   1.21,  -6.18>, 1.29, rgb <0.75, 0.75, 0.75>, 0.0, simple) // #310
atom(<-25.95,   1.21,  -6.17>, 1.29, rgb <0.75, 0.75, 0.75>, 0.0, simple) // #311
atom(<-23.04,   1.23,  -6.07>, 1.29, rgb <0.75, 0.75, 0.75>, 0.0, simple) // #312
atom(<-20.13,   1.22,  -6.09>, 1.29, rgb <0.75, 0.75, 0.75>, 0.0, simple) // #313
atom(<-17.22,   1.21,  -6.20>, 1.29, rgb <0.75, 0.75, 0.75>, 0.0, simple) // #314
atom(<-14.37,   1.23,  -6.27>, 1.29, rgb <0.75, 0.75, 0.75>, 0.0, simple) // #315
atom(<-11.52,   1.19,  -6.18>, 1.29, rgb <0.75, 0.75, 0.75>, 0.0, simple) // #316
atom(<-27.32,   3.68,  -6.21>, 1.29, rgb <0.75, 0.75, 0.75>, 0.0, simple) // #317
atom(<-24.48,   3.74,  -6.13>, 1.29, rgb <0.75, 0.75, 0.75>, 0.0, simple) // #318
atom(<-21.61,   3.71,  -6.33>, 1.29, rgb <0.75, 0.75, 0.75>, 0.0, simple) // #319
atom(<-18.70,   3.72,  -6.14>, 1.29, rgb <0.75, 0.75, 0.75>, 0.0, simple) // #320
atom(<-15.87,   3.72,  -6.28>, 1.29, rgb <0.75, 0.75, 0.75>, 0.0, simple) // #321
atom(<-12.94,   3.73,  -6.20>, 1.29, rgb <0.75, 0.75, 0.75>, 0.0, simple) // #322
atom(<-10.13,   3.69,  -6.18>, 1.29, rgb <0.75, 0.75, 0.75>, 0.0, simple) // #323
atom(< -5.77,   6.22,  -6.12>, 1.29, rgb <0.75, 0.75, 0.75>, 0.0, simple) // #324
atom(<-23.04,   6.25,  -6.08>, 1.29, rgb <0.75, 0.75, 0.75>, 0.0, simple) // #325
atom(<-20.16,   6.24,  -6.13>, 1.29, rgb <0.75, 0.75, 0.75>, 0.0, simple) // #326
atom(<-17.28,   6.22,  -6.11>, 1.29, rgb <0.75, 0.75, 0.75>, 0.0, simple) // #327
atom(<-14.42,   6.24,  -6.18>, 1.29, rgb <0.75, 0.75, 0.75>, 0.0, simple) // #328
atom(<-11.55,   6.25,  -6.09>, 1.29, rgb <0.75, 0.75, 0.75>, 0.0, simple) // #329
atom(< -8.64,   6.26,  -6.19>, 1.29, rgb <0.75, 0.75, 0.75>, 0.0, simple) // #330
atom(<-33.02,  -7.40,  -3.62>, 1.29, rgb <0.75, 0.75, 0.75>, 0.0, simple) // #331
atom(<-27.65,  -4.35,  -3.92>, 1.29, rgb <0.75, 0.75, 0.75>, 0.0, simple) // #332
atom(<-29.50,  -7.31,  -3.60>, 1.29, rgb <0.75, 0.75, 0.75>, 0.0, simple) // #333
atom(<-27.40,  -1.29,  -6.19>, 1.29, rgb <0.75, 0.75, 0.75>, 0.0, simple) // #334
atom(<-10.08,  -1.24,  -6.32>, 1.29, rgb <0.75, 0.75, 0.75>, 0.0, simple) // #335
atom(<-14.36,  -3.67,  -6.25>, 1.29, rgb <0.75, 0.75, 0.75>, 0.0, simple) // #336
atom(<-17.21,  -3.75,  -6.13>, 1.29, rgb <0.75, 0.75, 0.75>, 0.0, simple) // #337
atom(<-18.73,   5.40,  -8.51>, 1.29, rgb <0.75, 0.75, 0.75>, 0.0, simple) // #338
atom(<-15.85,   5.42,  -8.56>, 1.29, rgb <0.75, 0.75, 0.75>, 0.0, simple) // #339
atom(<-12.96,   5.42,  -8.54>, 1.29, rgb <0.75, 0.75, 0.75>, 0.0, simple) // #340
atom(<-10.09,   5.41,  -8.53>, 1.29, rgb <0.75, 0.75, 0.75>, 0.0, simple) // #341
atom(< -5.76,   7.88,  -8.57>, 1.29, rgb <0.75, 0.75, 0.75>, 0.0, simple) // #342
atom(<-23.04,   7.88,  -8.56>, 1.29, rgb <0.75, 0.75, 0.75>, 0.0, simple) // #343
atom(<-20.17,   7.89,  -8.56>, 1.29, rgb <0.75, 0.75, 0.75>, 0.0, simple) // #344
atom(<-17.30,   7.89,  -8.56>, 1.29, rgb <0.75, 0.75, 0.75>, 0.0, simple) // #345
atom(<-14.41,   7.90,  -8.58>, 1.29, rgb <0.75, 0.75, 0.75>, 0.0, simple) // #346
atom(<-11.52,   7.90,  -8.53>, 1.29, rgb <0.75, 0.75, 0.75>, 0.0, simple) // #347
atom(< -8.64,   7.89,  -8.57>, 1.29, rgb <0.75, 0.75, 0.75>, 0.0, simple) // #348
atom(<-24.46,   8.73,  -6.28>, 1.29, rgb <0.75, 0.75, 0.75>, 0.0, simple) // #349
atom(<-31.69,  -8.67,  -6.15>, 1.29, rgb <0.75, 0.75, 0.75>, 0.0, simple) // #350
atom(<-18.80,   8.71,  -6.23>, 1.29, rgb <0.75, 0.75, 0.75>, 0.0, simple) // #351
atom(<-31.14,  -4.53,  -3.59>, 1.29, rgb <0.75, 0.75, 0.75>, 0.0, simple) // #352
atom(<-25.94,  -8.72,  -6.23>, 1.29, rgb <0.75, 0.75, 0.75>, 0.0, simple) // #353
atom(<-10.07,   8.72,  -6.17>, 1.29, rgb <0.75, 0.75, 0.75>, 0.0, simple) // #354
atom(<-17.26,  -8.71,  -6.20>, 1.29, rgb <0.75, 0.75, 0.75>, 0.0, simple) // #355
atom(<-12.97,  -6.16,  -6.16>, 1.29, rgb <0.75, 0.75, 0.75>, 0.0, simple) // #356
atom(<-30.26,  -6.19,  -6.14>, 1.29, rgb <0.75, 0.75, 0.75>, 0.0, simple) // #357
atom(<-27.40,  -6.17,  -6.20>, 1.29, rgb <0.75, 0.75, 0.75>, 0.0, simple) // #358
atom(<-24.48,  -6.24,  -6.17>, 1.29, rgb <0.75, 0.75, 0.75>, 0.0, simple) // #359
atom(<-21.59,  -6.17,  -6.30>, 1.29, rgb <0.75, 0.75, 0.75>, 0.0, simple) // #360
atom(<-18.66,  -6.23,  -6.11>, 1.29, rgb <0.75, 0.75, 0.75>, 0.0, simple) // #361
atom(<-15.80,  -6.18,  -6.20>, 1.29, rgb <0.75, 0.75, 0.75>, 0.0, simple) // #362
atom(<-11.55,  -3.73,  -6.29>, 1.29, rgb <0.75, 0.75, 0.75>, 0.0, simple) // #363
atom(<-28.85,  -3.71,  -6.27>, 1.29, rgb <0.75, 0.75, 0.75>, 0.0, simple) // #364
atom(<-25.94,  -3.76,  -6.15>, 1.29, rgb <0.75, 0.75, 0.75>, 0.0, simple) // #365
atom(<-23.06,  -3.75,  -6.15>, 1.29, rgb <0.75, 0.75, 0.75>, 0.0, simple) // #366
atom(<-20.11,  -3.76,  -6.14>, 1.29, rgb <0.75, 0.75, 0.75>, 0.0, simple) // #367
atom(<-20.50,  -8.20,  -0.99>, 1.29, rgb <0.75, 0.75, 0.75>, 0.0, simple) // #368
atom(<-21.61,   5.41,  -8.57>, 1.29, rgb <0.75, 0.75, 0.75>, 0.0, simple) // #369
atom(<-26.90,  -2.96,  -0.96>, 1.29, rgb <0.75, 0.75, 0.75>, 0.0, simple) // #370
atom(<-30.07,  -3.10,  -1.21>, 1.29, rgb <0.75, 0.75, 0.75>, 0.0, simple) // #371
atom(<-14.55,   7.92,  -3.89>, 1.29, rgb <0.75, 0.75, 0.75>, 0.0, simple) // #372
atom(<-16.47,   4.55,  -3.52>, 1.29, rgb <0.75, 0.75, 0.75>, 0.0, simple) // #373
atom(<-17.72,   7.49,  -3.55>, 1.29, rgb <0.75, 0.75, 0.75>, 0.0, simple) // #374
atom(<-23.66,  -8.46,  -1.08>, 1.29, rgb <0.75, 0.75, 0.75>, 0.0, simple) // #375
atom(<-19.47,   5.90,  -0.89>, 1.29, rgb <0.75, 0.75, 0.75>, 0.0, simple) // #376
atom(<-16.87,   8.58,  -0.99>, 1.29, rgb <0.75, 0.75, 0.75>, 0.0, simple) // #377
atom(<-14.98,   5.68,  -1.06>, 1.29, rgb <0.75, 0.75, 0.75>, 0.0, simple) // #378
atom(<-19.46,  -6.54,  -3.36>, 1.29, rgb <0.75, 0.75, 0.75>, 0.0, simple) // #379
atom(<-15.22,  -4.64,  -3.87>, 1.29, rgb <0.75, 0.75, 0.75>, 0.0, simple) // #380
atom(<-16.69,  -7.24,  -3.71>, 1.29, rgb <0.75, 0.75, 0.75>, 0.0, simple) // #381
atom(<-18.09,  -3.99,  -3.36>, 1.29, rgb <0.75, 0.75, 0.75>, 0.0, simple) // #382
atom(<-13.32,  -2.97,  -1.13>, 1.29, rgb <0.75, 0.75, 0.75>, 0.0, simple) // #383
atom(<-19.38,  -5.22,  -0.85>, 1.29, rgb <0.75, 0.75, 0.75>, 0.0, simple) // #384
atom(<-16.83,  -2.63,  -1.02>, 1.29, rgb <0.75, 0.75, 0.75>, 0.0, simple) // #385
atom(<-15.32,  -5.67,  -1.03>, 1.29, rgb <0.75, 0.75, 0.75>, 0.0, simple) // #386
atom(<-16.25,  -1.18,  -3.55>, 1.29, rgb <0.75, 0.75, 0.75>, 0.0, simple) // #387
atom(<-11.58,   2.69,  -3.88>, 1.29, rgb <0.75, 0.75, 0.75>, 0.0, simple) // #388
atom(<-12.85,  -1.50,  -3.58>, 1.29, rgb <0.75, 0.75, 0.75>, 0.0, simple) // #389
atom(<-14.55,   1.59,  -3.53>, 1.29, rgb <0.75, 0.75, 0.75>, 0.0, simple) // #390
atom(<-10.16,   3.04,  -1.09>, 1.29, rgb <0.75, 0.75, 0.75>, 0.0, simple) // #391
atom(<-15.77,   0.36,  -1.11>, 1.29, rgb <0.75, 0.75, 0.75>, 0.0, simple) // #392
atom(<-13.46,   2.74,  -1.01>, 1.29, rgb <0.75, 0.75, 0.75>, 0.0, simple) // #393
atom(<-11.54,  -0.19,  -1.23>, 1.29, rgb <0.75, 0.75, 0.75>, 0.0, simple) // #394
atom(<-13.40,   5.11,  -3.64>, 1.29, rgb <0.75, 0.75, 0.75>, 0.0, simple) // #395
atom(< -8.51,   7.94,  -3.89>, 1.29, rgb <0.75, 0.75, 0.75>, 0.0, simple) // #396
atom(<-10.37,   5.58,  -3.49>, 1.29, rgb <0.75, 0.75, 0.75>, 0.0, simple) // #397
atom(<-11.63,   8.34,  -3.56>, 1.29, rgb <0.75, 0.75, 0.75>, 0.0, simple) // #398
atom(<-17.08,  -8.40,  -0.96>, 1.29, rgb <0.75, 0.75, 0.75>, 0.0, simple) // #399
atom(<-12.03,   5.14,  -0.88>, 1.29, rgb <0.75, 0.75, 0.75>, 0.0, simple) // #400
atom(<-19.52,   4.93,  -3.56>, 1.29, rgb <0.75, 0.75, 0.75>, 0.0, simple) // #401
atom(<-18.56,   0.23,  -0.97>, 1.29, rgb <0.75, 0.75, 0.75>, 0.0, simple) // #402
atom(<-20.42,   3.11,  -0.94>, 1.29, rgb <0.75, 0.75, 0.75>, 0.0, simple) // #403
atom(<-22.75,   0.29,  -0.87>, 1.29, rgb <0.75, 0.75, 0.75>, 0.0, simple) // #404
atom(<-28.50,  -6.15,  -1.05>, 1.29, rgb <0.75, 0.75, 0.75>, 0.0, simple) // #405
atom(<-29.94,  -0.99,  -3.59>, 1.29, rgb <0.75, 0.75, 0.75>, 0.0, simple) // #406
atom(<-24.66,   2.09,  -3.87>, 1.29, rgb <0.75, 0.75, 0.75>, 0.0, simple) // #407
atom(<-26.79,  -0.29,  -3.61>, 1.29, rgb <0.75, 0.75, 0.75>, 0.0, simple) // #408
atom(< -8.62,   2.53,  -3.64>, 1.29, rgb <0.75, 0.75, 0.75>, 0.0, simple) // #409
atom(<-23.79,   2.95,  -1.02>, 1.29, rgb <0.75, 0.75, 0.75>, 0.0, simple) // #410
atom(<-28.51,  -0.63,  -1.04>, 1.29, rgb <0.75, 0.75, 0.75>, 0.0, simple) // #411
atom(<-27.16,   3.15,  -1.19>, 1.29, rgb <0.75, 0.75, 0.75>, 0.0, simple) // #412
atom(<-25.56,   0.10,  -0.90>, 1.29, rgb <0.75, 0.75, 0.75>, 0.0, simple) // #413
atom(< -6.74,   4.97,  -3.58>, 1.29, rgb <0.75, 0.75, 0.75>, 0.0, simple) // #414
atom(<-21.46,   7.26,  -3.84>, 1.29, rgb <0.75, 0.75, 0.75>, 0.0, simple) // #415
atom(<-23.26,   4.73,  -3.52>, 1.29, rgb <0.75, 0.75, 0.75>, 0.0, simple) // #416
atom(<-24.90,   7.22,  -3.57>, 1.29, rgb <0.75, 0.75, 0.75>, 0.0, simple) // #417
atom(<-20.35,   8.59,  -1.08>, 1.29, rgb <0.75, 0.75, 0.75>, 0.0, simple) // #418
atom(<-32.75,  -5.68,  -1.31>, 1.29, rgb <0.75, 0.75, 0.75>, 0.0, simple) // #419
atom(< -5.78,   6.62,  -0.98>, 1.25, rgb <0.09, 0.33, 0.53>, 0.0, simple) // #420
atom(<-22.22,   5.81,  -0.92>, 1.29, rgb <0.75, 0.75, 0.75>, 0.0, simple) // #421
atom(<-25.93,  -6.78,  -3.74>, 1.29, rgb <0.75, 0.75, 0.75>, 0.0, simple) // #422
atom(<-21.58,  -3.29,  -3.84>, 1.29, rgb <0.75, 0.75, 0.75>, 0.0, simple) // #423
atom(<-22.98,  -6.13,  -3.64>, 1.29, rgb <0.75, 0.75, 0.75>, 0.0, simple) // #424
atom(<-24.94,  -3.41,  -3.42>, 1.29, rgb <0.75, 0.75, 0.75>, 0.0, simple) // #425
atom(<-20.20,  -2.50,  -0.94>, 1.29, rgb <0.75, 0.75, 0.75>, 0.0, simple) // #426
atom(<-25.68,  -6.36,  -0.92>, 1.29, rgb <0.75, 0.75, 0.75>, 0.0, simple) // #427
atom(<-23.75,  -2.45,  -0.86>, 1.29, rgb <0.75, 0.75, 0.75>, 0.0, simple) // #428
atom(<-22.12,  -5.33,  -0.96>, 1.29, rgb <0.75, 0.75, 0.75>, 0.0, simple) // #429
atom(<-23.16,  -0.60,  -3.62>, 1.29, rgb <0.75, 0.75, 0.75>, 0.0, simple) // #430
atom(<-18.42,   2.00,  -3.87>, 1.29, rgb <0.75, 0.75, 0.75>, 0.0, simple) // #431
atom(<-19.76,  -0.92,  -3.53>, 1.29, rgb <0.75, 0.75, 0.75>, 0.0, simple) // #432
atom(<-21.44,   2.00,  -3.54>, 1.29, rgb <0.75, 0.75, 0.75>, 0.0, simple) // #433
atom(<-16.81,   2.98,  -0.97>, 1.29, rgb <0.75, 0.75, 0.75>, 0.0, simple) // #434
atom(<-33.95,  -8.61,  -1.03>, 1.29, rgb <0.75, 0.75, 0.75>, 0.0, simple) // #435
atom(<-24.47,   5.40,  -8.51>, 1.29, rgb <0.75, 0.75, 0.75>, 0.0, simple) // #436
atom(<-13.00,   8.72,  -6.17>, 1.29, rgb <0.75, 0.75, 0.75>, 0.0, simple) // #437
atom(<-11.51,   2.93,  -8.57>, 1.29, rgb <0.75, 0.75, 0.75>, 0.0, simple) // #438
atom(<-27.35,   3.74, -13.28>, 1.29, rgb <0.75, 0.75, 0.75>, 0.0, simple) // #439
atom(<-24.47,   3.74, -13.28>, 1.29, rgb <0.75, 0.75, 0.75>, 0.0, simple) // #440
atom(<-21.59,   3.74, -13.28>, 1.29, rgb <0.75, 0.75, 0.75>, 0.0, simple) // #441
atom(<-18.71,   3.74, -13.28>, 1.29, rgb <0.75, 0.75, 0.75>, 0.0, simple) // #442
atom(<-15.83,   3.74, -13.28>, 1.29, rgb <0.75, 0.75, 0.75>, 0.0, simple) // #443
atom(<-12.95,   3.74, -13.28>, 1.29, rgb <0.75, 0.75, 0.75>, 0.0, simple) // #444
atom(<-10.08,   3.74, -13.28>, 1.29, rgb <0.75, 0.75, 0.75>, 0.0, simple) // #445
atom(<-25.91,   6.24, -13.28>, 1.29, rgb <0.75, 0.75, 0.75>, 0.0, simple) // #446
atom(<-23.03,   6.24, -13.28>, 1.29, rgb <0.75, 0.75, 0.75>, 0.0, simple) // #447
atom(<-20.15,   6.24, -13.28>, 1.29, rgb <0.75, 0.75, 0.75>, 0.0, simple) // #448
atom(<-17.27,   6.24, -13.28>, 1.29, rgb <0.75, 0.75, 0.75>, 0.0, simple) // #449
atom(<-14.39,   6.24, -13.28>, 1.29, rgb <0.75, 0.75, 0.75>, 0.0, simple) // #450
atom(<-11.51,   6.24, -13.28>, 1.29, rgb <0.75, 0.75, 0.75>, 0.0, simple) // #451
atom(< -8.64,   6.24, -13.28>, 1.29, rgb <0.75, 0.75, 0.75>, 0.0, simple) // #452
atom(<-11.51,   1.25, -13.28>, 1.29, rgb <0.75, 0.75, 0.75>, 0.0, simple) // #453
atom(<-33.11,  -7.89, -10.92>, 1.29, rgb <0.75, 0.75, 0.75>, 0.0, simple) // #454
atom(<-27.35,  -7.89, -10.92>, 1.29, rgb <0.75, 0.75, 0.75>, 0.0, simple) // #455
atom(<-24.47,  -7.89, -10.92>, 1.29, rgb <0.75, 0.75, 0.75>, 0.0, simple) // #456
atom(<-21.59,  -7.89, -10.92>, 1.29, rgb <0.75, 0.75, 0.75>, 0.0, simple) // #457
atom(<-18.71,  -7.89, -10.92>, 1.29, rgb <0.75, 0.75, 0.75>, 0.0, simple) // #458
atom(<-15.83,  -7.89, -10.92>, 1.29, rgb <0.75, 0.75, 0.75>, 0.0, simple) // #459
atom(< -7.19,   5.40,  -8.54>, 1.29, rgb <0.75, 0.75, 0.75>, 0.0, simple) // #460
atom(<-28.79,  -5.40, -10.92>, 1.29, rgb <0.75, 0.75, 0.75>, 0.0, simple) // #461
atom(<-25.91,  -5.40, -10.92>, 1.29, rgb <0.75, 0.75, 0.75>, 0.0, simple) // #462
atom(<-23.03,  -5.40, -10.92>, 1.29, rgb <0.75, 0.75, 0.75>, 0.0, simple) // #463
atom(<-20.15,  -5.40, -10.92>, 1.29, rgb <0.75, 0.75, 0.75>, 0.0, simple) // #464
atom(<-17.27,  -5.40, -10.92>, 1.29, rgb <0.75, 0.75, 0.75>, 0.0, simple) // #465
atom(<-14.39,  -5.40, -10.92>, 1.29, rgb <0.75, 0.75, 0.75>, 0.0, simple) // #466
atom(<-30.23,  -2.91, -10.92>, 1.29, rgb <0.75, 0.75, 0.75>, 0.0, simple) // #467
atom(<-27.35,  -2.91, -10.92>, 1.29, rgb <0.75, 0.75, 0.75>, 0.0, simple) // #468
atom(<-30.23,  -7.89, -10.92>, 1.29, rgb <0.75, 0.75, 0.75>, 0.0, simple) // #469
atom(<-24.47,  -2.91, -10.92>, 1.29, rgb <0.75, 0.75, 0.75>, 0.0, simple) // #470
atom(<-14.39,   1.25, -13.28>, 1.29, rgb <0.75, 0.75, 0.75>, 0.0, simple) // #471
atom(<-20.15,   1.25, -13.28>, 1.29, rgb <0.75, 0.75, 0.75>, 0.0, simple) // #472
atom(<-31.67,  -8.73, -13.28>, 1.29, rgb <0.75, 0.75, 0.75>, 0.0, simple) // #473
atom(<-28.79,  -8.73, -13.28>, 1.29, rgb <0.75, 0.75, 0.75>, 0.0, simple) // #474
atom(<-25.91,  -8.73, -13.28>, 1.29, rgb <0.75, 0.75, 0.75>, 0.0, simple) // #475
atom(<-23.03,  -8.73, -13.28>, 1.29, rgb <0.75, 0.75, 0.75>, 0.0, simple) // #476
atom(<-20.15,  -8.73, -13.28>, 1.29, rgb <0.75, 0.75, 0.75>, 0.0, simple) // #477
atom(<-17.27,  -8.73, -13.28>, 1.29, rgb <0.75, 0.75, 0.75>, 0.0, simple) // #478
atom(<-33.11,  -6.23, -13.28>, 1.29, rgb <0.75, 0.75, 0.75>, 0.0, simple) // #479
atom(<-30.23,  -6.23, -13.28>, 1.29, rgb <0.75, 0.75, 0.75>, 0.0, simple) // #480
atom(<-27.35,  -6.23, -13.28>, 1.29, rgb <0.75, 0.75, 0.75>, 0.0, simple) // #481
atom(<-24.47,  -6.23, -13.28>, 1.29, rgb <0.75, 0.75, 0.75>, 0.0, simple) // #482
atom(<-21.59,  -6.23, -13.28>, 1.29, rgb <0.75, 0.75, 0.75>, 0.0, simple) // #483
atom(<-18.71,  -6.23, -13.28>, 1.29, rgb <0.75, 0.75, 0.75>, 0.0, simple) // #484
atom(<-15.83,  -6.23, -13.28>, 1.29, rgb <0.75, 0.75, 0.75>, 0.0, simple) // #485
atom(<-31.67,  -3.74, -13.28>, 1.29, rgb <0.75, 0.75, 0.75>, 0.0, simple) // #486
atom(<-17.27,   1.25, -13.28>, 1.29, rgb <0.75, 0.75, 0.75>, 0.0, simple) // #487
atom(<-28.79,  -3.74, -13.28>, 1.29, rgb <0.75, 0.75, 0.75>, 0.0, simple) // #488
atom(<-23.03,  -3.74, -13.28>, 1.29, rgb <0.75, 0.75, 0.75>, 0.0, simple) // #489
atom(<-20.15,  -3.74, -13.28>, 1.29, rgb <0.75, 0.75, 0.75>, 0.0, simple) // #490
atom(<-17.27,  -3.74, -13.28>, 1.29, rgb <0.75, 0.75, 0.75>, 0.0, simple) // #491
atom(<-14.39,  -3.74, -13.28>, 1.29, rgb <0.75, 0.75, 0.75>, 0.0, simple) // #492
atom(<-30.23,  -1.24, -13.28>, 1.29, rgb <0.75, 0.75, 0.75>, 0.0, simple) // #493
atom(<-27.35,  -1.24, -13.28>, 1.29, rgb <0.75, 0.75, 0.75>, 0.0, simple) // #494
atom(<-24.47,  -1.24, -13.28>, 1.29, rgb <0.75, 0.75, 0.75>, 0.0, simple) // #495
atom(<-21.59,  -1.24, -13.28>, 1.29, rgb <0.75, 0.75, 0.75>, 0.0, simple) // #496
atom(<-18.71,  -1.24, -13.28>, 1.29, rgb <0.75, 0.75, 0.75>, 0.0, simple) // #497
atom(<-15.83,  -1.24, -13.28>, 1.29, rgb <0.75, 0.75, 0.75>, 0.0, simple) // #498
atom(<-12.95,  -1.24, -13.28>, 1.29, rgb <0.75, 0.75, 0.75>, 0.0, simple) // #499
atom(<-28.79,   1.25, -13.28>, 1.29, rgb <0.75, 0.75, 0.75>, 0.0, simple) // #500
atom(<-25.91,   1.25, -13.28>, 1.29, rgb <0.75, 0.75, 0.75>, 0.0, simple) // #501
atom(<-23.03,   1.25, -13.28>, 1.29, rgb <0.75, 0.75, 0.75>, 0.0, simple) // #502
atom(<-25.91,  -3.74, -13.28>, 1.29, rgb <0.75, 0.75, 0.75>, 0.0, simple) // #503
atom(<-21.59,  -2.91, -10.92>, 1.29, rgb <0.75, 0.75, 0.75>, 0.0, simple) // #504
atom(<-31.67,  -5.40, -10.92>, 1.29, rgb <0.75, 0.75, 0.75>, 0.0, simple) // #505
atom(<-14.39,  -7.07,  -8.58>, 1.29, rgb <0.75, 0.75, 0.75>, 0.0, simple) // #506
atom(<-18.71,  -4.57,  -8.52>, 1.29, rgb <0.75, 0.75, 0.75>, 0.0, simple) // #507
atom(<-21.59,  -4.56,  -8.59>, 1.29, rgb <0.75, 0.75, 0.75>, 0.0, simple) // #508
atom(<-24.47,  -4.57,  -8.54>, 1.29, rgb <0.75, 0.75, 0.75>, 0.0, simple) // #509
atom(<-27.35,  -4.58,  -8.59>, 1.29, rgb <0.75, 0.75, 0.75>, 0.0, simple) // #510
atom(<-30.24,  -4.59,  -8.59>, 1.29, rgb <0.75, 0.75, 0.75>, 0.0, simple) // #511
atom(<-12.96,  -4.58,  -8.59>, 1.29, rgb <0.75, 0.75, 0.75>, 0.0, simple) // #512
atom(<-17.27,  -7.06,  -8.56>, 1.29, rgb <0.75, 0.75, 0.75>, 0.0, simple) // #513
atom(<-15.84,  -4.57,  -8.58>, 1.29, rgb <0.75, 0.75, 0.75>, 0.0, simple) // #514
atom(<-20.13,  -7.07,  -8.56>, 1.29, rgb <0.75, 0.75, 0.75>, 0.0, simple) // #515
atom(<-25.93,  -7.06,  -8.56>, 1.29, rgb <0.75, 0.75, 0.75>, 0.0, simple) // #516
atom(<-28.81,  -7.07,  -8.55>, 1.29, rgb <0.75, 0.75, 0.75>, 0.0, simple) // #517
atom(<-31.68,  -7.07,  -8.54>, 1.29, rgb <0.75, 0.75, 0.75>, 0.0, simple) // #518
atom(<-18.71,  -2.91, -10.92>, 1.29, rgb <0.75, 0.75, 0.75>, 0.0, simple) // #519
atom(< -7.20,   7.07, -10.92>, 1.29, rgb <0.75, 0.75, 0.75>, 0.0, simple) // #520
atom(<-10.08,   7.07, -10.92>, 1.29, rgb <0.75, 0.75, 0.75>, 0.0, simple) // #521
atom(<-12.95,   7.07, -10.92>, 1.29, rgb <0.75, 0.75, 0.75>, 0.0, simple) // #522
atom(<-23.04,  -7.07,  -8.57>, 1.29, rgb <0.75, 0.75, 0.75>, 0.0, simple) // #523
atom(<-11.52,  -2.08,  -8.62>, 1.29, rgb <0.75, 0.75, 0.75>, 0.0, simple) // #524
atom(<-28.78,  -2.08,  -8.61>, 1.29, rgb <0.75, 0.75, 0.75>, 0.0, simple) // #525
atom(<-25.91,  -2.09,  -8.56>, 1.29, rgb <0.75, 0.75, 0.75>, 0.0, simple) // #526
atom(<-14.39,   2.93,  -8.59>, 1.29, rgb <0.75, 0.75, 0.75>, 0.0, simple) // #527
atom(<-17.29,   2.91,  -8.58>, 1.29, rgb <0.75, 0.75, 0.75>, 0.0, simple) // #528
atom(<-20.15,   2.89,  -8.57>, 1.29, rgb <0.75, 0.75, 0.75>, 0.0, simple) // #529
atom(<-23.04,   2.89,  -8.57>, 1.29, rgb <0.75, 0.75, 0.75>, 0.0, simple) // #530
atom(<-25.91,   2.91,  -8.56>, 1.29, rgb <0.75, 0.75, 0.75>, 0.0, simple) // #531
atom(< -8.64,   2.92,  -8.56>, 1.29, rgb <0.75, 0.75, 0.75>, 0.0, simple) // #532
atom(<-12.94,   0.44,  -8.61>, 1.29, rgb <0.75, 0.75, 0.75>, 0.0, simple) // #533
atom(<-15.84,   0.43,  -8.59>, 1.29, rgb <0.75, 0.75, 0.75>, 0.0, simple) // #534
atom(<-18.73,   0.41,  -8.57>, 1.29, rgb <0.75, 0.75, 0.75>, 0.0, simple) // #535
atom(<-21.59,   0.41,  -8.47>, 1.29, rgb <0.75, 0.75, 0.75>, 0.0, simple) // #536
atom(<-24.46,   0.42,  -8.56>, 1.29, rgb <0.75, 0.75, 0.75>, 0.0, simple) // #537
atom(<-27.34,   0.41,  -8.55>, 1.29, rgb <0.75, 0.75, 0.75>, 0.0, simple) // #538
atom(<-10.07,   0.44,  -8.59>, 1.29, rgb <0.75, 0.75, 0.75>, 0.0, simple) // #539
atom(<-14.40,  -2.07,  -8.62>, 1.29, rgb <0.75, 0.75, 0.75>, 0.0, simple) // #540
atom(<-17.28,  -2.09,  -8.57>, 1.29, rgb <0.75, 0.75, 0.75>, 0.0, simple) // #541
atom(<-20.17,  -2.08,  -8.56>, 1.29, rgb <0.75, 0.75, 0.75>, 0.0, simple) // #542
atom(<-23.02,  -2.08,  -8.55>, 1.29, rgb <0.75, 0.75, 0.75>, 0.0, simple) // #543
atom(<-15.83,   7.07, -10.92>, 1.29, rgb <0.75, 0.75, 0.75>, 0.0, simple) // #544
atom(<-18.71,   7.07, -10.92>, 1.29, rgb <0.75, 0.75, 0.75>, 0.0, simple) // #545
atom(< -8.67,   6.12,  -1.04>, 1.29, rgb <0.75, 0.75, 0.75>, 0.0, simple) // #546
atom(<-24.47,   7.07, -10.92>, 1.29, rgb <0.75, 0.75, 0.75>, 0.0, simple) // #547
atom(<-11.51,  -0.41, -10.92>, 1.29, rgb <0.75, 0.75, 0.75>, 0.0, simple) // #548
atom(<-27.35,   2.08, -10.92>, 1.29, rgb <0.75, 0.75, 0.75>, 0.0, simple) // #549
atom(<-20.15,  -0.41, -10.92>, 1.29, rgb <0.75, 0.75, 0.75>, 0.0, simple) // #550
atom(<-21.59,   7.07, -10.92>, 1.29, rgb <0.75, 0.75, 0.75>, 0.0, simple) // #551
atom(<-24.47,   2.08, -10.92>, 1.29, rgb <0.75, 0.75, 0.75>, 0.0, simple) // #552
atom(<-21.59,   2.08, -10.92>, 1.29, rgb <0.75, 0.75, 0.75>, 0.0, simple) // #553
atom(<-18.71,   2.08, -10.92>, 1.29, rgb <0.75, 0.75, 0.75>, 0.0, simple) // #554
atom(<-15.83,   2.08, -10.92>, 1.29, rgb <0.75, 0.75, 0.75>, 0.0, simple) // #555
atom(<-23.03,  -0.41, -10.92>, 1.29, rgb <0.75, 0.75, 0.75>, 0.0, simple) // #556
atom(<-25.91,  -0.41, -10.92>, 1.29, rgb <0.75, 0.75, 0.75>, 0.0, simple) // #557
atom(<-12.95,   2.08, -10.92>, 1.29, rgb <0.75, 0.75, 0.75>, 0.0, simple) // #558
atom(<-14.39,  -0.41, -10.92>, 1.29, rgb <0.75, 0.75, 0.75>, 0.0, simple) // #559
atom(<-25.91,   4.57, -10.92>, 1.29, rgb <0.75, 0.75, 0.75>, 0.0, simple) // #560
atom(<-23.03,   4.57, -10.92>, 1.29, rgb <0.75, 0.75, 0.75>, 0.0, simple) // #561
atom(<-10.08,   2.08, -10.92>, 1.29, rgb <0.75, 0.75, 0.75>, 0.0, simple) // #562
atom(<-17.27,  -0.41, -10.92>, 1.29, rgb <0.75, 0.75, 0.75>, 0.0, simple) // #563
atom(<-15.83,  -2.91, -10.92>, 1.29, rgb <0.75, 0.75, 0.75>, 0.0, simple) // #564
atom(<-20.15,   4.57, -10.92>, 1.29, rgb <0.75, 0.75, 0.75>, 0.0, simple) // #565
atom(<-17.27,   4.57, -10.92>, 1.29, rgb <0.75, 0.75, 0.75>, 0.0, simple) // #566
atom(<-14.39,   4.57, -10.92>, 1.29, rgb <0.75, 0.75, 0.75>, 0.0, simple) // #567
atom(<-28.79,  -0.41, -10.92>, 1.29, rgb <0.75, 0.75, 0.75>, 0.0, simple) // #568
atom(< -8.64,   4.57, -10.92>, 1.29, rgb <0.75, 0.75, 0.75>, 0.0, simple) // #569
atom(<-12.95,  -2.91, -10.92>, 1.29, rgb <0.75, 0.75, 0.75>, 0.0, simple) // #570
atom(<-11.51,   4.57, -10.92>, 1.29, rgb <0.75, 0.75, 0.75>, 0.0, simple) // #571
atom(<-15.37,  -7.55,  -0.18>, 0.59, rgb <1.00, 0.05, 0.05>, 0.0, simple) // #572
atom(<-11.57,  -2.13,  -0.43>, 0.59, rgb <1.00, 0.05, 0.05>, 0.0, simple) // #573
atom(<-25.51,   1.99,  -1.78>, 0.59, rgb <1.00, 0.05, 0.05>, 0.0, simple) // #574
atom(<-15.06,   3.77,  -0.21>, 0.59, rgb <1.00, 0.05, 0.05>, 0.0, simple) // #575
atom(<-12.10,   6.51,  -2.61>, 0.59, rgb <1.00, 0.05, 0.05>, 0.0, simple) // #576
atom(<-14.73,   3.55,  -4.27>, 0.59, rgb <1.00, 0.05, 0.05>, 0.0, simple) // #577
atom(<-18.48,  -1.67,  -0.17>, 0.59, rgb <1.00, 0.05, 0.05>, 0.0, simple) // #578
atom(<-14.75,  -8.20,  -4.11>, 0.59, rgb <1.00, 0.05, 0.05>, 0.0, simple) // #579
atom(<-28.61,   0.56,  -2.93>, 0.59, rgb <1.00, 0.05, 0.05>, 0.0, simple) // #580
atom(<-31.27,  -6.50,  -2.75>, 0.59, rgb <1.00, 0.05, 0.05>, 0.0, simple) // #581
atom(<-11.11,  -2.51,  -4.29>, 0.59, rgb <1.00, 0.05, 0.05>, 0.0, simple) // #582
atom(< -8.75,   8.13,  -1.65>, 0.59, rgb <1.00, 0.05, 0.05>, 0.0, simple) // #583
atom(<-11.73,   1.83,  -1.80>, 0.59, rgb <1.00, 0.05, 0.05>, 0.0, simple) // #584
atom(<-25.06,   5.31,  -2.55>, 0.59, rgb <1.00, 0.05, 0.05>, 0.0, simple) // #585
atom(<-18.06,  -2.04,  -4.21>, 0.59, rgb <1.00, 0.05, 0.05>, 0.0, simple) // #586
atom(<-25.07,  -1.41,  -4.08>, 0.59, rgb <1.00, 0.05, 0.05>, 0.0, simple) // #587
atom(<-21.39,   0.10,  -2.61>, 0.59, rgb <1.00, 0.05, 0.05>, 0.0, simple) // #588
atom(<-28.71,  -8.05,  -0.25>, 0.59, rgb <1.00, 0.05, 0.05>, 0.0, simple) // #589
atom(<-22.00,  -3.34,  -1.62>, 0.59, rgb <1.00, 0.05, 0.05>, 0.0, simple) // #590
atom(<-18.64,   2.21,  -1.65>, 0.59, rgb <1.00, 0.05, 0.05>, 0.0, simple) // #591
atom(<-25.52,  -1.76,   0.00>, 0.59, rgb <1.00, 0.05, 0.05>, 0.0, simple) // #592
atom(<-24.69,  -5.34,  -2.63>, 0.59, rgb <1.00, 0.05, 0.05>, 0.0, simple) // #593
atom(<-21.35,   4.02,  -4.13>, 0.59, rgb <1.00, 0.05, 0.05>, 0.0, simple) // #594
atom(<-17.86,   5.71,  -2.40>, 0.59, rgb <1.00, 0.05, 0.05>, 0.0, simple) // #595
atom(<-27.62,  -8.00,  -4.35>, 0.59, rgb <1.00, 0.05, 0.05>, 0.0, simple) // #596
atom(<-15.11,   7.69,  -1.71>, 0.59, rgb <1.00, 0.05, 0.05>, 0.0, simple) // #597
atom(<-22.18,   3.90,  -0.14>, 0.59, rgb <1.00, 0.05, 0.05>, 0.0, simple) // #598
atom(< -8.62,   4.18,  -0.35>, 0.59, rgb <1.00, 0.05, 0.05>, 0.0, simple) // #599
atom(<-22.18,   7.75,  -1.72>, 0.59, rgb <1.00, 0.05, 0.05>, 0.0, simple) // #600
atom(<-21.23,  -7.17,  -4.29>, 0.59, rgb <1.00, 0.05, 0.05>, 0.0, simple) // #601
atom(<-17.74,  -5.83,  -2.24>, 0.59, rgb <1.00, 0.05, 0.05>, 0.0, simple) // #602
atom(<-15.17,  -3.71,  -1.80>, 0.59, rgb <1.00, 0.05, 0.05>, 0.0, simple) // #603
atom(<-22.20,  -7.25,  -0.24>, 0.59, rgb <1.00, 0.05, 0.05>, 0.0, simple) // #604
atom(< -8.69,   4.58,  -4.35>, 0.59, rgb <1.00, 0.05, 0.05>, 0.0, simple) // #605
atom(<-14.45,  -0.38,  -2.77>, 0.59, rgb <1.00, 0.05, 0.05>, 0.0, simple) // #606
atom(<-28.37,  -4.19,  -1.81>, 0.59, rgb <1.00, 0.05, 0.05>, 0.0, simple) // #607
atom(<-24.47,   8.73, -13.28>, 1.29, rgb <0.75, 0.75, 0.75>, 0.0, simple) // #608
atom(<-14.39,  16.19,  -6.28>, 1.29, rgb <0.75, 0.75, 0.75>, 0.0, simple) // #609
atom(<-11.49,  16.16,  -6.05>, 1.29, rgb <0.75, 0.75, 0.75>, 0.0, simple) // #610
atom(< -8.63,  16.23,  -6.27>, 1.29, rgb <0.75, 0.75, 0.75>, 0.0, simple) // #611
atom(< -5.71,  16.22,  -6.27>, 1.29, rgb <0.75, 0.75, 0.75>, 0.0, simple) // #612
atom(< -2.89,  16.24,  -6.31>, 1.29, rgb <0.75, 0.75, 0.75>, 0.0, simple) // #613
atom(<-18.73,  18.67,  -6.18>, 1.29, rgb <0.75, 0.75, 0.75>, 0.0, simple) // #614
atom(<-15.87,  18.67,  -6.17>, 1.29, rgb <0.75, 0.75, 0.75>, 0.0, simple) // #615
atom(<-12.96,  18.69,  -6.07>, 1.29, rgb <0.75, 0.75, 0.75>, 0.0, simple) // #616
atom(<-10.05,  18.67,  -6.09>, 1.29, rgb <0.75, 0.75, 0.75>, 0.0, simple) // #617
atom(< -7.15,  18.67,  -6.20>, 1.29, rgb <0.75, 0.75, 0.75>, 0.0, simple) // #618
atom(< -4.29,  18.68,  -6.27>, 1.29, rgb <0.75, 0.75, 0.75>, 0.0, simple) // #619
atom(< -1.44,  18.65,  -6.18>, 1.29, rgb <0.75, 0.75, 0.75>, 0.0, simple) // #620
atom(<-17.24,  21.14,  -6.21>, 1.29, rgb <0.75, 0.75, 0.75>, 0.0, simple) // #621
atom(<-14.40,  21.20,  -6.13>, 1.29, rgb <0.75, 0.75, 0.75>, 0.0, simple) // #622
atom(<-11.53,  21.17,  -6.33>, 1.29, rgb <0.75, 0.75, 0.75>, 0.0, simple) // #623
atom(< -8.62,  21.17,  -6.14>, 1.29, rgb <0.75, 0.75, 0.75>, 0.0, simple) // #624
atom(< -5.80,  21.18,  -6.28>, 1.29, rgb <0.75, 0.75, 0.75>, 0.0, simple) // #625
atom(< -2.86,  21.19,  -6.20>, 1.29, rgb <0.75, 0.75, 0.75>, 0.0, simple) // #626
atom(< -0.05,  21.15,  -6.18>, 1.29, rgb <0.75, 0.75, 0.75>, 0.0, simple) // #627
atom(<  4.30,  23.68,  -6.12>, 1.29, rgb <0.75, 0.75, 0.75>, 0.0, simple) // #628
atom(<-12.96,  23.71,  -6.08>, 1.29, rgb <0.75, 0.75, 0.75>, 0.0, simple) // #629
atom(<-10.08,  23.70,  -6.13>, 1.29, rgb <0.75, 0.75, 0.75>, 0.0, simple) // #630
atom(< -7.20,  23.67,  -6.11>, 1.29, rgb <0.75, 0.75, 0.75>, 0.0, simple) // #631
atom(< -4.34,  23.70,  -6.18>, 1.29, rgb <0.75, 0.75, 0.75>, 0.0, simple) // #632
atom(< -1.47,  23.70,  -6.09>, 1.29, rgb <0.75, 0.75, 0.75>, 0.0, simple) // #633
atom(<  1.44,  23.72,  -6.19>, 1.29, rgb <0.75, 0.75, 0.75>, 0.0, simple) // #634
atom(<-22.94,  10.05,  -3.62>, 1.29, rgb <0.75, 0.75, 0.75>, 0.0, simple) // #635
atom(<-17.57,  13.11,  -3.92>, 1.29, rgb <0.75, 0.75, 0.75>, 0.0, simple) // #636
atom(<-19.43,  10.15,  -3.60>, 1.29, rgb <0.75, 0.75, 0.75>, 0.0, simple) // #637
atom(<-17.32,  16.16,  -6.19>, 1.29, rgb <0.75, 0.75, 0.75>, 0.0, simple) // #638
atom(< -0.01,  16.22,  -6.32>, 1.29, rgb <0.75, 0.75, 0.75>, 0.0, simple) // #639
atom(< -4.28,  13.79,  -6.25>, 1.29, rgb <0.75, 0.75, 0.75>, 0.0, simple) // #640
atom(< -7.14,  13.71,  -6.13>, 1.29, rgb <0.75, 0.75, 0.75>, 0.0, simple) // #641
atom(< -8.66,  22.85,  -8.51>, 1.29, rgb <0.75, 0.75, 0.75>, 0.0, simple) // #642
atom(< -5.77,  22.88,  -8.56>, 1.29, rgb <0.75, 0.75, 0.75>, 0.0, simple) // #643
atom(< -2.88,  22.87,  -8.54>, 1.29, rgb <0.75, 0.75, 0.75>, 0.0, simple) // #644
atom(< -0.01,  22.86,  -8.53>, 1.29, rgb <0.75, 0.75, 0.75>, 0.0, simple) // #645
atom(<  4.32,  25.34,  -8.57>, 1.29, rgb <0.75, 0.75, 0.75>, 0.0, simple) // #646
atom(<-12.96,  25.34,  -8.56>, 1.29, rgb <0.75, 0.75, 0.75>, 0.0, simple) // #647
atom(<-10.09,  25.35,  -8.56>, 1.29, rgb <0.75, 0.75, 0.75>, 0.0, simple) // #648
atom(< -7.22,  25.34,  -8.56>, 1.29, rgb <0.75, 0.75, 0.75>, 0.0, simple) // #649
atom(< -4.33,  25.36,  -8.58>, 1.29, rgb <0.75, 0.75, 0.75>, 0.0, simple) // #650
atom(< -1.44,  25.35,  -8.53>, 1.29, rgb <0.75, 0.75, 0.75>, 0.0, simple) // #651
atom(<  1.44,  25.35,  -8.57>, 1.29, rgb <0.75, 0.75, 0.75>, 0.0, simple) // #652
atom(<-14.38,  26.18,  -6.28>, 1.29, rgb <0.75, 0.75, 0.75>, 0.0, simple) // #653
atom(<-21.62,   8.78,  -6.15>, 1.29, rgb <0.75, 0.75, 0.75>, 0.0, simple) // #654
atom(< -8.72,  26.16,  -6.23>, 1.29, rgb <0.75, 0.75, 0.75>, 0.0, simple) // #655
atom(<-21.06,  12.92,  -3.59>, 1.29, rgb <0.75, 0.75, 0.75>, 0.0, simple) // #656
atom(<-15.86,   8.73,  -6.23>, 1.29, rgb <0.75, 0.75, 0.75>, 0.0, simple) // #657
atom(<  0.01,  26.17,  -6.17>, 1.29, rgb <0.75, 0.75, 0.75>, 0.0, simple) // #658
atom(< -7.18,   8.74,  -6.20>, 1.29, rgb <0.75, 0.75, 0.75>, 0.0, simple) // #659
atom(< -2.89,  11.29,  -6.16>, 1.29, rgb <0.75, 0.75, 0.75>, 0.0, simple) // #660
atom(<-20.19,  11.27,  -6.14>, 1.29, rgb <0.75, 0.75, 0.75>, 0.0, simple) // #661
atom(<-17.32,  11.29,  -6.20>, 1.29, rgb <0.75, 0.75, 0.75>, 0.0, simple) // #662
atom(<-14.41,  11.21,  -6.17>, 1.29, rgb <0.75, 0.75, 0.75>, 0.0, simple) // #663
atom(<-11.51,  11.28,  -6.30>, 1.29, rgb <0.75, 0.75, 0.75>, 0.0, simple) // #664
atom(< -8.58,  11.22,  -6.11>, 1.29, rgb <0.75, 0.75, 0.75>, 0.0, simple) // #665
atom(< -5.72,  11.28,  -6.20>, 1.29, rgb <0.75, 0.75, 0.75>, 0.0, simple) // #666
atom(< -1.47,  13.73,  -6.29>, 1.29, rgb <0.75, 0.75, 0.75>, 0.0, simple) // #667
atom(<-18.77,  13.74,  -6.27>, 1.29, rgb <0.75, 0.75, 0.75>, 0.0, simple) // #668
atom(<-15.87,  13.69,  -6.15>, 1.29, rgb <0.75, 0.75, 0.75>, 0.0, simple) // #669
atom(<-12.98,  13.70,  -6.15>, 1.29, rgb <0.75, 0.75, 0.75>, 0.0, simple) // #670
atom(<-10.04,  13.69,  -6.14>, 1.29, rgb <0.75, 0.75, 0.75>, 0.0, simple) // #671
atom(<-10.42,   9.25,  -0.99>, 1.29, rgb <0.75, 0.75, 0.75>, 0.0, simple) // #672
atom(<-11.53,  22.86,  -8.57>, 1.29, rgb <0.75, 0.75, 0.75>, 0.0, simple) // #673
atom(<-16.82,  14.50,  -0.96>, 1.29, rgb <0.75, 0.75, 0.75>, 0.0, simple) // #674
atom(<-19.99,  14.36,  -1.21>, 1.29, rgb <0.75, 0.75, 0.75>, 0.0, simple) // #675
atom(< -4.47,  25.37,  -3.89>, 1.29, rgb <0.75, 0.75, 0.75>, 0.0, simple) // #676
atom(< -6.39,  22.00,  -3.52>, 1.29, rgb <0.75, 0.75, 0.75>, 0.0, simple) // #677
atom(< -7.64,  24.95,  -3.55>, 1.29, rgb <0.75, 0.75, 0.75>, 0.0, simple) // #678
atom(<-13.59,   9.00,  -1.08>, 1.29, rgb <0.75, 0.75, 0.75>, 0.0, simple) // #679
atom(< -9.39,  23.35,  -0.89>, 1.29, rgb <0.75, 0.75, 0.75>, 0.0, simple) // #680
atom(< -6.80,  26.04,  -0.99>, 1.29, rgb <0.75, 0.75, 0.75>, 0.0, simple) // #681
atom(< -4.91,  23.13,  -1.06>, 1.29, rgb <0.75, 0.75, 0.75>, 0.0, simple) // #682
atom(< -9.38,  10.91,  -3.36>, 1.29, rgb <0.75, 0.75, 0.75>, 0.0, simple) // #683
atom(< -5.14,  12.82,  -3.87>, 1.29, rgb <0.75, 0.75, 0.75>, 0.0, simple) // #684
atom(< -6.62,  10.22,  -3.71>, 1.29, rgb <0.75, 0.75, 0.75>, 0.0, simple) // #685
atom(< -8.01,  13.46,  -3.36>, 1.29, rgb <0.75, 0.75, 0.75>, 0.0, simple) // #686
atom(< -3.24,  14.48,  -1.13>, 1.29, rgb <0.75, 0.75, 0.75>, 0.0, simple) // #687
atom(< -9.30,  12.24,  -0.85>, 1.29, rgb <0.75, 0.75, 0.75>, 0.0, simple) // #688
atom(< -6.75,  14.83,  -1.02>, 1.29, rgb <0.75, 0.75, 0.75>, 0.0, simple) // #689
atom(< -5.24,  11.79,  -1.03>, 1.29, rgb <0.75, 0.75, 0.75>, 0.0, simple) // #690
atom(< -6.17,  16.27,  -3.55>, 1.29, rgb <0.75, 0.75, 0.75>, 0.0, simple) // #691
atom(< -1.50,  20.15,  -3.88>, 1.29, rgb <0.75, 0.75, 0.75>, 0.0, simple) // #692
atom(< -2.77,  15.95,  -3.58>, 1.29, rgb <0.75, 0.75, 0.75>, 0.0, simple) // #693
atom(< -4.47,  19.04,  -3.53>, 1.29, rgb <0.75, 0.75, 0.75>, 0.0, simple) // #694
atom(< -0.09,  20.49,  -1.09>, 1.29, rgb <0.75, 0.75, 0.75>, 0.0, simple) // #695
atom(< -5.69,  17.82,  -1.11>, 1.29, rgb <0.75, 0.75, 0.75>, 0.0, simple) // #696
atom(< -3.38,  20.20,  -1.01>, 1.29, rgb <0.75, 0.75, 0.75>, 0.0, simple) // #697
atom(< -1.46,  17.26,  -1.23>, 1.29, rgb <0.75, 0.75, 0.75>, 0.0, simple) // #698
atom(< -3.32,  22.57,  -3.64>, 1.29, rgb <0.75, 0.75, 0.75>, 0.0, simple) // #699
atom(<  1.57,  25.40,  -3.89>, 1.29, rgb <0.75, 0.75, 0.75>, 0.0, simple) // #700
atom(< -0.29,  23.04,  -3.49>, 1.29, rgb <0.75, 0.75, 0.75>, 0.0, simple) // #701
atom(< -1.55,  25.80,  -3.56>, 1.29, rgb <0.75, 0.75, 0.75>, 0.0, simple) // #702
atom(< -7.00,   9.06,  -0.96>, 1.29, rgb <0.75, 0.75, 0.75>, 0.0, simple) // #703
atom(< -1.95,  22.60,  -0.88>, 1.29, rgb <0.75, 0.75, 0.75>, 0.0, simple) // #704
atom(< -9.44,  22.39,  -3.56>, 1.29, rgb <0.75, 0.75, 0.75>, 0.0, simple) // #705
atom(< -8.48,  17.69,  -0.97>, 1.29, rgb <0.75, 0.75, 0.75>, 0.0, simple) // #706
atom(<-10.35,  20.57,  -0.94>, 1.29, rgb <0.75, 0.75, 0.75>, 0.0, simple) // #707
atom(<-12.67,  17.74,  -0.87>, 1.29, rgb <0.75, 0.75, 0.75>, 0.0, simple) // #708
atom(<-18.43,  11.31,  -1.05>, 1.29, rgb <0.75, 0.75, 0.75>, 0.0, simple) // #709
atom(<-19.86,  16.47,  -3.59>, 1.29, rgb <0.75, 0.75, 0.75>, 0.0, simple) // #710
atom(<-14.58,  19.55,  -3.87>, 1.29, rgb <0.75, 0.75, 0.75>, 0.0, simple) // #711
atom(<-16.71,  17.16,  -3.61>, 1.29, rgb <0.75, 0.75, 0.75>, 0.0, simple) // #712
atom(<  1.46,  19.99,  -3.64>, 1.29, rgb <0.75, 0.75, 0.75>, 0.0, simple) // #713
atom(<-13.71,  20.40,  -1.02>, 1.29, rgb <0.75, 0.75, 0.75>, 0.0, simple) // #714
atom(<-18.44,  16.82,  -1.04>, 1.29, rgb <0.75, 0.75, 0.75>, 0.0, simple) // #715
atom(<-17.09,  20.60,  -1.19>, 1.29, rgb <0.75, 0.75, 0.75>, 0.0, simple) // #716
atom(<-15.48,  17.55,  -0.90>, 1.29, rgb <0.75, 0.75, 0.75>, 0.0, simple) // #717
atom(<  3.34,  22.43,  -3.58>, 1.29, rgb <0.75, 0.75, 0.75>, 0.0, simple) // #718
atom(<-11.39,  24.71,  -3.84>, 1.29, rgb <0.75, 0.75, 0.75>, 0.0, simple) // #719
atom(<-13.18,  22.18,  -3.52>, 1.29, rgb <0.75, 0.75, 0.75>, 0.0, simple) // #720
atom(<-14.82,  24.68,  -3.57>, 1.29, rgb <0.75, 0.75, 0.75>, 0.0, simple) // #721
atom(<-10.27,  26.05,  -1.08>, 1.29, rgb <0.75, 0.75, 0.75>, 0.0, simple) // #722
atom(<-22.67,  11.77,  -1.31>, 1.29, rgb <0.75, 0.75, 0.75>, 0.0, simple) // #723
atom(<  4.30,  24.07,  -0.98>, 1.29, rgb <0.75, 0.75, 0.75>, 0.0, simple) // #724
atom(<-12.14,  23.26,  -0.92>, 1.29, rgb <0.75, 0.75, 0.75>, 0.0, simple) // #725
atom(<-15.85,  10.67,  -3.74>, 1.29, rgb <0.75, 0.75, 0.75>, 0.0, simple) // #726
atom(<-11.50,  14.17,  -3.84>, 1.29, rgb <0.75, 0.75, 0.75>, 0.0, simple) // #727
atom(<-12.91,  11.33,  -3.64>, 1.29, rgb <0.75, 0.75, 0.75>, 0.0, simple) // #728
atom(<-14.86,  14.05,  -3.42>, 1.29, rgb <0.75, 0.75, 0.75>, 0.0, simple) // #729
atom(<-10.13,  14.96,  -0.94>, 1.29, rgb <0.75, 0.75, 0.75>, 0.0, simple) // #730
atom(<-15.60,  11.10,  -0.92>, 1.29, rgb <0.75, 0.75, 0.75>, 0.0, simple) // #731
atom(<-13.67,  15.00,  -0.86>, 1.29, rgb <0.75, 0.75, 0.75>, 0.0, simple) // #732
atom(<-12.05,  12.13,  -0.96>, 1.29, rgb <0.75, 0.75, 0.75>, 0.0, simple) // #733
atom(<-13.08,  16.86,  -3.62>, 1.29, rgb <0.75, 0.75, 0.75>, 0.0, simple) // #734
atom(< -8.35,  19.45,  -3.87>, 1.29, rgb <0.75, 0.75, 0.75>, 0.0, simple) // #735
atom(< -9.68,  16.54,  -3.53>, 1.29, rgb <0.75, 0.75, 0.75>, 0.0, simple) // #736
atom(<-11.37,  19.46,  -3.54>, 1.29, rgb <0.75, 0.75, 0.75>, 0.0, simple) // #737
atom(< -6.73,  20.43,  -0.97>, 1.29, rgb <0.75, 0.75, 0.75>, 0.0, simple) // #738
atom(<-23.87,   8.84,  -1.03>, 1.29, rgb <0.75, 0.75, 0.75>, 0.0, simple) // #739
atom(<-14.39,  22.85,  -8.51>, 1.29, rgb <0.75, 0.75, 0.75>, 0.0, simple) // #740
atom(< -2.92,  26.17,  -6.17>, 1.29, rgb <0.75, 0.75, 0.75>, 0.0, simple) // #741
atom(< -1.44,  20.38,  -8.57>, 1.29, rgb <0.75, 0.75, 0.75>, 0.0, simple) // #742
atom(<-17.27,  21.20, -13.28>, 1.29, rgb <0.75, 0.75, 0.75>, 0.0, simple) // #743
atom(<-14.39,  21.20, -13.28>, 1.29, rgb <0.75, 0.75, 0.75>, 0.0, simple) // #744
atom(<-11.51,  21.20, -13.28>, 1.29, rgb <0.75, 0.75, 0.75>, 0.0, simple) // #745
atom(< -8.64,  21.20, -13.28>, 1.29, rgb <0.75, 0.75, 0.75>, 0.0, simple) // #746
atom(< -5.76,  21.20, -13.28>, 1.29, rgb <0.75, 0.75, 0.75>, 0.0, simple) // #747
atom(< -2.88,  21.20, -13.28>, 1.29, rgb <0.75, 0.75, 0.75>, 0.0, simple) // #748
atom(<  0.00,  21.20, -13.28>, 1.29, rgb <0.75, 0.75, 0.75>, 0.0, simple) // #749
atom(<-15.83,  23.69, -13.28>, 1.29, rgb <0.75, 0.75, 0.75>, 0.0, simple) // #750
atom(<-12.95,  23.69, -13.28>, 1.29, rgb <0.75, 0.75, 0.75>, 0.0, simple) // #751
atom(<-10.08,  23.69, -13.28>, 1.29, rgb <0.75, 0.75, 0.75>, 0.0, simple) // #752
atom(< -7.20,  23.69, -13.28>, 1.29, rgb <0.75, 0.75, 0.75>, 0.0, simple) // #753
atom(< -4.32,  23.69, -13.28>, 1.29, rgb <0.75, 0.75, 0.75>, 0.0, simple) // #754
atom(< -1.44,  23.69, -13.28>, 1.29, rgb <0.75, 0.75, 0.75>, 0.0, simple) // #755
atom(<  1.44,  23.69, -13.28>, 1.29, rgb <0.75, 0.75, 0.75>, 0.0, simple) // #756
atom(< -1.44,  18.70, -13.28>, 1.29, rgb <0.75, 0.75, 0.75>, 0.0, simple) // #757
atom(<-23.03,   9.56, -10.92>, 1.29, rgb <0.75, 0.75, 0.75>, 0.0, simple) // #758
atom(<-17.27,   9.56, -10.92>, 1.29, rgb <0.75, 0.75, 0.75>, 0.0, simple) // #759
atom(<-14.39,   9.56, -10.92>, 1.29, rgb <0.75, 0.75, 0.75>, 0.0, simple) // #760
atom(<-11.51,   9.56, -10.92>, 1.29, rgb <0.75, 0.75, 0.75>, 0.0, simple) // #761
atom(< -8.64,   9.56, -10.92>, 1.29, rgb <0.75, 0.75, 0.75>, 0.0, simple) // #762
atom(< -5.76,   9.56, -10.92>, 1.29, rgb <0.75, 0.75, 0.75>, 0.0, simple) // #763
atom(<  2.88,  22.86,  -8.54>, 1.29, rgb <0.75, 0.75, 0.75>, 0.0, simple) // #764
atom(<-18.71,  12.05, -10.92>, 1.29, rgb <0.75, 0.75, 0.75>, 0.0, simple) // #765
atom(<-15.83,  12.05, -10.92>, 1.29, rgb <0.75, 0.75, 0.75>, 0.0, simple) // #766
atom(<-12.95,  12.05, -10.92>, 1.29, rgb <0.75, 0.75, 0.75>, 0.0, simple) // #767
atom(<-10.08,  12.05, -10.92>, 1.29, rgb <0.75, 0.75, 0.75>, 0.0, simple) // #768
atom(< -7.20,  12.05, -10.92>, 1.29, rgb <0.75, 0.75, 0.75>, 0.0, simple) // #769
atom(< -4.32,  12.05, -10.92>, 1.29, rgb <0.75, 0.75, 0.75>, 0.0, simple) // #770
atom(<-20.15,  14.55, -10.92>, 1.29, rgb <0.75, 0.75, 0.75>, 0.0, simple) // #771
atom(<-17.27,  14.55, -10.92>, 1.29, rgb <0.75, 0.75, 0.75>, 0.0, simple) // #772
atom(<-20.15,   9.56, -10.92>, 1.29, rgb <0.75, 0.75, 0.75>, 0.0, simple) // #773
atom(<-14.39,  14.55, -10.92>, 1.29, rgb <0.75, 0.75, 0.75>, 0.0, simple) // #774
atom(< -4.32,  18.70, -13.28>, 1.29, rgb <0.75, 0.75, 0.75>, 0.0, simple) // #775
atom(<-10.08,  18.70, -13.28>, 1.29, rgb <0.75, 0.75, 0.75>, 0.0, simple) // #776
atom(<-21.59,   8.73, -13.28>, 1.29, rgb <0.75, 0.75, 0.75>, 0.0, simple) // #777
atom(<-18.71,   8.73, -13.28>, 1.29, rgb <0.75, 0.75, 0.75>, 0.0, simple) // #778
atom(<-15.83,   8.73, -13.28>, 1.29, rgb <0.75, 0.75, 0.75>, 0.0, simple) // #779
atom(<-12.95,   8.73, -13.28>, 1.29, rgb <0.75, 0.75, 0.75>, 0.0, simple) // #780
atom(<-10.08,   8.73, -13.28>, 1.29, rgb <0.75, 0.75, 0.75>, 0.0, simple) // #781
atom(< -7.20,   8.73, -13.28>, 1.29, rgb <0.75, 0.75, 0.75>, 0.0, simple) // #782
atom(<-23.03,  11.22, -13.28>, 1.29, rgb <0.75, 0.75, 0.75>, 0.0, simple) // #783
atom(<-20.15,  11.22, -13.28>, 1.29, rgb <0.75, 0.75, 0.75>, 0.0, simple) // #784
atom(<-17.27,  11.22, -13.28>, 1.29, rgb <0.75, 0.75, 0.75>, 0.0, simple) // #785
atom(<-14.39,  11.22, -13.28>, 1.29, rgb <0.75, 0.75, 0.75>, 0.0, simple) // #786
atom(<-11.51,  11.22, -13.28>, 1.29, rgb <0.75, 0.75, 0.75>, 0.0, simple) // #787
atom(< -8.64,  11.22, -13.28>, 1.29, rgb <0.75, 0.75, 0.75>, 0.0, simple) // #788
atom(< -5.76,  11.22, -13.28>, 1.29, rgb <0.75, 0.75, 0.75>, 0.0, simple) // #789
atom(<-21.59,  13.72, -13.28>, 1.29, rgb <0.75, 0.75, 0.75>, 0.0, simple) // #790
atom(< -7.20,  18.70, -13.28>, 1.29, rgb <0.75, 0.75, 0.75>, 0.0, simple) // #791
atom(<-18.71,  13.72, -13.28>, 1.29, rgb <0.75, 0.75, 0.75>, 0.0, simple) // #792
atom(<-12.95,  13.72, -13.28>, 1.29, rgb <0.75, 0.75, 0.75>, 0.0, simple) // #793
atom(<-10.08,  13.72, -13.28>, 1.29, rgb <0.75, 0.75, 0.75>, 0.0, simple) // #794
atom(< -7.20,  13.72, -13.28>, 1.29, rgb <0.75, 0.75, 0.75>, 0.0, simple) // #795
atom(< -4.32,  13.72, -13.28>, 1.29, rgb <0.75, 0.75, 0.75>, 0.0, simple) // #796
atom(<-20.15,  16.21, -13.28>, 1.29, rgb <0.75, 0.75, 0.75>, 0.0, simple) // #797
atom(<-17.27,  16.21, -13.28>, 1.29, rgb <0.75, 0.75, 0.75>, 0.0, simple) // #798
atom(<-14.39,  16.21, -13.28>, 1.29, rgb <0.75, 0.75, 0.75>, 0.0, simple) // #799
atom(<-11.51,  16.21, -13.28>, 1.29, rgb <0.75, 0.75, 0.75>, 0.0, simple) // #800
atom(< -8.64,  16.21, -13.28>, 1.29, rgb <0.75, 0.75, 0.75>, 0.0, simple) // #801
atom(< -5.76,  16.21, -13.28>, 1.29, rgb <0.75, 0.75, 0.75>, 0.0, simple) // #802
atom(< -2.88,  16.21, -13.28>, 1.29, rgb <0.75, 0.75, 0.75>, 0.0, simple) // #803
atom(<-18.71,  18.70, -13.28>, 1.29, rgb <0.75, 0.75, 0.75>, 0.0, simple) // #804
atom(<-15.83,  18.70, -13.28>, 1.29, rgb <0.75, 0.75, 0.75>, 0.0, simple) // #805
atom(<-12.95,  18.70, -13.28>, 1.29, rgb <0.75, 0.75, 0.75>, 0.0, simple) // #806
atom(<-15.83,  13.72, -13.28>, 1.29, rgb <0.75, 0.75, 0.75>, 0.0, simple) // #807
atom(<-11.51,  14.55, -10.92>, 1.29, rgb <0.75, 0.75, 0.75>, 0.0, simple) // #808
atom(<-21.59,  12.05, -10.92>, 1.29, rgb <0.75, 0.75, 0.75>, 0.0, simple) // #809
atom(< -4.32,  10.39,  -8.58>, 1.29, rgb <0.75, 0.75, 0.75>, 0.0, simple) // #810
atom(< -8.64,  12.88,  -8.52>, 1.29, rgb <0.75, 0.75, 0.75>, 0.0, simple) // #811
atom(<-11.51,  12.89,  -8.59>, 1.29, rgb <0.75, 0.75, 0.75>, 0.0, simple) // #812
atom(<-14.39,  12.89,  -8.54>, 1.29, rgb <0.75, 0.75, 0.75>, 0.0, simple) // #813
atom(<-17.27,  12.88,  -8.59>, 1.29, rgb <0.75, 0.75, 0.75>, 0.0, simple) // #814
atom(<-20.16,  12.87,  -8.59>, 1.29, rgb <0.75, 0.75, 0.75>, 0.0, simple) // #815
atom(< -2.88,  12.87,  -8.59>, 1.29, rgb <0.75, 0.75, 0.75>, 0.0, simple) // #816
atom(< -7.19,  10.39,  -8.56>, 1.29, rgb <0.75, 0.75, 0.75>, 0.0, simple) // #817
atom(< -5.77,  12.89,  -8.58>, 1.29, rgb <0.75, 0.75, 0.75>, 0.0, simple) // #818
atom(<-10.05,  10.39,  -8.56>, 1.29, rgb <0.75, 0.75, 0.75>, 0.0, simple) // #819
atom(<-15.85,  10.39,  -8.56>, 1.29, rgb <0.75, 0.75, 0.75>, 0.0, simple) // #820
atom(<-18.73,  10.39,  -8.55>, 1.29, rgb <0.75, 0.75, 0.75>, 0.0, simple) // #821
atom(<-21.60,  10.38,  -8.54>, 1.29, rgb <0.75, 0.75, 0.75>, 0.0, simple) // #822
atom(< -8.64,  14.55, -10.92>, 1.29, rgb <0.75, 0.75, 0.75>, 0.0, simple) // #823
atom(<  2.88,  24.52, -10.92>, 1.29, rgb <0.75, 0.75, 0.75>, 0.0, simple) // #824
atom(<  0.00,  24.52, -10.92>, 1.29, rgb <0.75, 0.75, 0.75>, 0.0, simple) // #825
atom(< -2.88,  24.52, -10.92>, 1.29, rgb <0.75, 0.75, 0.75>, 0.0, simple) // #826
atom(<-12.96,  10.38,  -8.57>, 1.29, rgb <0.75, 0.75, 0.75>, 0.0, simple) // #827
atom(< -1.44,  15.38,  -8.62>, 1.29, rgb <0.75, 0.75, 0.75>, 0.0, simple) // #828
atom(<-18.70,  15.38,  -8.61>, 1.29, rgb <0.75, 0.75, 0.75>, 0.0, simple) // #829
atom(<-15.83,  15.37,  -8.56>, 1.29, rgb <0.75, 0.75, 0.75>, 0.0, simple) // #830
atom(< -4.32,  20.38,  -8.59>, 1.29, rgb <0.75, 0.75, 0.75>, 0.0, simple) // #831
atom(< -7.21,  20.37,  -8.58>, 1.29, rgb <0.75, 0.75, 0.75>, 0.0, simple) // #832
atom(<-10.07,  20.35,  -8.57>, 1.29, rgb <0.75, 0.75, 0.75>, 0.0, simple) // #833
atom(<-12.96,  20.34,  -8.57>, 1.29, rgb <0.75, 0.75, 0.75>, 0.0, simple) // #834
atom(<-15.83,  20.36,  -8.56>, 1.29, rgb <0.75, 0.75, 0.75>, 0.0, simple) // #835
atom(<  1.44,  20.37,  -8.56>, 1.29, rgb <0.75, 0.75, 0.75>, 0.0, simple) // #836
atom(< -2.86,  17.89,  -8.61>, 1.29, rgb <0.75, 0.75, 0.75>, 0.0, simple) // #837
atom(< -5.77,  17.89,  -8.59>, 1.29, rgb <0.75, 0.75, 0.75>, 0.0, simple) // #838
atom(< -8.65,  17.87,  -8.57>, 1.29, rgb <0.75, 0.75, 0.75>, 0.0, simple) // #839
atom(<-11.52,  17.86,  -8.47>, 1.29, rgb <0.75, 0.75, 0.75>, 0.0, simple) // #840
atom(<-14.38,  17.87,  -8.56>, 1.29, rgb <0.75, 0.75, 0.75>, 0.0, simple) // #841
atom(<-17.27,  17.87,  -8.55>, 1.29, rgb <0.75, 0.75, 0.75>, 0.0, simple) // #842
atom(<  0.01,  17.89,  -8.59>, 1.29, rgb <0.75, 0.75, 0.75>, 0.0, simple) // #843
atom(< -4.32,  15.38,  -8.62>, 1.29, rgb <0.75, 0.75, 0.75>, 0.0, simple) // #844
atom(< -7.20,  15.36,  -8.57>, 1.29, rgb <0.75, 0.75, 0.75>, 0.0, simple) // #845
atom(<-10.09,  15.38,  -8.56>, 1.29, rgb <0.75, 0.75, 0.75>, 0.0, simple) // #846
atom(<-12.94,  15.38,  -8.55>, 1.29, rgb <0.75, 0.75, 0.75>, 0.0, simple) // #847
atom(< -5.76,  24.52, -10.92>, 1.29, rgb <0.75, 0.75, 0.75>, 0.0, simple) // #848
atom(< -8.64,  24.52, -10.92>, 1.29, rgb <0.75, 0.75, 0.75>, 0.0, simple) // #849
atom(<  1.41,  23.57,  -1.04>, 1.29, rgb <0.75, 0.75, 0.75>, 0.0, simple) // #850
atom(<-14.39,  24.52, -10.92>, 1.29, rgb <0.75, 0.75, 0.75>, 0.0, simple) // #851
atom(< -1.44,  17.04, -10.92>, 1.29, rgb <0.75, 0.75, 0.75>, 0.0, simple) // #852
atom(<-17.27,  19.54, -10.92>, 1.29, rgb <0.75, 0.75, 0.75>, 0.0, simple) // #853
atom(<-10.08,  17.04, -10.92>, 1.29, rgb <0.75, 0.75, 0.75>, 0.0, simple) // #854
atom(<-11.51,  24.52, -10.92>, 1.29, rgb <0.75, 0.75, 0.75>, 0.0, simple) // #855
atom(<-14.39,  19.54, -10.92>, 1.29, rgb <0.75, 0.75, 0.75>, 0.0, simple) // #856
atom(<-11.51,  19.54, -10.92>, 1.29, rgb <0.75, 0.75, 0.75>, 0.0, simple) // #857
atom(< -8.64,  19.54, -10.92>, 1.29, rgb <0.75, 0.75, 0.75>, 0.0, simple) // #858
atom(< -5.76,  19.54, -10.92>, 1.29, rgb <0.75, 0.75, 0.75>, 0.0, simple) // #859
atom(<-12.95,  17.04, -10.92>, 1.29, rgb <0.75, 0.75, 0.75>, 0.0, simple) // #860
atom(<-15.83,  17.04, -10.92>, 1.29, rgb <0.75, 0.75, 0.75>, 0.0, simple) // #861
atom(< -2.88,  19.54, -10.92>, 1.29, rgb <0.75, 0.75, 0.75>, 0.0, simple) // #862
atom(< -4.32,  17.04, -10.92>, 1.29, rgb <0.75, 0.75, 0.75>, 0.0, simple) // #863
atom(<-15.83,  22.03, -10.92>, 1.29, rgb <0.75, 0.75, 0.75>, 0.0, simple) // #864
atom(<-12.95,  22.03, -10.92>, 1.29, rgb <0.75, 0.75, 0.75>, 0.0, simple) // #865
atom(<  0.00,  19.54, -10.92>, 1.29, rgb <0.75, 0.75, 0.75>, 0.0, simple) // #866
atom(< -7.20,  17.04, -10.92>, 1.29, rgb <0.75, 0.75, 0.75>, 0.0, simple) // #867
atom(< -5.76,  14.55, -10.92>, 1.29, rgb <0.75, 0.75, 0.75>, 0.0, simple) // #868
atom(<-10.08,  22.03, -10.92>, 1.29, rgb <0.75, 0.75, 0.75>, 0.0, simple) // #869
atom(< -7.20,  22.03, -10.92>, 1.29, rgb <0.75, 0.75, 0.75>, 0.0, simple) // #870
atom(< -4.32,  22.03, -10.92>, 1.29, rgb <0.75, 0.75, 0.75>, 0.0, simple) // #871
atom(<-18.71,  17.04, -10.92>, 1.29, rgb <0.75, 0.75, 0.75>, 0.0, simple) // #872
atom(<  1.44,  22.03, -10.92>, 1.29, rgb <0.75, 0.75, 0.75>, 0.0, simple) // #873
atom(< -2.88,  14.55, -10.92>, 1.29, rgb <0.75, 0.75, 0.75>, 0.0, simple) // #874
atom(< -1.44,  22.03, -10.92>, 1.29, rgb <0.75, 0.75, 0.75>, 0.0, simple) // #875
atom(< -5.30,   9.91,  -0.18>, 0.59, rgb <1.00, 0.05, 0.05>, 0.0, simple) // #876
atom(< -1.49,  15.33,  -0.43>, 0.59, rgb <1.00, 0.05, 0.05>, 0.0, simple) // #877
atom(<-15.43,  19.45,  -1.78>, 0.59, rgb <1.00, 0.05, 0.05>, 0.0, simple) // #878
atom(< -4.98,  21.22,  -0.21>, 0.59, rgb <1.00, 0.05, 0.05>, 0.0, simple) // #879
atom(< -2.02,  23.97,  -2.61>, 0.59, rgb <1.00, 0.05, 0.05>, 0.0, simple) // #880
atom(< -4.66,  21.00,  -4.27>, 0.59, rgb <1.00, 0.05, 0.05>, 0.0, simple) // #881
atom(< -8.40,  15.79,  -0.17>, 0.59, rgb <1.00, 0.05, 0.05>, 0.0, simple) // #882
atom(< -4.68,   9.26,  -4.11>, 0.59, rgb <1.00, 0.05, 0.05>, 0.0, simple) // #883
atom(<-18.54,  18.01,  -2.93>, 0.59, rgb <1.00, 0.05, 0.05>, 0.0, simple) // #884
atom(<-21.20,  10.95,  -2.75>, 0.59, rgb <1.00, 0.05, 0.05>, 0.0, simple) // #885
atom(< -1.03,  14.94,  -4.29>, 0.59, rgb <1.00, 0.05, 0.05>, 0.0, simple) // #886
atom(<  1.33,  25.58,  -1.65>, 0.59, rgb <1.00, 0.05, 0.05>, 0.0, simple) // #887
atom(< -1.65,  19.29,  -1.80>, 0.59, rgb <1.00, 0.05, 0.05>, 0.0, simple) // #888
atom(<-14.99,  22.77,  -2.55>, 0.59, rgb <1.00, 0.05, 0.05>, 0.0, simple) // #889
atom(< -7.98,  15.42,  -4.21>, 0.59, rgb <1.00, 0.05, 0.05>, 0.0, simple) // #890
atom(<-15.00,  16.04,  -4.08>, 0.59, rgb <1.00, 0.05, 0.05>, 0.0, simple) // #891
atom(<-11.31,  17.55,  -2.61>, 0.59, rgb <1.00, 0.05, 0.05>, 0.0, simple) // #892
atom(<-18.63,   9.40,  -0.25>, 0.59, rgb <1.00, 0.05, 0.05>, 0.0, simple) // #893
atom(<-11.92,  14.12,  -1.62>, 0.59, rgb <1.00, 0.05, 0.05>, 0.0, simple) // #894
atom(< -8.57,  19.67,  -1.65>, 0.59, rgb <1.00, 0.05, 0.05>, 0.0, simple) // #895
atom(<-15.44,  15.69,   0.00>, 0.59, rgb <1.00, 0.05, 0.05>, 0.0, simple) // #896
atom(<-14.61,  12.11,  -2.63>, 0.59, rgb <1.00, 0.05, 0.05>, 0.0, simple) // #897
atom(<-11.28,  21.48,  -4.13>, 0.59, rgb <1.00, 0.05, 0.05>, 0.0, simple) // #898
atom(< -7.78,  23.17,  -2.40>, 0.59, rgb <1.00, 0.05, 0.05>, 0.0, simple) // #899
atom(<-17.55,   9.45,  -4.35>, 0.59, rgb <1.00, 0.05, 0.05>, 0.0, simple) // #900
atom(< -5.03,  25.15,  -1.71>, 0.59, rgb <1.00, 0.05, 0.05>, 0.0, simple) // #901
atom(<-12.10,  21.35,  -0.14>, 0.59, rgb <1.00, 0.05, 0.05>, 0.0, simple) // #902
atom(<  1.46,  21.63,  -0.35>, 0.59, rgb <1.00, 0.05, 0.05>, 0.0, simple) // #903
atom(<-12.10,  25.20,  -1.72>, 0.59, rgb <1.00, 0.05, 0.05>, 0.0, simple) // #904
atom(<-11.15,  10.29,  -4.29>, 0.59, rgb <1.00, 0.05, 0.05>, 0.0, simple) // #905
atom(< -7.67,  11.63,  -2.24>, 0.59, rgb <1.00, 0.05, 0.05>, 0.0, simple) // #906
atom(< -5.09,  13.75,  -1.80>, 0.59, rgb <1.00, 0.05, 0.05>, 0.0, simple) // #907
atom(<-12.12,  10.20,  -0.24>, 0.59, rgb <1.00, 0.05, 0.05>, 0.0, simple) // #908
atom(<  1.38,  22.04,  -4.35>, 0.59, rgb <1.00, 0.05, 0.05>, 0.0, simple) // #909
atom(< -4.37,  17.08,  -2.77>, 0.59, rgb <1.00, 0.05, 0.05>, 0.0, simple) // #910
atom(<-18.29,  13.26,  -1.81>, 0.59, rgb <1.00, 0.05, 0.05>, 0.0, simple) // #911
atom(<-24.47, -26.18, -13.28>, 1.29, rgb <0.75, 0.75, 0.75>, 0.0, simple) // #912
atom(<-14.39, -18.72,  -6.28>, 1.29, rgb <0.75, 0.75, 0.75>, 0.0, simple) // #913
atom(<-11.49, -18.75,  -6.05>, 1.29, rgb <0.75, 0.75, 0.75>, 0.0, simple) // #914
atom(< -8.63, -18.68,  -6.27>, 1.29, rgb <0.75, 0.75, 0.75>, 0.0, simple) // #915
atom(< -5.71, -18.69,  -6.27>, 1.29, rgb <0.75, 0.75, 0.75>, 0.0, simple) // #916
atom(< -2.89, -18.67,  -6.31>, 1.29, rgb <0.75, 0.75, 0.75>, 0.0, simple) // #917
atom(<-18.73, -16.24,  -6.18>, 1.29, rgb <0.75, 0.75, 0.75>, 0.0, simple) // #918
atom(<-15.87, -16.24,  -6.17>, 1.29, rgb <0.75, 0.75, 0.75>, 0.0, simple) // #919
atom(<-12.96, -16.22,  -6.07>, 1.29, rgb <0.75, 0.75, 0.75>, 0.0, simple) // #920
atom(<-10.05, -16.24,  -6.09>, 1.29, rgb <0.75, 0.75, 0.75>, 0.0, simple) // #921
atom(< -7.15, -16.24,  -6.20>, 1.29, rgb <0.75, 0.75, 0.75>, 0.0, simple) // #922
atom(< -4.29, -16.23,  -6.27>, 1.29, rgb <0.75, 0.75, 0.75>, 0.0, simple) // #923
atom(< -1.44, -16.26,  -6.18>, 1.29, rgb <0.75, 0.75, 0.75>, 0.0, simple) // #924
atom(<-17.24, -13.77,  -6.21>, 1.29, rgb <0.75, 0.75, 0.75>, 0.0, simple) // #925
atom(<-14.40, -13.71,  -6.13>, 1.29, rgb <0.75, 0.75, 0.75>, 0.0, simple) // #926
atom(<-11.53, -13.74,  -6.33>, 1.29, rgb <0.75, 0.75, 0.75>, 0.0, simple) // #927
atom(< -8.62, -13.74,  -6.14>, 1.29, rgb <0.75, 0.75, 0.75>, 0.0, simple) // #928
atom(< -5.80, -13.73,  -6.28>, 1.29, rgb <0.75, 0.75, 0.75>, 0.0, simple) // #929
atom(< -2.86, -13.72,  -6.20>, 1.29, rgb <0.75, 0.75, 0.75>, 0.0, simple) // #930
atom(< -0.05, -13.76,  -6.18>, 1.29, rgb <0.75, 0.75, 0.75>, 0.0, simple) // #931
atom(<  4.30, -11.23,  -6.12>, 1.29, rgb <0.75, 0.75, 0.75>, 0.0, simple) // #932
atom(<-12.96, -11.20,  -6.08>, 1.29, rgb <0.75, 0.75, 0.75>, 0.0, simple) // #933
atom(<-10.08, -11.21,  -6.13>, 1.29, rgb <0.75, 0.75, 0.75>, 0.0, simple) // #934
atom(< -7.20, -11.24,  -6.11>, 1.29, rgb <0.75, 0.75, 0.75>, 0.0, simple) // #935
atom(< -4.34, -11.21,  -6.18>, 1.29, rgb <0.75, 0.75, 0.75>, 0.0, simple) // #936
atom(< -1.47, -11.21,  -6.09>, 1.29, rgb <0.75, 0.75, 0.75>, 0.0, simple) // #937
atom(<  1.44, -11.19,  -6.19>, 1.29, rgb <0.75, 0.75, 0.75>, 0.0, simple) // #938
atom(<-22.94, -24.86,  -3.62>, 1.29, rgb <0.75, 0.75, 0.75>, 0.0, simple) // #939
atom(<-17.57, -21.80,  -3.92>, 1.29, rgb <0.75, 0.75, 0.75>, 0.0, simple) // #940
atom(<-19.43, -24.76,  -3.60>, 1.29, rgb <0.75, 0.75, 0.75>, 0.0, simple) // #941
atom(<-17.32, -18.75,  -6.19>, 1.29, rgb <0.75, 0.75, 0.75>, 0.0, simple) // #942
atom(< -0.01, -18.69,  -6.32>, 1.29, rgb <0.75, 0.75, 0.75>, 0.0, simple) // #943
atom(< -4.28, -21.12,  -6.25>, 1.29, rgb <0.75, 0.75, 0.75>, 0.0, simple) // #944
atom(< -7.14, -21.20,  -6.13>, 1.29, rgb <0.75, 0.75, 0.75>, 0.0, simple) // #945
atom(< -8.66, -12.06,  -8.51>, 1.29, rgb <0.75, 0.75, 0.75>, 0.0, simple) // #946
atom(< -5.77, -12.03,  -8.56>, 1.29, rgb <0.75, 0.75, 0.75>, 0.0, simple) // #947
atom(< -2.88, -12.04,  -8.54>, 1.29, rgb <0.75, 0.75, 0.75>, 0.0, simple) // #948
atom(< -0.01, -12.05,  -8.53>, 1.29, rgb <0.75, 0.75, 0.75>, 0.0, simple) // #949
atom(<  4.32,  -9.57,  -8.57>, 1.29, rgb <0.75, 0.75, 0.75>, 0.0, simple) // #950
atom(<-12.96,  -9.57,  -8.56>, 1.29, rgb <0.75, 0.75, 0.75>, 0.0, simple) // #951
atom(<-10.09,  -9.56,  -8.56>, 1.29, rgb <0.75, 0.75, 0.75>, 0.0, simple) // #952
atom(< -7.22,  -9.57,  -8.56>, 1.29, rgb <0.75, 0.75, 0.75>, 0.0, simple) // #953
atom(< -4.33,  -9.55,  -8.58>, 1.29, rgb <0.75, 0.75, 0.75>, 0.0, simple) // #954
atom(< -1.44,  -9.56,  -8.53>, 1.29, rgb <0.75, 0.75, 0.75>, 0.0, simple) // #955
atom(<  1.44,  -9.56,  -8.57>, 1.29, rgb <0.75, 0.75, 0.75>, 0.0, simple) // #956
atom(<-14.38,  -8.73,  -6.28>, 1.29, rgb <0.75, 0.75, 0.75>, 0.0, simple) // #957
atom(<-21.62, -26.13,  -6.15>, 1.29, rgb <0.75, 0.75, 0.75>, 0.0, simple) // #958
atom(< -8.72,  -8.75,  -6.23>, 1.29, rgb <0.75, 0.75, 0.75>, 0.0, simple) // #959
atom(<-21.06, -21.99,  -3.59>, 1.29, rgb <0.75, 0.75, 0.75>, 0.0, simple) // #960
atom(<-15.86, -26.18,  -6.23>, 1.29, rgb <0.75, 0.75, 0.75>, 0.0, simple) // #961
atom(<  0.01,  -8.74,  -6.17>, 1.29, rgb <0.75, 0.75, 0.75>, 0.0, simple) // #962
atom(< -7.18, -26.17,  -6.20>, 1.29, rgb <0.75, 0.75, 0.75>, 0.0, simple) // #963
atom(< -2.89, -23.62,  -6.16>, 1.29, rgb <0.75, 0.75, 0.75>, 0.0, simple) // #964
atom(<-20.19, -23.64,  -6.14>, 1.29, rgb <0.75, 0.75, 0.75>, 0.0, simple) // #965
atom(<-17.32, -23.62,  -6.20>, 1.29, rgb <0.75, 0.75, 0.75>, 0.0, simple) // #966
atom(<-14.41, -23.70,  -6.17>, 1.29, rgb <0.75, 0.75, 0.75>, 0.0, simple) // #967
atom(<-11.51, -23.63,  -6.30>, 1.29, rgb <0.75, 0.75, 0.75>, 0.0, simple) // #968
atom(< -8.58, -23.69,  -6.11>, 1.29, rgb <0.75, 0.75, 0.75>, 0.0, simple) // #969
atom(< -5.72, -23.63,  -6.20>, 1.29, rgb <0.75, 0.75, 0.75>, 0.0, simple) // #970
atom(< -1.47, -21.18,  -6.29>, 1.29, rgb <0.75, 0.75, 0.75>, 0.0, simple) // #971
atom(<-18.77, -21.17,  -6.27>, 1.29, rgb <0.75, 0.75, 0.75>, 0.0, simple) // #972
atom(<-15.87, -21.22,  -6.15>, 1.29, rgb <0.75, 0.75, 0.75>, 0.0, simple) // #973
atom(<-12.98, -21.21,  -6.15>, 1.29, rgb <0.75, 0.75, 0.75>, 0.0, simple) // #974
atom(<-10.04, -21.22,  -6.14>, 1.29, rgb <0.75, 0.75, 0.75>, 0.0, simple) // #975
atom(<-10.42, -25.66,  -0.99>, 1.29, rgb <0.75, 0.75, 0.75>, 0.0, simple) // #976
atom(<-11.53, -12.05,  -8.57>, 1.29, rgb <0.75, 0.75, 0.75>, 0.0, simple) // #977
atom(<-16.82, -20.41,  -0.96>, 1.29, rgb <0.75, 0.75, 0.75>, 0.0, simple) // #978
atom(<-19.99, -20.55,  -1.21>, 1.29, rgb <0.75, 0.75, 0.75>, 0.0, simple) // #979
atom(< -4.47,  -9.54,  -3.89>, 1.29, rgb <0.75, 0.75, 0.75>, 0.0, simple) // #980
atom(< -6.39, -12.91,  -3.52>, 1.29, rgb <0.75, 0.75, 0.75>, 0.0, simple) // #981
atom(< -7.64,  -9.96,  -3.55>, 1.29, rgb <0.75, 0.75, 0.75>, 0.0, simple) // #982
atom(<-13.59, -25.91,  -1.08>, 1.29, rgb <0.75, 0.75, 0.75>, 0.0, simple) // #983
atom(< -9.39, -11.56,  -0.89>, 1.29, rgb <0.75, 0.75, 0.75>, 0.0, simple) // #984
atom(< -6.80,  -8.87,  -0.99>, 1.25, rgb <0.09, 0.33, 0.53>, 0.0, simple) // #985
atom(< -4.91, -11.78,  -1.06>, 1.29, rgb <0.75, 0.75, 0.75>, 0.0, simple) // #986
atom(< -9.38, -24.00,  -3.36>, 1.29, rgb <0.75, 0.75, 0.75>, 0.0, simple) // #987
atom(< -5.14, -22.09,  -3.87>, 1.29, rgb <0.75, 0.75, 0.75>, 0.0, simple) // #988
atom(< -6.62, -24.69,  -3.71>, 1.29, rgb <0.75, 0.75, 0.75>, 0.0, simple) // #989
atom(< -8.01, -21.45,  -3.36>, 1.29, rgb <0.75, 0.75, 0.75>, 0.0, simple) // #990
atom(< -3.24, -20.43,  -1.13>, 1.29, rgb <0.75, 0.75, 0.75>, 0.0, simple) // #991
atom(< -9.30, -22.67,  -0.85>, 1.29, rgb <0.75, 0.75, 0.75>, 0.0, simple) // #992
atom(< -6.75, -20.08,  -1.02>, 1.29, rgb <0.75, 0.75, 0.75>, 0.0, simple) // #993
atom(< -5.24, -23.12,  -1.03>, 1.29, rgb <0.75, 0.75, 0.75>, 0.0, simple) // #994
atom(< -6.17, -18.64,  -3.55>, 1.29, rgb <0.75, 0.75, 0.75>, 0.0, simple) // #995
atom(< -1.50, -14.76,  -3.88>, 1.29, rgb <0.75, 0.75, 0.75>, 0.0, simple) // #996
atom(< -2.77, -18.96,  -3.58>, 1.29, rgb <0.75, 0.75, 0.75>, 0.0, simple) // #997
atom(< -4.47, -15.87,  -3.53>, 1.29, rgb <0.75, 0.75, 0.75>, 0.0, simple) // #998
atom(< -0.09, -14.42,  -1.09>, 1.29, rgb <0.75, 0.75, 0.75>, 0.0, simple) // #999
atom(< -5.69, -17.09,  -1.11>, 1.29, rgb <0.75, 0.75, 0.75>, 0.0, simple) // #1000
atom(< -3.38, -14.71,  -1.01>, 1.29, rgb <0.75, 0.75, 0.75>, 0.0, simple) // #1001
atom(< -1.46, -17.65,  -1.23>, 1.29, rgb <0.75, 0.75, 0.75>, 0.0, simple) // #1002
atom(< -3.32, -12.34,  -3.64>, 1.29, rgb <0.75, 0.75, 0.75>, 0.0, simple) // #1003
atom(<  1.57,  -9.51,  -3.89>, 1.29, rgb <0.75, 0.75, 0.75>, 0.0, simple) // #1004
atom(< -0.29, -11.87,  -3.49>, 1.29, rgb <0.75, 0.75, 0.75>, 0.0, simple) // #1005
atom(< -1.55,  -9.11,  -3.56>, 1.29, rgb <0.75, 0.75, 0.75>, 0.0, simple) // #1006
atom(< -7.00, -25.85,  -0.96>, 1.29, rgb <0.75, 0.75, 0.75>, 0.0, simple) // #1007
atom(< -1.95, -12.31,  -0.88>, 1.29, rgb <0.75, 0.75, 0.75>, 0.0, simple) // #1008
atom(< -9.44, -12.52,  -3.56>, 1.29, rgb <0.75, 0.75, 0.75>, 0.0, simple) // #1009
atom(< -8.48, -17.22,  -0.97>, 1.29, rgb <0.75, 0.75, 0.75>, 0.0, simple) // #1010
atom(<-10.35, -14.34,  -0.94>, 1.29, rgb <0.75, 0.75, 0.75>, 0.0, simple) // #1011
atom(<-12.67, -17.17,  -0.87>, 1.29, rgb <0.75, 0.75, 0.75>, 0.0, simple) // #1012
atom(<-18.43, -23.60,  -1.05>, 1.29, rgb <0.75, 0.75, 0.75>, 0.0, simple) // #1013
atom(<-19.86, -18.44,  -3.59>, 1.29, rgb <0.75, 0.75, 0.75>, 0.0, simple) // #1014
atom(<-14.58, -15.36,  -3.87>, 1.29, rgb <0.75, 0.75, 0.75>, 0.0, simple) // #1015
atom(<-16.71, -17.75,  -3.61>, 1.29, rgb <0.75, 0.75, 0.75>, 0.0, simple) // #1016
atom(<  1.46, -14.92,  -3.64>, 1.29, rgb <0.75, 0.75, 0.75>, 0.0, simple) // #1017
atom(<-13.71, -14.51,  -1.02>, 1.29, rgb <0.75, 0.75, 0.75>, 0.0, simple) // #1018
atom(<-18.44, -18.09,  -1.04>, 1.29, rgb <0.75, 0.75, 0.75>, 0.0, simple) // #1019
atom(<-17.09, -14.31,  -1.19>, 1.29, rgb <0.75, 0.75, 0.75>, 0.0, simple) // #1020
atom(<-15.48, -17.36,  -0.90>, 1.29, rgb <0.75, 0.75, 0.75>, 0.0, simple) // #1021
atom(<  3.34, -12.48,  -3.58>, 1.29, rgb <0.75, 0.75, 0.75>, 0.0, simple) // #1022
atom(<-11.39, -10.20,  -3.84>, 1.29, rgb <0.75, 0.75, 0.75>, 0.0, simple) // #1023
atom(<-13.18, -12.73,  -3.52>, 1.29, rgb <0.75, 0.75, 0.75>, 0.0, simple) // #1024
atom(<-14.82, -10.23,  -3.57>, 1.29, rgb <0.75, 0.75, 0.75>, 0.0, simple) // #1025
atom(<-10.27,  -8.86,  -1.08>, 1.25, rgb <0.09, 0.33, 0.53>, 0.0, simple) // #1026
atom(<-22.67, -23.14,  -1.31>, 1.29, rgb <0.75, 0.75, 0.75>, 0.0, simple) // #1027
atom(<  4.30, -10.84,  -0.98>, 1.29, rgb <0.75, 0.75, 0.75>, 0.0, simple) // #1028
atom(<-12.14, -11.65,  -0.92>, 1.29, rgb <0.75, 0.75, 0.75>, 0.0, simple) // #1029
atom(<-15.85, -24.24,  -3.74>, 1.29, rgb <0.75, 0.75, 0.75>, 0.0, simple) // #1030
atom(<-11.50, -20.74,  -3.84>, 1.29, rgb <0.75, 0.75, 0.75>, 0.0, simple) // #1031
atom(<-12.91, -23.58,  -3.64>, 1.29, rgb <0.75, 0.75, 0.75>, 0.0, simple) // #1032
atom(<-14.86, -20.86,  -3.42>, 1.29, rgb <0.75, 0.75, 0.75>, 0.0, simple) // #1033
atom(<-10.13, -19.95,  -0.94>, 1.29, rgb <0.75, 0.75, 0.75>, 0.0, simple) // #1034
atom(<-15.60, -23.81,  -0.92>, 1.29, rgb <0.75, 0.75, 0.75>, 0.0, simple) // #1035
atom(<-13.67, -19.91,  -0.86>, 1.29, rgb <0.75, 0.75, 0.75>, 0.0, simple) // #1036
atom(<-12.05, -22.78,  -0.96>, 1.29, rgb <0.75, 0.75, 0.75>, 0.0, simple) // #1037
atom(<-13.08, -18.05,  -3.62>, 1.29, rgb <0.75, 0.75, 0.75>, 0.0, simple) // #1038
atom(< -8.35, -15.46,  -3.87>, 1.29, rgb <0.75, 0.75, 0.75>, 0.0, simple) // #1039
atom(< -9.68, -18.37,  -3.53>, 1.29, rgb <0.75, 0.75, 0.75>, 0.0, simple) // #1040
atom(<-11.37, -15.45,  -3.54>, 1.29, rgb <0.75, 0.75, 0.75>, 0.0, simple) // #1041
atom(< -6.73, -14.48,  -0.97>, 1.29, rgb <0.75, 0.75, 0.75>, 0.0, simple) // #1042
atom(<-23.87, -26.07,  -1.03>, 1.29, rgb <0.75, 0.75, 0.75>, 0.0, simple) // #1043
atom(<-14.39, -12.06,  -8.51>, 1.29, rgb <0.75, 0.75, 0.75>, 0.0, simple) // #1044
atom(< -2.92,  -8.74,  -6.17>, 1.29, rgb <0.75, 0.75, 0.75>, 0.0, simple) // #1045
atom(< -1.44, -14.53,  -8.57>, 1.29, rgb <0.75, 0.75, 0.75>, 0.0, simple) // #1046
atom(<-17.27, -13.71, -13.28>, 1.29, rgb <0.75, 0.75, 0.75>, 0.0, simple) // #1047
atom(<-14.39, -13.71, -13.28>, 1.29, rgb <0.75, 0.75, 0.75>, 0.0, simple) // #1048
atom(<-11.51, -13.71, -13.28>, 1.29, rgb <0.75, 0.75, 0.75>, 0.0, simple) // #1049
atom(< -8.64, -13.71, -13.28>, 1.29, rgb <0.75, 0.75, 0.75>, 0.0, simple) // #1050
atom(< -5.76, -13.71, -13.28>, 1.29, rgb <0.75, 0.75, 0.75>, 0.0, simple) // #1051
atom(< -2.88, -13.71, -13.28>, 1.29, rgb <0.75, 0.75, 0.75>, 0.0, simple) // #1052
atom(<  0.00, -13.71, -13.28>, 1.29, rgb <0.75, 0.75, 0.75>, 0.0, simple) // #1053
atom(<-15.83, -11.22, -13.28>, 1.29, rgb <0.75, 0.75, 0.75>, 0.0, simple) // #1054
atom(<-12.95, -11.22, -13.28>, 1.29, rgb <0.75, 0.75, 0.75>, 0.0, simple) // #1055
atom(<-10.08, -11.22, -13.28>, 1.29, rgb <0.75, 0.75, 0.75>, 0.0, simple) // #1056
atom(< -7.20, -11.22, -13.28>, 1.29, rgb <0.75, 0.75, 0.75>, 0.0, simple) // #1057
atom(< -4.32, -11.22, -13.28>, 1.29, rgb <0.75, 0.75, 0.75>, 0.0, simple) // #1058
atom(< -1.44, -11.22, -13.28>, 1.29, rgb <0.75, 0.75, 0.75>, 0.0, simple) // #1059
atom(<  1.44, -11.22, -13.28>, 1.29, rgb <0.75, 0.75, 0.75>, 0.0, simple) // #1060
atom(< -1.44, -16.21, -13.28>, 1.29, rgb <0.75, 0.75, 0.75>, 0.0, simple) // #1061
atom(<-23.03, -25.35, -10.92>, 1.29, rgb <0.75, 0.75, 0.75>, 0.0, simple) // #1062
atom(<-17.27, -25.35, -10.92>, 1.29, rgb <0.75, 0.75, 0.75>, 0.0, simple) // #1063
atom(<-14.39, -25.35, -10.92>, 1.29, rgb <0.75, 0.75, 0.75>, 0.0, simple) // #1064
atom(<-11.51, -25.35, -10.92>, 1.29, rgb <0.75, 0.75, 0.75>, 0.0, simple) // #1065
atom(< -8.64, -25.35, -10.92>, 1.29, rgb <0.75, 0.75, 0.75>, 0.0, simple) // #1066
atom(< -5.76, -25.35, -10.92>, 1.29, rgb <0.75, 0.75, 0.75>, 0.0, simple) // #1067
atom(<  2.88, -12.05,  -8.54>, 1.29, rgb <0.75, 0.75, 0.75>, 0.0, simple) // #1068
atom(<-18.71, -22.86, -10.92>, 1.29, rgb <0.75, 0.75, 0.75>, 0.0, simple) // #1069
atom(<-15.83, -22.86, -10.92>, 1.29, rgb <0.75, 0.75, 0.75>, 0.0, simple) // #1070
atom(<-12.95, -22.86, -10.92>, 1.29, rgb <0.75, 0.75, 0.75>, 0.0, simple) // #1071
atom(<-10.08, -22.86, -10.92>, 1.29, rgb <0.75, 0.75, 0.75>, 0.0, simple) // #1072
atom(< -7.20, -22.86, -10.92>, 1.29, rgb <0.75, 0.75, 0.75>, 0.0, simple) // #1073
atom(< -4.32, -22.86, -10.92>, 1.29, rgb <0.75, 0.75, 0.75>, 0.0, simple) // #1074
atom(<-20.15, -20.36, -10.92>, 1.29, rgb <0.75, 0.75, 0.75>, 0.0, simple) // #1075
atom(<-17.27, -20.36, -10.92>, 1.29, rgb <0.75, 0.75, 0.75>, 0.0, simple) // #1076
atom(<-20.15, -25.35, -10.92>, 1.29, rgb <0.75, 0.75, 0.75>, 0.0, simple) // #1077
atom(<-14.39, -20.36, -10.92>, 1.29, rgb <0.75, 0.75, 0.75>, 0.0, simple) // #1078
atom(< -4.32, -16.21, -13.28>, 1.29, rgb <0.75, 0.75, 0.75>, 0.0, simple) // #1079
atom(<-10.08, -16.21, -13.28>, 1.29, rgb <0.75, 0.75, 0.75>, 0.0, simple) // #1080
atom(<-21.59, -26.18, -13.28>, 1.29, rgb <0.75, 0.75, 0.75>, 0.0, simple) // #1081
atom(<-18.71, -26.18, -13.28>, 1.29, rgb <0.75, 0.75, 0.75>, 0.0, simple) // #1082
atom(<-15.83, -26.18, -13.28>, 1.29, rgb <0.75, 0.75, 0.75>, 0.0, simple) // #1083
atom(<-12.95, -26.18, -13.28>, 1.29, rgb <0.75, 0.75, 0.75>, 0.0, simple) // #1084
atom(<-10.08, -26.18, -13.28>, 1.29, rgb <0.75, 0.75, 0.75>, 0.0, simple) // #1085
atom(< -7.20, -26.18, -13.28>, 1.29, rgb <0.75, 0.75, 0.75>, 0.0, simple) // #1086
atom(<-23.03, -23.69, -13.28>, 1.29, rgb <0.75, 0.75, 0.75>, 0.0, simple) // #1087
atom(<-20.15, -23.69, -13.28>, 1.29, rgb <0.75, 0.75, 0.75>, 0.0, simple) // #1088
atom(<-17.27, -23.69, -13.28>, 1.29, rgb <0.75, 0.75, 0.75>, 0.0, simple) // #1089
atom(<-14.39, -23.69, -13.28>, 1.29, rgb <0.75, 0.75, 0.75>, 0.0, simple) // #1090
atom(<-11.51, -23.69, -13.28>, 1.29, rgb <0.75, 0.75, 0.75>, 0.0, simple) // #1091
atom(< -8.64, -23.69, -13.28>, 1.29, rgb <0.75, 0.75, 0.75>, 0.0, simple) // #1092
atom(< -5.76, -23.69, -13.28>, 1.29, rgb <0.75, 0.75, 0.75>, 0.0, simple) // #1093
atom(<-21.59, -21.19, -13.28>, 1.29, rgb <0.75, 0.75, 0.75>, 0.0, simple) // #1094
atom(< -7.20, -16.21, -13.28>, 1.29, rgb <0.75, 0.75, 0.75>, 0.0, simple) // #1095
atom(<-18.71, -21.19, -13.28>, 1.29, rgb <0.75, 0.75, 0.75>, 0.0, simple) // #1096
atom(<-12.95, -21.19, -13.28>, 1.29, rgb <0.75, 0.75, 0.75>, 0.0, simple) // #1097
atom(<-10.08, -21.19, -13.28>, 1.29, rgb <0.75, 0.75, 0.75>, 0.0, simple) // #1098
atom(< -7.20, -21.19, -13.28>, 1.29, rgb <0.75, 0.75, 0.75>, 0.0, simple) // #1099
atom(< -4.32, -21.19, -13.28>, 1.29, rgb <0.75, 0.75, 0.75>, 0.0, simple) // #1100
atom(<-20.15, -18.70, -13.28>, 1.29, rgb <0.75, 0.75, 0.75>, 0.0, simple) // #1101
atom(<-17.27, -18.70, -13.28>, 1.29, rgb <0.75, 0.75, 0.75>, 0.0, simple) // #1102
atom(<-14.39, -18.70, -13.28>, 1.29, rgb <0.75, 0.75, 0.75>, 0.0, simple) // #1103
atom(<-11.51, -18.70, -13.28>, 1.29, rgb <0.75, 0.75, 0.75>, 0.0, simple) // #1104
atom(< -8.64, -18.70, -13.28>, 1.29, rgb <0.75, 0.75, 0.75>, 0.0, simple) // #1105
atom(< -5.76, -18.70, -13.28>, 1.29, rgb <0.75, 0.75, 0.75>, 0.0, simple) // #1106
atom(< -2.88, -18.70, -13.28>, 1.29, rgb <0.75, 0.75, 0.75>, 0.0, simple) // #1107
atom(<-18.71, -16.21, -13.28>, 1.29, rgb <0.75, 0.75, 0.75>, 0.0, simple) // #1108
atom(<-15.83, -16.21, -13.28>, 1.29, rgb <0.75, 0.75, 0.75>, 0.0, simple) // #1109
atom(<-12.95, -16.21, -13.28>, 1.29, rgb <0.75, 0.75, 0.75>, 0.0, simple) // #1110
atom(<-15.83, -21.19, -13.28>, 1.29, rgb <0.75, 0.75, 0.75>, 0.0, simple) // #1111
atom(<-11.51, -20.36, -10.92>, 1.29, rgb <0.75, 0.75, 0.75>, 0.0, simple) // #1112
atom(<-21.59, -22.86, -10.92>, 1.29, rgb <0.75, 0.75, 0.75>, 0.0, simple) // #1113
atom(< -4.32, -24.52,  -8.58>, 1.29, rgb <0.75, 0.75, 0.75>, 0.0, simple) // #1114
atom(< -8.64, -22.03,  -8.52>, 1.29, rgb <0.75, 0.75, 0.75>, 0.0, simple) // #1115
atom(<-11.51, -22.02,  -8.59>, 1.29, rgb <0.75, 0.75, 0.75>, 0.0, simple) // #1116
atom(<-14.39, -22.02,  -8.54>, 1.29, rgb <0.75, 0.75, 0.75>, 0.0, simple) // #1117
atom(<-17.27, -22.03,  -8.59>, 1.29, rgb <0.75, 0.75, 0.75>, 0.0, simple) // #1118
atom(<-20.16, -22.04,  -8.59>, 1.29, rgb <0.75, 0.75, 0.75>, 0.0, simple) // #1119
atom(< -2.88, -22.04,  -8.59>, 1.29, rgb <0.75, 0.75, 0.75>, 0.0, simple) // #1120
atom(< -7.19, -24.52,  -8.56>, 1.29, rgb <0.75, 0.75, 0.75>, 0.0, simple) // #1121
atom(< -5.77, -22.02,  -8.58>, 1.29, rgb <0.75, 0.75, 0.75>, 0.0, simple) // #1122
atom(<-10.05, -24.52,  -8.56>, 1.29, rgb <0.75, 0.75, 0.75>, 0.0, simple) // #1123
atom(<-15.85, -24.52,  -8.56>, 1.29, rgb <0.75, 0.75, 0.75>, 0.0, simple) // #1124
atom(<-18.73, -24.52,  -8.55>, 1.29, rgb <0.75, 0.75, 0.75>, 0.0, simple) // #1125
atom(<-21.60, -24.53,  -8.54>, 1.29, rgb <0.75, 0.75, 0.75>, 0.0, simple) // #1126
atom(< -8.64, -20.36, -10.92>, 1.29, rgb <0.75, 0.75, 0.75>, 0.0, simple) // #1127
atom(<  2.88, -10.39, -10.92>, 1.29, rgb <0.75, 0.75, 0.75>, 0.0, simple) // #1128
atom(<  0.00, -10.39, -10.92>, 1.29, rgb <0.75, 0.75, 0.75>, 0.0, simple) // #1129
atom(< -2.88, -10.39, -10.92>, 1.29, rgb <0.75, 0.75, 0.75>, 0.0, simple) // #1130
atom(<-12.96, -24.53,  -8.57>, 1.29, rgb <0.75, 0.75, 0.75>, 0.0, simple) // #1131
atom(< -1.44, -19.53,  -8.62>, 1.29, rgb <0.75, 0.75, 0.75>, 0.0, simple) // #1132
atom(<-18.70, -19.53,  -8.61>, 1.29, rgb <0.75, 0.75, 0.75>, 0.0, simple) // #1133
atom(<-15.83, -19.54,  -8.56>, 1.29, rgb <0.75, 0.75, 0.75>, 0.0, simple) // #1134
atom(< -4.32, -14.53,  -8.59>, 1.29, rgb <0.75, 0.75, 0.75>, 0.0, simple) // #1135
atom(< -7.21, -14.54,  -8.58>, 1.29, rgb <0.75, 0.75, 0.75>, 0.0, simple) // #1136
atom(<-10.07, -14.56,  -8.57>, 1.29, rgb <0.75, 0.75, 0.75>, 0.0, simple) // #1137
atom(<-12.96, -14.57,  -8.57>, 1.29, rgb <0.75, 0.75, 0.75>, 0.0, simple) // #1138
atom(<-15.83, -14.55,  -8.56>, 1.29, rgb <0.75, 0.75, 0.75>, 0.0, simple) // #1139
atom(<  1.44, -14.54,  -8.56>, 1.29, rgb <0.75, 0.75, 0.75>, 0.0, simple) // #1140
atom(< -2.86, -17.02,  -8.61>, 1.29, rgb <0.75, 0.75, 0.75>, 0.0, simple) // #1141
atom(< -5.77, -17.02,  -8.59>, 1.29, rgb <0.75, 0.75, 0.75>, 0.0, simple) // #1142
atom(< -8.65, -17.04,  -8.57>, 1.29, rgb <0.75, 0.75, 0.75>, 0.0, simple) // #1143
atom(<-11.52, -17.05,  -8.47>, 1.29, rgb <0.75, 0.75, 0.75>, 0.0, simple) // #1144
atom(<-14.38, -17.04,  -8.56>, 1.29, rgb <0.75, 0.75, 0.75>, 0.0, simple) // #1145
atom(<-17.27, -17.04,  -8.55>, 1.29, rgb <0.75, 0.75, 0.75>, 0.0, simple) // #1146
atom(<  0.01, -17.02,  -8.59>, 1.29, rgb <0.75, 0.75, 0.75>, 0.0, simple) // #1147
atom(< -4.32, -19.53,  -8.62>, 1.29, rgb <0.75, 0.75, 0.75>, 0.0, simple) // #1148
atom(< -7.20, -19.55,  -8.57>, 1.29, rgb <0.75, 0.75, 0.75>, 0.0, simple) // #1149
atom(<-10.09, -19.53,  -8.56>, 1.29, rgb <0.75, 0.75, 0.75>, 0.0, simple) // #1150
atom(<-12.94, -19.53,  -8.55>, 1.29, rgb <0.75, 0.75, 0.75>, 0.0, simple) // #1151
atom(< -5.76, -10.39, -10.92>, 1.29, rgb <0.75, 0.75, 0.75>, 0.0, simple) // #1152
atom(< -8.64, -10.39, -10.92>, 1.29, rgb <0.75, 0.75, 0.75>, 0.0, simple) // #1153
atom(<  1.41, -11.34,  -1.04>, 1.29, rgb <0.75, 0.75, 0.75>, 0.0, simple) // #1154
atom(<-14.39, -10.39, -10.92>, 1.29, rgb <0.75, 0.75, 0.75>, 0.0, simple) // #1155
atom(< -1.44, -17.87, -10.92>, 1.29, rgb <0.75, 0.75, 0.75>, 0.0, simple) // #1156
atom(<-17.27, -15.38, -10.92>, 1.29, rgb <0.75, 0.75, 0.75>, 0.0, simple) // #1157
atom(<-10.08, -17.87, -10.92>, 1.29, rgb <0.75, 0.75, 0.75>, 0.0, simple) // #1158
atom(<-11.51, -10.39, -10.92>, 1.29, rgb <0.75, 0.75, 0.75>, 0.0, simple) // #1159
atom(<-14.39, -15.38, -10.92>, 1.29, rgb <0.75, 0.75, 0.75>, 0.0, simple) // #1160
atom(<-11.51, -15.38, -10.92>, 1.29, rgb <0.75, 0.75, 0.75>, 0.0, simple) // #1161
atom(< -8.64, -15.38, -10.92>, 1.29, rgb <0.75, 0.75, 0.75>, 0.0, simple) // #1162
atom(< -5.76, -15.38, -10.92>, 1.29, rgb <0.75, 0.75, 0.75>, 0.0, simple) // #1163
atom(<-12.95, -17.87, -10.92>, 1.29, rgb <0.75, 0.75, 0.75>, 0.0, simple) // #1164
atom(<-15.83, -17.87, -10.92>, 1.29, rgb <0.75, 0.75, 0.75>, 0.0, simple) // #1165
atom(< -2.88, -15.38, -10.92>, 1.29, rgb <0.75, 0.75, 0.75>, 0.0, simple) // #1166
atom(< -4.32, -17.87, -10.92>, 1.29, rgb <0.75, 0.75, 0.75>, 0.0, simple) // #1167
atom(<-15.83, -12.88, -10.92>, 1.29, rgb <0.75, 0.75, 0.75>, 0.0, simple) // #1168
atom(<-12.95, -12.88, -10.92>, 1.29, rgb <0.75, 0.75, 0.75>, 0.0, simple) // #1169
atom(<  0.00, -15.38, -10.92>, 1.29, rgb <0.75, 0.75, 0.75>, 0.0, simple) // #1170
atom(< -7.20, -17.87, -10.92>, 1.29, rgb <0.75, 0.75, 0.75>, 0.0, simple) // #1171
atom(< -5.76, -20.36, -10.92>, 1.29, rgb <0.75, 0.75, 0.75>, 0.0, simple) // #1172
atom(<-10.08, -12.88, -10.92>, 1.29, rgb <0.75, 0.75, 0.75>, 0.0, simple) // #1173
atom(< -7.20, -12.88, -10.92>, 1.29, rgb <0.75, 0.75, 0.75>, 0.0, simple) // #1174
atom(< -4.32, -12.88, -10.92>, 1.29, rgb <0.75, 0.75, 0.75>, 0.0, simple) // #1175
atom(<-18.71, -17.87, -10.92>, 1.29, rgb <0.75, 0.75, 0.75>, 0.0, simple) // #1176
atom(<  1.44, -12.88, -10.92>, 1.29, rgb <0.75, 0.75, 0.75>, 0.0, simple) // #1177
atom(< -2.88, -20.36, -10.92>, 1.29, rgb <0.75, 0.75, 0.75>, 0.0, simple) // #1178
atom(< -1.44, -12.88, -10.92>, 1.29, rgb <0.75, 0.75, 0.75>, 0.0, simple) // #1179
atom(< -5.30, -25.00,  -0.18>, 0.59, rgb <1.00, 0.05, 0.05>, 0.0, simple) // #1180
atom(< -1.49, -19.58,  -0.43>, 0.59, rgb <1.00, 0.05, 0.05>, 0.0, simple) // #1181
atom(<-15.43, -15.46,  -1.78>, 0.59, rgb <1.00, 0.05, 0.05>, 0.0, simple) // #1182
atom(< -4.98, -13.69,  -0.21>, 0.59, rgb <1.00, 0.05, 0.05>, 0.0, simple) // #1183
atom(< -2.02, -10.94,  -2.61>, 0.59, rgb <1.00, 0.05, 0.05>, 0.0, simple) // #1184
atom(< -4.66, -13.91,  -4.27>, 0.59, rgb <1.00, 0.05, 0.05>, 0.0, simple) // #1185
atom(< -8.40, -19.12,  -0.17>, 0.59, rgb <1.00, 0.05, 0.05>, 0.0, simple) // #1186
atom(< -4.68, -25.65,  -4.11>, 0.59, rgb <1.00, 0.05, 0.05>, 0.0, simple) // #1187
atom(<-18.54, -16.90,  -2.93>, 0.59, rgb <1.00, 0.05, 0.05>, 0.0, simple) // #1188
atom(<-21.20, -23.96,  -2.75>, 0.59, rgb <1.00, 0.05, 0.05>, 0.0, simple) // #1189
atom(< -1.03, -19.97,  -4.29>, 0.59, rgb <1.00, 0.05, 0.05>, 0.0, simple) // #1190
atom(<  1.33,  -9.33,  -1.65>, 0.59, rgb <1.00, 0.05, 0.05>, 0.0, simple) // #1191
atom(< -1.65, -15.62,  -1.80>, 0.59, rgb <1.00, 0.05, 0.05>, 0.0, simple) // #1192
atom(<-14.99, -12.14,  -2.55>, 0.59, rgb <1.00, 0.05, 0.05>, 0.0, simple) // #1193
atom(< -7.98, -19.49,  -4.21>, 0.59, rgb <1.00, 0.05, 0.05>, 0.0, simple) // #1194
atom(<-15.00, -18.87,  -4.08>, 0.59, rgb <1.00, 0.05, 0.05>, 0.0, simple) // #1195
atom(<-11.31, -17.36,  -2.61>, 0.59, rgb <1.00, 0.05, 0.05>, 0.0, simple) // #1196
atom(<-18.63, -25.51,  -0.25>, 0.59, rgb <1.00, 0.05, 0.05>, 0.0, simple) // #1197
atom(<-11.92, -20.79,  -1.62>, 0.59, rgb <1.00, 0.05, 0.05>, 0.0, simple) // #1198
atom(< -8.57, -15.24,  -1.65>, 0.59, rgb <1.00, 0.05, 0.05>, 0.0, simple) // #1199
atom(<-15.44, -19.22,   0.00>, 0.59, rgb <1.00, 0.05, 0.05>, 0.0, simple) // #1200
atom(<-14.61, -22.80,  -2.63>, 0.59, rgb <1.00, 0.05, 0.05>, 0.0, simple) // #1201
atom(<-11.28, -13.43,  -4.13>, 0.59, rgb <1.00, 0.05, 0.05>, 0.0, simple) // #1202
atom(< -7.78, -11.74,  -2.40>, 0.59, rgb <1.00, 0.05, 0.05>, 0.0, simple) // #1203
atom(<-17.55, -25.46,  -4.35>, 0.59, rgb <1.00, 0.05, 0.05>, 0.0, simple) // #1204
atom(< -5.03,  -9.76,  -1.71>, 0.59, rgb <1.00, 0.05, 0.05>, 0.0, simple) // #1205
atom(<-12.10, -13.56,  -0.14>, 0.59, rgb <1.00, 0.05, 0.05>, 0.0, simple) // #1206
atom(<  1.46, -13.28,  -0.35>, 0.59, rgb <1.00, 0.05, 0.05>, 0.0, simple) // #1207
atom(<-12.10,  -9.71,  -1.72>, 0.59, rgb <1.00, 0.05, 0.05>, 0.0, simple) // #1208
atom(<-11.15, -24.62,  -4.29>, 0.59, rgb <1.00, 0.05, 0.05>, 0.0, simple) // #1209
atom(< -7.67, -23.28,  -2.24>, 0.59, rgb <1.00, 0.05, 0.05>, 0.0, simple) // #1210
atom(< -5.09, -21.16,  -1.80>, 0.59, rgb <1.00, 0.05, 0.05>, 0.0, simple) // #1211
atom(<-12.12, -24.71,  -0.24>, 0.59, rgb <1.00, 0.05, 0.05>, 0.0, simple) // #1212
atom(<  1.38, -12.87,  -4.35>, 0.59, rgb <1.00, 0.05, 0.05>, 0.0, simple) // #1213
atom(< -4.37, -17.83,  -2.77>, 0.59, rgb <1.00, 0.05, 0.05>, 0.0, simple) // #1214
atom(<-18.29, -21.65,  -1.81>, 0.59, rgb <1.00, 0.05, 0.05>, 0.0, simple) // #1215
atom(<-14.39,  -8.73, -13.28>, 1.29, rgb <0.75, 0.75, 0.75>, 0.0, simple) // #1216
atom(< -4.31,  -1.26,  -6.28>, 1.29, rgb <0.75, 0.75, 0.75>, 0.0, simple) // #1217
atom(< -1.42,  -1.29,  -6.05>, 1.29, rgb <0.75, 0.75, 0.75>, 0.0, simple) // #1218
atom(<  1.45,  -1.23,  -6.27>, 1.29, rgb <0.75, 0.75, 0.75>, 0.0, simple) // #1219
atom(<  4.36,  -1.23,  -6.27>, 1.29, rgb <0.75, 0.75, 0.75>, 0.0, simple) // #1220
atom(<  7.19,  -1.21,  -6.31>, 1.29, rgb <0.75, 0.75, 0.75>, 0.0, simple) // #1221
atom(< -8.66,   1.21,  -6.18>, 1.29, rgb <0.75, 0.75, 0.75>, 0.0, simple) // #1222
atom(< -5.79,   1.21,  -6.17>, 1.29, rgb <0.75, 0.75, 0.75>, 0.0, simple) // #1223
atom(< -2.88,   1.23,  -6.07>, 1.29, rgb <0.75, 0.75, 0.75>, 0.0, simple) // #1224
atom(<  0.03,   1.22,  -6.09>, 1.29, rgb <0.75, 0.75, 0.75>, 0.0, simple) // #1225
atom(<  2.93,   1.21,  -6.20>, 1.29, rgb <0.75, 0.75, 0.75>, 0.0, simple) // #1226
atom(<  5.79,   1.23,  -6.27>, 1.29, rgb <0.75, 0.75, 0.75>, 0.0, simple) // #1227
atom(<  8.64,   1.19,  -6.18>, 1.29, rgb <0.75, 0.75, 0.75>, 0.0, simple) // #1228
atom(< -7.16,   3.68,  -6.21>, 1.29, rgb <0.75, 0.75, 0.75>, 0.0, simple) // #1229
atom(< -4.32,   3.74,  -6.13>, 1.29, rgb <0.75, 0.75, 0.75>, 0.0, simple) // #1230
atom(< -1.45,   3.71,  -6.33>, 1.29, rgb <0.75, 0.75, 0.75>, 0.0, simple) // #1231
atom(<  1.45,   3.72,  -6.14>, 1.29, rgb <0.75, 0.75, 0.75>, 0.0, simple) // #1232
atom(<  4.28,   3.72,  -6.28>, 1.29, rgb <0.75, 0.75, 0.75>, 0.0, simple) // #1233
atom(<  7.22,   3.73,  -6.20>, 1.29, rgb <0.75, 0.75, 0.75>, 0.0, simple) // #1234
atom(< 10.03,   3.69,  -6.18>, 1.29, rgb <0.75, 0.75, 0.75>, 0.0, simple) // #1235
atom(< 14.38,   6.22,  -6.12>, 1.29, rgb <0.75, 0.75, 0.75>, 0.0, simple) // #1236
atom(< -2.88,   6.25,  -6.08>, 1.29, rgb <0.75, 0.75, 0.75>, 0.0, simple) // #1237
atom(< -0.01,   6.24,  -6.13>, 1.29, rgb <0.75, 0.75, 0.75>, 0.0, simple) // #1238
atom(<  2.87,   6.22,  -6.11>, 1.29, rgb <0.75, 0.75, 0.75>, 0.0, simple) // #1239
atom(<  5.73,   6.24,  -6.18>, 1.29, rgb <0.75, 0.75, 0.75>, 0.0, simple) // #1240
atom(<  8.61,   6.25,  -6.09>, 1.29, rgb <0.75, 0.75, 0.75>, 0.0, simple) // #1241
atom(< 11.52,   6.26,  -6.19>, 1.29, rgb <0.75, 0.75, 0.75>, 0.0, simple) // #1242
atom(<-12.86,  -7.40,  -3.62>, 1.29, rgb <0.75, 0.75, 0.75>, 0.0, simple) // #1243
atom(< -7.50,  -4.35,  -3.92>, 1.29, rgb <0.75, 0.75, 0.75>, 0.0, simple) // #1244
atom(< -9.35,  -7.31,  -3.60>, 1.29, rgb <0.75, 0.75, 0.75>, 0.0, simple) // #1245
atom(< -7.24,  -1.29,  -6.19>, 1.29, rgb <0.75, 0.75, 0.75>, 0.0, simple) // #1246
atom(< 10.07,  -1.24,  -6.32>, 1.29, rgb <0.75, 0.75, 0.75>, 0.0, simple) // #1247
atom(<  5.79,  -3.67,  -6.25>, 1.29, rgb <0.75, 0.75, 0.75>, 0.0, simple) // #1248
atom(<  2.94,  -3.75,  -6.13>, 1.29, rgb <0.75, 0.75, 0.75>, 0.0, simple) // #1249
atom(<  1.42,   5.40,  -8.51>, 1.29, rgb <0.75, 0.75, 0.75>, 0.0, simple) // #1250
atom(<  4.31,   5.42,  -8.56>, 1.29, rgb <0.75, 0.75, 0.75>, 0.0, simple) // #1251
atom(<  7.20,   5.42,  -8.54>, 1.29, rgb <0.75, 0.75, 0.75>, 0.0, simple) // #1252
atom(< 10.07,   5.41,  -8.53>, 1.29, rgb <0.75, 0.75, 0.75>, 0.0, simple) // #1253
atom(< 14.39,   7.88,  -8.57>, 1.29, rgb <0.75, 0.75, 0.75>, 0.0, simple) // #1254
atom(< -2.88,   7.88,  -8.56>, 1.29, rgb <0.75, 0.75, 0.75>, 0.0, simple) // #1255
atom(< -0.02,   7.89,  -8.56>, 1.29, rgb <0.75, 0.75, 0.75>, 0.0, simple) // #1256
atom(<  2.86,   7.89,  -8.56>, 1.29, rgb <0.75, 0.75, 0.75>, 0.0, simple) // #1257
atom(<  5.75,   7.90,  -8.58>, 1.29, rgb <0.75, 0.75, 0.75>, 0.0, simple) // #1258
atom(<  8.64,   7.90,  -8.53>, 1.29, rgb <0.75, 0.75, 0.75>, 0.0, simple) // #1259
atom(< 11.52,   7.89,  -8.57>, 1.29, rgb <0.75, 0.75, 0.75>, 0.0, simple) // #1260
atom(< -4.31,   8.73,  -6.28>, 1.29, rgb <0.75, 0.75, 0.75>, 0.0, simple) // #1261
atom(<-11.54,  -8.67,  -6.15>, 1.29, rgb <0.75, 0.75, 0.75>, 0.0, simple) // #1262
atom(<  1.36,   8.71,  -6.23>, 1.29, rgb <0.75, 0.75, 0.75>, 0.0, simple) // #1263
atom(<-10.99,  -4.53,  -3.59>, 1.29, rgb <0.75, 0.75, 0.75>, 0.0, simple) // #1264
atom(< -5.78,  -8.72,  -6.23>, 1.29, rgb <0.75, 0.75, 0.75>, 0.0, simple) // #1265
atom(< 10.08,   8.72,  -6.17>, 1.29, rgb <0.75, 0.75, 0.75>, 0.0, simple) // #1266
atom(<  2.90,  -8.71,  -6.20>, 1.29, rgb <0.75, 0.75, 0.75>, 0.0, simple) // #1267
atom(<  7.19,  -6.16,  -6.16>, 1.29, rgb <0.75, 0.75, 0.75>, 0.0, simple) // #1268
atom(<-10.11,  -6.19,  -6.14>, 1.29, rgb <0.75, 0.75, 0.75>, 0.0, simple) // #1269
atom(< -7.25,  -6.17,  -6.20>, 1.29, rgb <0.75, 0.75, 0.75>, 0.0, simple) // #1270
atom(< -4.33,  -6.24,  -6.17>, 1.29, rgb <0.75, 0.75, 0.75>, 0.0, simple) // #1271
atom(< -1.44,  -6.17,  -6.30>, 1.29, rgb <0.75, 0.75, 0.75>, 0.0, simple) // #1272
atom(<  1.50,  -6.23,  -6.11>, 1.29, rgb <0.75, 0.75, 0.75>, 0.0, simple) // #1273
atom(<  4.36,  -6.18,  -6.20>, 1.29, rgb <0.75, 0.75, 0.75>, 0.0, simple) // #1274
atom(<  8.60,  -3.73,  -6.29>, 1.29, rgb <0.75, 0.75, 0.75>, 0.0, simple) // #1275
atom(< -8.69,  -3.71,  -6.27>, 1.29, rgb <0.75, 0.75, 0.75>, 0.0, simple) // #1276
atom(< -5.79,  -3.76,  -6.15>, 1.29, rgb <0.75, 0.75, 0.75>, 0.0, simple) // #1277
atom(< -2.90,  -3.75,  -6.15>, 1.29, rgb <0.75, 0.75, 0.75>, 0.0, simple) // #1278
atom(<  0.04,  -3.76,  -6.14>, 1.29, rgb <0.75, 0.75, 0.75>, 0.0, simple) // #1279
atom(< -0.35,  -8.20,  -0.99>, 1.25, rgb <0.09, 0.33, 0.53>, 0.0, simple) // #1280
atom(< -1.45,   5.41,  -8.57>, 1.29, rgb <0.75, 0.75, 0.75>, 0.0, simple) // #1281
atom(< -6.75,  -2.96,  -0.96>, 1.29, rgb <0.75, 0.75, 0.75>, 0.0, simple) // #1282
atom(< -9.91,  -3.10,  -1.21>, 1.25, rgb <0.09, 0.33, 0.53>, 0.0, simple) // #1283
atom(<  5.60,   7.92,  -3.89>, 1.29, rgb <0.75, 0.75, 0.75>, 0.0, simple) // #1284
atom(<  3.69,   4.55,  -3.52>, 1.29, rgb <0.75, 0.75, 0.75>, 0.0, simple) // #1285
atom(<  2.44,   7.49,  -3.55>, 1.29, rgb <0.75, 0.75, 0.75>, 0.0, simple) // #1286
atom(< -3.51,  -8.46,  -1.08>, 1.25, rgb <0.09, 0.33, 0.53>, 0.0, simple) // #1287
atom(<  0.69,   5.90,  -0.89>, 1.25, rgb <0.09, 0.33, 0.53>, 0.0, simple) // #1288
atom(<  3.28,   8.58,  -0.99>, 1.29, rgb <0.75, 0.75, 0.75>, 0.0, simple) // #1289
atom(<  5.17,   5.68,  -1.06>, 1.25, rgb <0.09, 0.33, 0.53>, 0.0, simple) // #1290
atom(<  0.70,  -6.54,  -3.36>, 1.29, rgb <0.75, 0.75, 0.75>, 0.0, simple) // #1291
atom(<  4.93,  -4.64,  -3.87>, 1.29, rgb <0.75, 0.75, 0.75>, 0.0, simple) // #1292
atom(<  3.46,  -7.24,  -3.71>, 1.29, rgb <0.75, 0.75, 0.75>, 0.0, simple) // #1293
atom(<  2.07,  -3.99,  -3.36>, 1.29, rgb <0.75, 0.75, 0.75>, 0.0, simple) // #1294
atom(<  6.83,  -2.97,  -1.13>, 1.29, rgb <0.75, 0.75, 0.75>, 0.0, simple) // #1295
atom(<  0.78,  -5.22,  -0.85>, 1.29, rgb <0.75, 0.75, 0.75>, 0.0, simple) // #1296
atom(<  3.33,  -2.63,  -1.02>, 1.29, rgb <0.75, 0.75, 0.75>, 0.0, simple) // #1297
atom(<  4.84,  -5.67,  -1.03>, 1.29, rgb <0.75, 0.75, 0.75>, 0.0, simple) // #1298
atom(<  3.90,  -1.18,  -3.55>, 1.29, rgb <0.75, 0.75, 0.75>, 0.0, simple) // #1299
atom(<  8.57,   2.69,  -3.88>, 1.29, rgb <0.75, 0.75, 0.75>, 0.0, simple) // #1300
atom(<  7.31,  -1.50,  -3.58>, 1.29, rgb <0.75, 0.75, 0.75>, 0.0, simple) // #1301
atom(<  5.60,   1.59,  -3.53>, 1.29, rgb <0.75, 0.75, 0.75>, 0.0, simple) // #1302
atom(<  9.99,   3.04,  -1.09>, 1.29, rgb <0.75, 0.75, 0.75>, 0.0, simple) // #1303
atom(<  4.39,   0.36,  -1.11>, 1.29, rgb <0.75, 0.75, 0.75>, 0.0, simple) // #1304
atom(<  6.70,   2.74,  -1.01>, 1.29, rgb <0.75, 0.75, 0.75>, 0.0, simple) // #1305
atom(<  8.62,  -0.19,  -1.23>, 1.29, rgb <0.75, 0.75, 0.75>, 0.0, simple) // #1306
atom(<  6.76,   5.11,  -3.64>, 1.29, rgb <0.75, 0.75, 0.75>, 0.0, simple) // #1307
atom(< 11.65,   7.94,  -3.89>, 1.29, rgb <0.75, 0.75, 0.75>, 0.0, simple) // #1308
atom(<  9.79,   5.58,  -3.49>, 1.29, rgb <0.75, 0.75, 0.75>, 0.0, simple) // #1309
atom(<  8.53,   8.34,  -3.56>, 1.29, rgb <0.75, 0.75, 0.75>, 0.0, simple) // #1310
atom(<  3.07,  -8.40,  -0.96>, 1.25, rgb <0.09, 0.33, 0.53>, 0.0, simple) // #1311
atom(<  8.13,   5.14,  -0.88>, 1.25, rgb <0.09, 0.33, 0.53>, 0.0, simple) // #1312
atom(<  0.63,   4.93,  -3.56>, 1.29, rgb <0.75, 0.75, 0.75>, 0.0, simple) // #1313
atom(<  1.60,   0.23,  -0.97>, 1.29, rgb <0.75, 0.75, 0.75>, 0.0, simple) // #1314
atom(< -0.27,   3.11,  -0.94>, 1.29, rgb <0.75, 0.75, 0.75>, 0.0, simple) // #1315
atom(< -2.59,   0.29,  -0.87>, 1.29, rgb <0.75, 0.75, 0.75>, 0.0, simple) // #1316
atom(< -8.35,  -6.15,  -1.05>, 1.29, rgb <0.75, 0.75, 0.75>, 0.0, simple) // #1317
atom(< -9.78,  -0.99,  -3.59>, 1.29, rgb <0.75, 0.75, 0.75>, 0.0, simple) // #1318
atom(< -4.50,   2.09,  -3.87>, 1.29, rgb <0.75, 0.75, 0.75>, 0.0, simple) // #1319
atom(< -6.63,  -0.29,  -3.61>, 1.29, rgb <0.75, 0.75, 0.75>, 0.0, simple) // #1320
atom(< 11.53,   2.53,  -3.64>, 1.29, rgb <0.75, 0.75, 0.75>, 0.0, simple) // #1321
atom(< -3.63,   2.95,  -1.02>, 1.29, rgb <0.75, 0.75, 0.75>, 0.0, simple) // #1322
atom(< -8.36,  -0.63,  -1.04>, 1.25, rgb <0.09, 0.33, 0.53>, 0.0, simple) // #1323
atom(< -7.01,   3.15,  -1.19>, 1.25, rgb <0.09, 0.33, 0.53>, 0.0, simple) // #1324
atom(< -5.40,   0.10,  -0.90>, 1.29, rgb <0.75, 0.75, 0.75>, 0.0, simple) // #1325
atom(< 13.42,   4.97,  -3.58>, 1.29, rgb <0.75, 0.75, 0.75>, 0.0, simple) // #1326
atom(< -1.31,   7.26,  -3.84>, 1.29, rgb <0.75, 0.75, 0.75>, 0.0, simple) // #1327
atom(< -3.10,   4.73,  -3.52>, 1.29, rgb <0.75, 0.75, 0.75>, 0.0, simple) // #1328
atom(< -4.74,   7.22,  -3.57>, 1.29, rgb <0.75, 0.75, 0.75>, 0.0, simple) // #1329
atom(< -0.19,   8.59,  -1.08>, 1.29, rgb <0.75, 0.75, 0.75>, 0.0, simple) // #1330
atom(<-12.59,  -5.68,  -1.31>, 1.25, rgb <0.09, 0.33, 0.53>, 0.0, simple) // #1331
atom(< 14.38,   6.62,  -0.98>, 1.25, rgb <0.09, 0.33, 0.53>, 0.0, simple) // #1332
atom(< -2.06,   5.81,  -0.92>, 1.25, rgb <0.09, 0.33, 0.53>, 0.0, simple) // #1333
atom(< -5.77,  -6.78,  -3.74>, 1.29, rgb <0.75, 0.75, 0.75>, 0.0, simple) // #1334
atom(< -1.43,  -3.29,  -3.84>, 1.29, rgb <0.75, 0.75, 0.75>, 0.0, simple) // #1335
atom(< -2.83,  -6.13,  -3.64>, 1.29, rgb <0.75, 0.75, 0.75>, 0.0, simple) // #1336
atom(< -4.78,  -3.41,  -3.42>, 1.29, rgb <0.75, 0.75, 0.75>, 0.0, simple) // #1337
atom(< -0.05,  -2.50,  -0.94>, 1.29, rgb <0.75, 0.75, 0.75>, 0.0, simple) // #1338
atom(< -5.52,  -6.36,  -0.92>, 1.29, rgb <0.75, 0.75, 0.75>, 0.0, simple) // #1339
atom(< -3.59,  -2.45,  -0.86>, 1.29, rgb <0.75, 0.75, 0.75>, 0.0, simple) // #1340
atom(< -1.97,  -5.33,  -0.96>, 1.29, rgb <0.75, 0.75, 0.75>, 0.0, simple) // #1341
atom(< -3.00,  -0.60,  -3.62>, 1.29, rgb <0.75, 0.75, 0.75>, 0.0, simple) // #1342
atom(<  1.73,   2.00,  -3.87>, 1.29, rgb <0.75, 0.75, 0.75>, 0.0, simple) // #1343
atom(<  0.40,  -0.92,  -3.53>, 1.29, rgb <0.75, 0.75, 0.75>, 0.0, simple) // #1344
atom(< -1.29,   2.00,  -3.54>, 1.29, rgb <0.75, 0.75, 0.75>, 0.0, simple) // #1345
atom(<  3.35,   2.98,  -0.97>, 1.29, rgb <0.75, 0.75, 0.75>, 0.0, simple) // #1346
atom(<-13.79,  -8.61,  -1.03>, 1.25, rgb <0.09, 0.33, 0.53>, 0.0, simple) // #1347
atom(< -4.31,   5.40,  -8.51>, 1.29, rgb <0.75, 0.75, 0.75>, 0.0, simple) // #1348
atom(<  7.15,   8.72,  -6.17>, 1.29, rgb <0.75, 0.75, 0.75>, 0.0, simple) // #1349
atom(<  8.64,   2.93,  -8.57>, 1.29, rgb <0.75, 0.75, 0.75>, 0.0, simple) // #1350
atom(< -7.20,   3.74, -13.28>, 1.29, rgb <0.75, 0.75, 0.75>, 0.0, simple) // #1351
atom(< -4.32,   3.74, -13.28>, 1.29, rgb <0.75, 0.75, 0.75>, 0.0, simple) // #1352
atom(< -1.44,   3.74, -13.28>, 1.29, rgb <0.75, 0.75, 0.75>, 0.0, simple) // #1353
atom(<  1.44,   3.74, -13.28>, 1.29, rgb <0.75, 0.75, 0.75>, 0.0, simple) // #1354
atom(<  4.32,   3.74, -13.28>, 1.29, rgb <0.75, 0.75, 0.75>, 0.0, simple) // #1355
atom(<  7.20,   3.74, -13.28>, 1.29, rgb <0.75, 0.75, 0.75>, 0.0, simple) // #1356
atom(< 10.08,   3.74, -13.28>, 1.29, rgb <0.75, 0.75, 0.75>, 0.0, simple) // #1357
atom(< -5.76,   6.24, -13.28>, 1.29, rgb <0.75, 0.75, 0.75>, 0.0, simple) // #1358
atom(< -2.88,   6.24, -13.28>, 1.29, rgb <0.75, 0.75, 0.75>, 0.0, simple) // #1359
atom(<  0.00,   6.24, -13.28>, 1.29, rgb <0.75, 0.75, 0.75>, 0.0, simple) // #1360
atom(<  2.88,   6.24, -13.28>, 1.29, rgb <0.75, 0.75, 0.75>, 0.0, simple) // #1361
atom(<  5.76,   6.24, -13.28>, 1.29, rgb <0.75, 0.75, 0.75>, 0.0, simple) // #1362
atom(<  8.64,   6.24, -13.28>, 1.29, rgb <0.75, 0.75, 0.75>, 0.0, simple) // #1363
atom(< 11.52,   6.24, -13.28>, 1.29, rgb <0.75, 0.75, 0.75>, 0.0, simple) // #1364
atom(<  8.64,   1.25, -13.28>, 1.29, rgb <0.75, 0.75, 0.75>, 0.0, simple) // #1365
atom(<-12.95,  -7.89, -10.92>, 1.29, rgb <0.75, 0.75, 0.75>, 0.0, simple) // #1366
atom(< -7.20,  -7.89, -10.92>, 1.29, rgb <0.75, 0.75, 0.75>, 0.0, simple) // #1367
atom(< -4.32,  -7.89, -10.92>, 1.29, rgb <0.75, 0.75, 0.75>, 0.0, simple) // #1368
atom(< -1.44,  -7.89, -10.92>, 1.29, rgb <0.75, 0.75, 0.75>, 0.0, simple) // #1369
atom(<  1.44,  -7.89, -10.92>, 1.29, rgb <0.75, 0.75, 0.75>, 0.0, simple) // #1370
atom(<  4.32,  -7.89, -10.92>, 1.29, rgb <0.75, 0.75, 0.75>, 0.0, simple) // #1371
atom(< 12.96,   5.40,  -8.54>, 1.29, rgb <0.75, 0.75, 0.75>, 0.0, simple) // #1372
atom(< -8.64,  -5.40, -10.92>, 1.29, rgb <0.75, 0.75, 0.75>, 0.0, simple) // #1373
atom(< -5.76,  -5.40, -10.92>, 1.29, rgb <0.75, 0.75, 0.75>, 0.0, simple) // #1374
atom(< -2.88,  -5.40, -10.92>, 1.29, rgb <0.75, 0.75, 0.75>, 0.0, simple) // #1375
atom(<  0.00,  -5.40, -10.92>, 1.29, rgb <0.75, 0.75, 0.75>, 0.0, simple) // #1376
atom(<  2.88,  -5.40, -10.92>, 1.29, rgb <0.75, 0.75, 0.75>, 0.0, simple) // #1377
atom(<  5.76,  -5.40, -10.92>, 1.29, rgb <0.75, 0.75, 0.75>, 0.0, simple) // #1378
atom(<-10.08,  -2.91, -10.92>, 1.29, rgb <0.75, 0.75, 0.75>, 0.0, simple) // #1379
atom(< -7.20,  -2.91, -10.92>, 1.29, rgb <0.75, 0.75, 0.75>, 0.0, simple) // #1380
atom(<-10.08,  -7.89, -10.92>, 1.29, rgb <0.75, 0.75, 0.75>, 0.0, simple) // #1381
atom(< -4.32,  -2.91, -10.92>, 1.29, rgb <0.75, 0.75, 0.75>, 0.0, simple) // #1382
atom(<  5.76,   1.25, -13.28>, 1.29, rgb <0.75, 0.75, 0.75>, 0.0, simple) // #1383
atom(<  0.00,   1.25, -13.28>, 1.29, rgb <0.75, 0.75, 0.75>, 0.0, simple) // #1384
atom(<-11.51,  -8.73, -13.28>, 1.29, rgb <0.75, 0.75, 0.75>, 0.0, simple) // #1385
atom(< -8.64,  -8.73, -13.28>, 1.29, rgb <0.75, 0.75, 0.75>, 0.0, simple) // #1386
atom(< -5.76,  -8.73, -13.28>, 1.29, rgb <0.75, 0.75, 0.75>, 0.0, simple) // #1387
atom(< -2.88,  -8.73, -13.28>, 1.29, rgb <0.75, 0.75, 0.75>, 0.0, simple) // #1388
atom(<  0.00,  -8.73, -13.28>, 1.29, rgb <0.75, 0.75, 0.75>, 0.0, simple) // #1389
atom(<  2.88,  -8.73, -13.28>, 1.29, rgb <0.75, 0.75, 0.75>, 0.0, simple) // #1390
atom(<-12.95,  -6.23, -13.28>, 1.29, rgb <0.75, 0.75, 0.75>, 0.0, simple) // #1391
atom(<-10.08,  -6.23, -13.28>, 1.29, rgb <0.75, 0.75, 0.75>, 0.0, simple) // #1392
atom(< -7.20,  -6.23, -13.28>, 1.29, rgb <0.75, 0.75, 0.75>, 0.0, simple) // #1393
atom(< -4.32,  -6.23, -13.28>, 1.29, rgb <0.75, 0.75, 0.75>, 0.0, simple) // #1394
atom(< -1.44,  -6.23, -13.28>, 1.29, rgb <0.75, 0.75, 0.75>, 0.0, simple) // #1395
atom(<  1.44,  -6.23, -13.28>, 1.29, rgb <0.75, 0.75, 0.75>, 0.0, simple) // #1396
atom(<  4.32,  -6.23, -13.28>, 1.29, rgb <0.75, 0.75, 0.75>, 0.0, simple) // #1397
atom(<-11.51,  -3.74, -13.28>, 1.29, rgb <0.75, 0.75, 0.75>, 0.0, simple) // #1398
atom(<  2.88,   1.25, -13.28>, 1.29, rgb <0.75, 0.75, 0.75>, 0.0, simple) // #1399
atom(< -8.64,  -3.74, -13.28>, 1.29, rgb <0.75, 0.75, 0.75>, 0.0, simple) // #1400
atom(< -2.88,  -3.74, -13.28>, 1.29, rgb <0.75, 0.75, 0.75>, 0.0, simple) // #1401
atom(<  0.00,  -3.74, -13.28>, 1.29, rgb <0.75, 0.75, 0.75>, 0.0, simple) // #1402
atom(<  2.88,  -3.74, -13.28>, 1.29, rgb <0.75, 0.75, 0.75>, 0.0, simple) // #1403
atom(<  5.76,  -3.74, -13.28>, 1.29, rgb <0.75, 0.75, 0.75>, 0.0, simple) // #1404
atom(<-10.08,  -1.24, -13.28>, 1.29, rgb <0.75, 0.75, 0.75>, 0.0, simple) // #1405
atom(< -7.20,  -1.24, -13.28>, 1.29, rgb <0.75, 0.75, 0.75>, 0.0, simple) // #1406
atom(< -4.32,  -1.24, -13.28>, 1.29, rgb <0.75, 0.75, 0.75>, 0.0, simple) // #1407
atom(< -1.44,  -1.24, -13.28>, 1.29, rgb <0.75, 0.75, 0.75>, 0.0, simple) // #1408
atom(<  1.44,  -1.24, -13.28>, 1.29, rgb <0.75, 0.75, 0.75>, 0.0, simple) // #1409
atom(<  4.32,  -1.24, -13.28>, 1.29, rgb <0.75, 0.75, 0.75>, 0.0, simple) // #1410
atom(<  7.20,  -1.24, -13.28>, 1.29, rgb <0.75, 0.75, 0.75>, 0.0, simple) // #1411
atom(< -8.64,   1.25, -13.28>, 1.29, rgb <0.75, 0.75, 0.75>, 0.0, simple) // #1412
atom(< -5.76,   1.25, -13.28>, 1.29, rgb <0.75, 0.75, 0.75>, 0.0, simple) // #1413
atom(< -2.88,   1.25, -13.28>, 1.29, rgb <0.75, 0.75, 0.75>, 0.0, simple) // #1414
atom(< -5.76,  -3.74, -13.28>, 1.29, rgb <0.75, 0.75, 0.75>, 0.0, simple) // #1415
atom(< -1.44,  -2.91, -10.92>, 1.29, rgb <0.75, 0.75, 0.75>, 0.0, simple) // #1416
atom(<-11.51,  -5.40, -10.92>, 1.29, rgb <0.75, 0.75, 0.75>, 0.0, simple) // #1417
atom(<  5.76,  -7.07,  -8.58>, 1.29, rgb <0.75, 0.75, 0.75>, 0.0, simple) // #1418
atom(<  1.44,  -4.57,  -8.52>, 1.29, rgb <0.75, 0.75, 0.75>, 0.0, simple) // #1419
atom(< -1.43,  -4.56,  -8.59>, 1.29, rgb <0.75, 0.75, 0.75>, 0.0, simple) // #1420
atom(< -4.31,  -4.57,  -8.54>, 1.29, rgb <0.75, 0.75, 0.75>, 0.0, simple) // #1421
atom(< -7.19,  -4.58,  -8.59>, 1.29, rgb <0.75, 0.75, 0.75>, 0.0, simple) // #1422
atom(<-10.08,  -4.59,  -8.59>, 1.29, rgb <0.75, 0.75, 0.75>, 0.0, simple) // #1423
atom(<  7.20,  -4.58,  -8.59>, 1.29, rgb <0.75, 0.75, 0.75>, 0.0, simple) // #1424
atom(<  2.89,  -7.06,  -8.56>, 1.29, rgb <0.75, 0.75, 0.75>, 0.0, simple) // #1425
atom(<  4.31,  -4.57,  -8.58>, 1.29, rgb <0.75, 0.75, 0.75>, 0.0, simple) // #1426
atom(<  0.02,  -7.07,  -8.56>, 1.29, rgb <0.75, 0.75, 0.75>, 0.0, simple) // #1427
atom(< -5.77,  -7.06,  -8.56>, 1.29, rgb <0.75, 0.75, 0.75>, 0.0, simple) // #1428
atom(< -8.65,  -7.07,  -8.55>, 1.29, rgb <0.75, 0.75, 0.75>, 0.0, simple) // #1429
atom(<-11.52,  -7.07,  -8.54>, 1.29, rgb <0.75, 0.75, 0.75>, 0.0, simple) // #1430
atom(<  1.44,  -2.91, -10.92>, 1.29, rgb <0.75, 0.75, 0.75>, 0.0, simple) // #1431
atom(< 12.96,   7.07, -10.92>, 1.29, rgb <0.75, 0.75, 0.75>, 0.0, simple) // #1432
atom(< 10.08,   7.07, -10.92>, 1.29, rgb <0.75, 0.75, 0.75>, 0.0, simple) // #1433
atom(<  7.20,   7.07, -10.92>, 1.29, rgb <0.75, 0.75, 0.75>, 0.0, simple) // #1434
atom(< -2.89,  -7.07,  -8.57>, 1.29, rgb <0.75, 0.75, 0.75>, 0.0, simple) // #1435
atom(<  8.64,  -2.08,  -8.62>, 1.29, rgb <0.75, 0.75, 0.75>, 0.0, simple) // #1436
atom(< -8.63,  -2.08,  -8.61>, 1.29, rgb <0.75, 0.75, 0.75>, 0.0, simple) // #1437
atom(< -5.76,  -2.09,  -8.56>, 1.29, rgb <0.75, 0.75, 0.75>, 0.0, simple) // #1438
atom(<  5.76,   2.93,  -8.59>, 1.29, rgb <0.75, 0.75, 0.75>, 0.0, simple) // #1439
atom(<  2.87,   2.91,  -8.58>, 1.29, rgb <0.75, 0.75, 0.75>, 0.0, simple) // #1440
atom(<  0.01,   2.89,  -8.57>, 1.29, rgb <0.75, 0.75, 0.75>, 0.0, simple) // #1441
atom(< -2.89,   2.89,  -8.57>, 1.29, rgb <0.75, 0.75, 0.75>, 0.0, simple) // #1442
atom(< -5.75,   2.91,  -8.56>, 1.29, rgb <0.75, 0.75, 0.75>, 0.0, simple) // #1443
atom(< 11.52,   2.92,  -8.56>, 1.29, rgb <0.75, 0.75, 0.75>, 0.0, simple) // #1444
atom(<  7.21,   0.44,  -8.61>, 1.29, rgb <0.75, 0.75, 0.75>, 0.0, simple) // #1445
atom(<  4.31,   0.43,  -8.59>, 1.29, rgb <0.75, 0.75, 0.75>, 0.0, simple) // #1446
atom(<  1.43,   0.41,  -8.57>, 1.29, rgb <0.75, 0.75, 0.75>, 0.0, simple) // #1447
atom(< -1.44,   0.41,  -8.47>, 1.29, rgb <0.75, 0.75, 0.75>, 0.0, simple) // #1448
atom(< -4.31,   0.42,  -8.56>, 1.29, rgb <0.75, 0.75, 0.75>, 0.0, simple) // #1449
atom(< -7.19,   0.41,  -8.55>, 1.29, rgb <0.75, 0.75, 0.75>, 0.0, simple) // #1450
atom(< 10.08,   0.44,  -8.59>, 1.29, rgb <0.75, 0.75, 0.75>, 0.0, simple) // #1451
atom(<  5.76,  -2.07,  -8.62>, 1.29, rgb <0.75, 0.75, 0.75>, 0.0, simple) // #1452
atom(<  2.88,  -2.09,  -8.57>, 1.29, rgb <0.75, 0.75, 0.75>, 0.0, simple) // #1453
atom(< -0.01,  -2.08,  -8.56>, 1.29, rgb <0.75, 0.75, 0.75>, 0.0, simple) // #1454
atom(< -2.86,  -2.08,  -8.55>, 1.29, rgb <0.75, 0.75, 0.75>, 0.0, simple) // #1455
atom(<  4.32,   7.07, -10.92>, 1.29, rgb <0.75, 0.75, 0.75>, 0.0, simple) // #1456
atom(<  1.44,   7.07, -10.92>, 1.29, rgb <0.75, 0.75, 0.75>, 0.0, simple) // #1457
atom(< 11.49,   6.12,  -1.04>, 1.25, rgb <0.09, 0.33, 0.53>, 0.0, simple) // #1458
atom(< -4.32,   7.07, -10.92>, 1.29, rgb <0.75, 0.75, 0.75>, 0.0, simple) // #1459
atom(<  8.64,  -0.41, -10.92>, 1.29, rgb <0.75, 0.75, 0.75>, 0.0, simple) // #1460
atom(< -7.20,   2.08, -10.92>, 1.29, rgb <0.75, 0.75, 0.75>, 0.0, simple) // #1461
atom(<  0.00,  -0.41, -10.92>, 1.29, rgb <0.75, 0.75, 0.75>, 0.0, simple) // #1462
atom(< -1.44,   7.07, -10.92>, 1.29, rgb <0.75, 0.75, 0.75>, 0.0, simple) // #1463
atom(< -4.32,   2.08, -10.92>, 1.29, rgb <0.75, 0.75, 0.75>, 0.0, simple) // #1464
atom(< -1.44,   2.08, -10.92>, 1.29, rgb <0.75, 0.75, 0.75>, 0.0, simple) // #1465
atom(<  1.44,   2.08, -10.92>, 1.29, rgb <0.75, 0.75, 0.75>, 0.0, simple) // #1466
atom(<  4.32,   2.08, -10.92>, 1.29, rgb <0.75, 0.75, 0.75>, 0.0, simple) // #1467
atom(< -2.88,  -0.41, -10.92>, 1.29, rgb <0.75, 0.75, 0.75>, 0.0, simple) // #1468
atom(< -5.76,  -0.41, -10.92>, 1.29, rgb <0.75, 0.75, 0.75>, 0.0, simple) // #1469
atom(<  7.20,   2.08, -10.92>, 1.29, rgb <0.75, 0.75, 0.75>, 0.0, simple) // #1470
atom(<  5.76,  -0.41, -10.92>, 1.29, rgb <0.75, 0.75, 0.75>, 0.0, simple) // #1471
atom(< -5.76,   4.57, -10.92>, 1.29, rgb <0.75, 0.75, 0.75>, 0.0, simple) // #1472
atom(< -2.88,   4.57, -10.92>, 1.29, rgb <0.75, 0.75, 0.75>, 0.0, simple) // #1473
atom(< 10.08,   2.08, -10.92>, 1.29, rgb <0.75, 0.75, 0.75>, 0.0, simple) // #1474
atom(<  2.88,  -0.41, -10.92>, 1.29, rgb <0.75, 0.75, 0.75>, 0.0, simple) // #1475
atom(<  4.32,  -2.91, -10.92>, 1.29, rgb <0.75, 0.75, 0.75>, 0.0, simple) // #1476
atom(<  0.00,   4.57, -10.92>, 1.29, rgb <0.75, 0.75, 0.75>, 0.0, simple) // #1477
atom(<  2.88,   4.57, -10.92>, 1.29, rgb <0.75, 0.75, 0.75>, 0.0, simple) // #1478
atom(<  5.76,   4.57, -10.92>, 1.29, rgb <0.75, 0.75, 0.75>, 0.0, simple) // #1479
atom(< -8.64,  -0.41, -10.92>, 1.29, rgb <0.75, 0.75, 0.75>, 0.0, simple) // #1480
atom(< 11.52,   4.57, -10.92>, 1.29, rgb <0.75, 0.75, 0.75>, 0.0, simple) // #1481
atom(<  7.20,  -2.91, -10.92>, 1.29, rgb <0.75, 0.75, 0.75>, 0.0, simple) // #1482
atom(<  8.64,   4.57, -10.92>, 1.29, rgb <0.75, 0.75, 0.75>, 0.0, simple) // #1483
atom(<  4.78,  -7.55,  -0.18>, 0.59, rgb <1.00, 0.05, 0.05>, 0.0, simple) // #1484
atom(<  8.59,  -2.13,  -0.43>, 0.59, rgb <1.00, 0.05, 0.05>, 0.0, simple) // #1485
atom(< -5.35,   1.99,  -1.78>, 0.59, rgb <1.00, 0.05, 0.05>, 0.0, simple) // #1486
atom(<  5.09,   3.77,  -0.21>, 0.59, rgb <1.00, 0.05, 0.05>, 0.0, simple) // #1487
atom(<  8.06,   6.51,  -2.61>, 0.59, rgb <1.00, 0.05, 0.05>, 0.0, simple) // #1488
atom(<  5.42,   3.55,  -4.27>, 0.59, rgb <1.00, 0.05, 0.05>, 0.0, simple) // #1489
atom(<  1.68,  -1.67,  -0.17>, 0.59, rgb <1.00, 0.05, 0.05>, 0.0, simple) // #1490
atom(<  5.40,  -8.20,  -4.11>, 0.59, rgb <1.00, 0.05, 0.05>, 0.0, simple) // #1491
atom(< -8.46,   0.56,  -2.93>, 0.59, rgb <1.00, 0.05, 0.05>, 0.0, simple) // #1492
atom(<-11.12,  -6.50,  -2.75>, 0.59, rgb <1.00, 0.05, 0.05>, 0.0, simple) // #1493
atom(<  9.04,  -2.51,  -4.29>, 0.59, rgb <1.00, 0.05, 0.05>, 0.0, simple) // #1494
atom(< 11.40,   8.13,  -1.65>, 0.59, rgb <1.00, 0.05, 0.05>, 0.0, simple) // #1495
atom(<  8.42,   1.83,  -1.80>, 0.59, rgb <1.00, 0.05, 0.05>, 0.0, simple) // #1496
atom(< -4.91,   5.31,  -2.55>, 0.59, rgb <1.00, 0.05, 0.05>, 0.0, simple) // #1497
atom(<  2.10,  -2.04,  -4.21>, 0.59, rgb <1.00, 0.05, 0.05>, 0.0, simple) // #1498
atom(< -4.92,  -1.41,  -4.08>, 0.59, rgb <1.00, 0.05, 0.05>, 0.0, simple) // #1499
atom(< -1.23,   0.10,  -2.61>, 0.59, rgb <1.00, 0.05, 0.05>, 0.0, simple) // #1500
atom(< -8.55,  -8.05,  -0.25>, 0.59, rgb <1.00, 0.05, 0.05>, 0.0, simple) // #1501
atom(< -1.85,  -3.34,  -1.62>, 0.59, rgb <1.00, 0.05, 0.05>, 0.0, simple) // #1502
atom(<  1.51,   2.21,  -1.65>, 0.59, rgb <1.00, 0.05, 0.05>, 0.0, simple) // #1503
atom(< -5.36,  -1.76,   0.00>, 0.59, rgb <1.00, 0.05, 0.05>, 0.0, simple) // #1504
atom(< -4.53,  -5.34,  -2.63>, 0.59, rgb <1.00, 0.05, 0.05>, 0.0, simple) // #1505
atom(< -1.20,   4.02,  -4.13>, 0.59, rgb <1.00, 0.05, 0.05>, 0.0, simple) // #1506
atom(<  2.30,   5.71,  -2.40>, 0.59, rgb <1.00, 0.05, 0.05>, 0.0, simple) // #1507
atom(< -7.47,  -8.00,  -4.35>, 0.59, rgb <1.00, 0.05, 0.05>, 0.0, simple) // #1508
atom(<  5.05,   7.69,  -1.71>, 0.59, rgb <1.00, 0.05, 0.05>, 0.0, simple) // #1509
atom(< -2.02,   3.90,  -0.14>, 0.59, rgb <1.00, 0.05, 0.05>, 0.0, simple) // #1510
atom(< 11.54,   4.18,  -0.35>, 0.59, rgb <1.00, 0.05, 0.05>, 0.0, simple) // #1511
atom(< -2.03,   7.75,  -1.72>, 0.59, rgb <1.00, 0.05, 0.05>, 0.0, simple) // #1512
atom(< -1.08,  -7.17,  -4.29>, 0.59, rgb <1.00, 0.05, 0.05>, 0.0, simple) // #1513
atom(<  2.41,  -5.83,  -2.24>, 0.59, rgb <1.00, 0.05, 0.05>, 0.0, simple) // #1514
atom(<  4.99,  -3.71,  -1.80>, 0.59, rgb <1.00, 0.05, 0.05>, 0.0, simple) // #1515
atom(< -2.04,  -7.25,  -0.24>, 0.59, rgb <1.00, 0.05, 0.05>, 0.0, simple) // #1516
atom(< 11.46,   4.58,  -4.35>, 0.59, rgb <1.00, 0.05, 0.05>, 0.0, simple) // #1517
atom(<  5.70,  -0.38,  -2.77>, 0.59, rgb <1.00, 0.05, 0.05>, 0.0, simple) // #1518
atom(< -8.21,  -4.19,  -1.81>, 0.59, rgb <1.00, 0.05, 0.05>, 0.0, simple) // #1519
atom(< -4.32,   8.73, -13.28>, 1.29, rgb <0.75, 0.75, 0.75>, 0.0, simple) // #1520
atom(<  5.77,  16.19,  -6.28>, 1.29, rgb <0.75, 0.75, 0.75>, 0.0, simple) // #1521
atom(<  8.66,  16.16,  -6.05>, 1.29, rgb <0.75, 0.75, 0.75>, 0.0, simple) // #1522
atom(< 11.53,  16.23,  -6.27>, 1.29, rgb <0.75, 0.75, 0.75>, 0.0, simple) // #1523
atom(< 14.44,  16.22,  -6.27>, 1.29, rgb <0.75, 0.75, 0.75>, 0.0, simple) // #1524
atom(< 17.26,  16.24,  -6.31>, 1.29, rgb <0.75, 0.75, 0.75>, 0.0, simple) // #1525
atom(<  1.42,  18.67,  -6.18>, 1.29, rgb <0.75, 0.75, 0.75>, 0.0, simple) // #1526
atom(<  4.28,  18.67,  -6.17>, 1.29, rgb <0.75, 0.75, 0.75>, 0.0, simple) // #1527
atom(<  7.20,  18.69,  -6.07>, 1.29, rgb <0.75, 0.75, 0.75>, 0.0, simple) // #1528
atom(< 10.11,  18.67,  -6.09>, 1.29, rgb <0.75, 0.75, 0.75>, 0.0, simple) // #1529
atom(< 13.01,  18.67,  -6.20>, 1.29, rgb <0.75, 0.75, 0.75>, 0.0, simple) // #1530
atom(< 15.87,  18.68,  -6.27>, 1.29, rgb <0.75, 0.75, 0.75>, 0.0, simple) // #1531
atom(< 18.71,  18.65,  -6.18>, 1.29, rgb <0.75, 0.75, 0.75>, 0.0, simple) // #1532
atom(<  2.92,  21.14,  -6.21>, 1.29, rgb <0.75, 0.75, 0.75>, 0.0, simple) // #1533
atom(<  5.76,  21.20,  -6.13>, 1.29, rgb <0.75, 0.75, 0.75>, 0.0, simple) // #1534
atom(<  8.63,  21.17,  -6.33>, 1.29, rgb <0.75, 0.75, 0.75>, 0.0, simple) // #1535
atom(< 11.53,  21.17,  -6.14>, 1.29, rgb <0.75, 0.75, 0.75>, 0.0, simple) // #1536
atom(< 14.36,  21.18,  -6.28>, 1.29, rgb <0.75, 0.75, 0.75>, 0.0, simple) // #1537
atom(< 17.30,  21.19,  -6.20>, 1.29, rgb <0.75, 0.75, 0.75>, 0.0, simple) // #1538
atom(< 20.11,  21.15,  -6.18>, 1.29, rgb <0.75, 0.75, 0.75>, 0.0, simple) // #1539
atom(< 24.46,  23.68,  -6.12>, 1.29, rgb <0.75, 0.75, 0.75>, 0.0, simple) // #1540
atom(<  7.20,  23.71,  -6.08>, 1.29, rgb <0.75, 0.75, 0.75>, 0.0, simple) // #1541
atom(< 10.07,  23.70,  -6.13>, 1.29, rgb <0.75, 0.75, 0.75>, 0.0, simple) // #1542
atom(< 12.95,  23.67,  -6.11>, 1.29, rgb <0.75, 0.75, 0.75>, 0.0, simple) // #1543
atom(< 15.81,  23.70,  -6.18>, 1.29, rgb <0.75, 0.75, 0.75>, 0.0, simple) // #1544
atom(< 18.69,  23.70,  -6.09>, 1.29, rgb <0.75, 0.75, 0.75>, 0.0, simple) // #1545
atom(< 21.60,  23.72,  -6.19>, 1.29, rgb <0.75, 0.75, 0.75>, 0.0, simple) // #1546
atom(< -2.79,  10.05,  -3.62>, 1.29, rgb <0.75, 0.75, 0.75>, 0.0, simple) // #1547
atom(<  2.58,  13.11,  -3.92>, 1.29, rgb <0.75, 0.75, 0.75>, 0.0, simple) // #1548
atom(<  0.73,  10.15,  -3.60>, 1.29, rgb <0.75, 0.75, 0.75>, 0.0, simple) // #1549
atom(<  2.83,  16.16,  -6.19>, 1.29, rgb <0.75, 0.75, 0.75>, 0.0, simple) // #1550
atom(< 20.15,  16.22,  -6.32>, 1.29, rgb <0.75, 0.75, 0.75>, 0.0, simple) // #1551
atom(< 15.87,  13.79,  -6.25>, 1.29, rgb <0.75, 0.75, 0.75>, 0.0, simple) // #1552
atom(< 13.02,  13.71,  -6.13>, 1.29, rgb <0.75, 0.75, 0.75>, 0.0, simple) // #1553
atom(< 11.50,  22.85,  -8.51>, 1.29, rgb <0.75, 0.75, 0.75>, 0.0, simple) // #1554
atom(< 14.38,  22.88,  -8.56>, 1.29, rgb <0.75, 0.75, 0.75>, 0.0, simple) // #1555
atom(< 17.28,  22.87,  -8.54>, 1.29, rgb <0.75, 0.75, 0.75>, 0.0, simple) // #1556
atom(< 20.15,  22.86,  -8.53>, 1.29, rgb <0.75, 0.75, 0.75>, 0.0, simple) // #1557
atom(< 24.47,  25.34,  -8.57>, 1.29, rgb <0.75, 0.75, 0.75>, 0.0, simple) // #1558
atom(<  7.20,  25.34,  -8.56>, 1.29, rgb <0.75, 0.75, 0.75>, 0.0, simple) // #1559
atom(< 10.06,  25.35,  -8.56>, 1.29, rgb <0.75, 0.75, 0.75>, 0.0, simple) // #1560
atom(< 12.94,  25.34,  -8.56>, 1.29, rgb <0.75, 0.75, 0.75>, 0.0, simple) // #1561
atom(< 15.82,  25.36,  -8.58>, 1.29, rgb <0.75, 0.75, 0.75>, 0.0, simple) // #1562
atom(< 18.71,  25.35,  -8.53>, 1.29, rgb <0.75, 0.75, 0.75>, 0.0, simple) // #1563
atom(< 21.59,  25.35,  -8.57>, 1.29, rgb <0.75, 0.75, 0.75>, 0.0, simple) // #1564
atom(<  5.77,  26.18,  -6.28>, 1.29, rgb <0.75, 0.75, 0.75>, 0.0, simple) // #1565
atom(< -1.46,   8.78,  -6.15>, 1.29, rgb <0.75, 0.75, 0.75>, 0.0, simple) // #1566
atom(< 11.44,  26.16,  -6.23>, 1.29, rgb <0.75, 0.75, 0.75>, 0.0, simple) // #1567
atom(< -0.91,  12.92,  -3.59>, 1.29, rgb <0.75, 0.75, 0.75>, 0.0, simple) // #1568
atom(<  4.30,   8.73,  -6.23>, 1.29, rgb <0.75, 0.75, 0.75>, 0.0, simple) // #1569
atom(< 20.16,  26.17,  -6.17>, 1.29, rgb <0.75, 0.75, 0.75>, 0.0, simple) // #1570
atom(< 12.97,   8.74,  -6.20>, 1.29, rgb <0.75, 0.75, 0.75>, 0.0, simple) // #1571
atom(< 17.26,  11.29,  -6.16>, 1.29, rgb <0.75, 0.75, 0.75>, 0.0, simple) // #1572
atom(< -0.03,  11.27,  -6.14>, 1.29, rgb <0.75, 0.75, 0.75>, 0.0, simple) // #1573
atom(<  2.83,  11.29,  -6.20>, 1.29, rgb <0.75, 0.75, 0.75>, 0.0, simple) // #1574
atom(<  5.75,  11.21,  -6.17>, 1.29, rgb <0.75, 0.75, 0.75>, 0.0, simple) // #1575
atom(<  8.64,  11.28,  -6.30>, 1.29, rgb <0.75, 0.75, 0.75>, 0.0, simple) // #1576
atom(< 11.58,  11.22,  -6.11>, 1.29, rgb <0.75, 0.75, 0.75>, 0.0, simple) // #1577
atom(< 14.44,  11.28,  -6.20>, 1.29, rgb <0.75, 0.75, 0.75>, 0.0, simple) // #1578
atom(< 18.68,  13.73,  -6.29>, 1.29, rgb <0.75, 0.75, 0.75>, 0.0, simple) // #1579
atom(<  1.38,  13.74,  -6.27>, 1.29, rgb <0.75, 0.75, 0.75>, 0.0, simple) // #1580
atom(<  4.29,  13.69,  -6.15>, 1.29, rgb <0.75, 0.75, 0.75>, 0.0, simple) // #1581
atom(<  7.17,  13.70,  -6.15>, 1.29, rgb <0.75, 0.75, 0.75>, 0.0, simple) // #1582
atom(< 10.12,  13.69,  -6.14>, 1.29, rgb <0.75, 0.75, 0.75>, 0.0, simple) // #1583
atom(<  9.73,   9.25,  -0.99>, 1.29, rgb <0.75, 0.75, 0.75>, 0.0, simple) // #1584
atom(<  8.63,  22.86,  -8.57>, 1.29, rgb <0.75, 0.75, 0.75>, 0.0, simple) // #1585
atom(<  3.33,  14.50,  -0.96>, 1.29, rgb <0.75, 0.75, 0.75>, 0.0, simple) // #1586
atom(<  0.17,  14.36,  -1.21>, 1.29, rgb <0.75, 0.75, 0.75>, 0.0, simple) // #1587
atom(< 15.68,  25.37,  -3.89>, 1.29, rgb <0.75, 0.75, 0.75>, 0.0, simple) // #1588
atom(< 13.76,  22.00,  -3.52>, 1.29, rgb <0.75, 0.75, 0.75>, 0.0, simple) // #1589
atom(< 12.51,  24.95,  -3.55>, 1.29, rgb <0.75, 0.75, 0.75>, 0.0, simple) // #1590
atom(<  6.57,   9.00,  -1.08>, 1.29, rgb <0.75, 0.75, 0.75>, 0.0, simple) // #1591
atom(< 10.77,  23.35,  -0.89>, 1.29, rgb <0.75, 0.75, 0.75>, 0.0, simple) // #1592
atom(< 13.36,  26.04,  -0.99>, 1.29, rgb <0.75, 0.75, 0.75>, 0.0, simple) // #1593
atom(< 15.25,  23.13,  -1.06>, 1.29, rgb <0.75, 0.75, 0.75>, 0.0, simple) // #1594
atom(< 10.78,  10.91,  -3.36>, 1.29, rgb <0.75, 0.75, 0.75>, 0.0, simple) // #1595
atom(< 15.01,  12.82,  -3.87>, 1.29, rgb <0.75, 0.75, 0.75>, 0.0, simple) // #1596
atom(< 13.54,  10.22,  -3.71>, 1.29, rgb <0.75, 0.75, 0.75>, 0.0, simple) // #1597
atom(< 12.14,  13.46,  -3.36>, 1.29, rgb <0.75, 0.75, 0.75>, 0.0, simple) // #1598
atom(< 16.91,  14.48,  -1.13>, 1.29, rgb <0.75, 0.75, 0.75>, 0.0, simple) // #1599
atom(< 10.86,  12.24,  -0.85>, 1.29, rgb <0.75, 0.75, 0.75>, 0.0, simple) // #1600
atom(< 13.41,  14.83,  -1.02>, 1.29, rgb <0.75, 0.75, 0.75>, 0.0, simple) // #1601
atom(< 14.91,  11.79,  -1.03>, 1.29, rgb <0.75, 0.75, 0.75>, 0.0, simple) // #1602
atom(< 13.98,  16.27,  -3.55>, 1.29, rgb <0.75, 0.75, 0.75>, 0.0, simple) // #1603
atom(< 18.65,  20.15,  -3.88>, 1.29, rgb <0.75, 0.75, 0.75>, 0.0, simple) // #1604
atom(< 17.38,  15.95,  -3.58>, 1.29, rgb <0.75, 0.75, 0.75>, 0.0, simple) // #1605
atom(< 15.68,  19.04,  -3.53>, 1.29, rgb <0.75, 0.75, 0.75>, 0.0, simple) // #1606
atom(< 20.07,  20.49,  -1.09>, 1.29, rgb <0.75, 0.75, 0.75>, 0.0, simple) // #1607
atom(< 14.47,  17.82,  -1.11>, 1.29, rgb <0.75, 0.75, 0.75>, 0.0, simple) // #1608
atom(< 16.77,  20.20,  -1.01>, 1.29, rgb <0.75, 0.75, 0.75>, 0.0, simple) // #1609
atom(< 18.69,  17.26,  -1.23>, 1.29, rgb <0.75, 0.75, 0.75>, 0.0, simple) // #1610
atom(< 16.84,  22.57,  -3.64>, 1.29, rgb <0.75, 0.75, 0.75>, 0.0, simple) // #1611
atom(< 21.73,  25.40,  -3.89>, 1.29, rgb <0.75, 0.75, 0.75>, 0.0, simple) // #1612
atom(< 19.86,  23.04,  -3.49>, 1.29, rgb <0.75, 0.75, 0.75>, 0.0, simple) // #1613
atom(< 18.60,  25.80,  -3.56>, 1.29, rgb <0.75, 0.75, 0.75>, 0.0, simple) // #1614
atom(< 13.15,   9.06,  -0.96>, 1.29, rgb <0.75, 0.75, 0.75>, 0.0, simple) // #1615
atom(< 18.20,  22.60,  -0.88>, 1.29, rgb <0.75, 0.75, 0.75>, 0.0, simple) // #1616
atom(< 10.71,  22.39,  -3.56>, 1.29, rgb <0.75, 0.75, 0.75>, 0.0, simple) // #1617
atom(< 11.68,  17.69,  -0.97>, 1.29, rgb <0.75, 0.75, 0.75>, 0.0, simple) // #1618
atom(<  9.81,  20.57,  -0.94>, 1.29, rgb <0.75, 0.75, 0.75>, 0.0, simple) // #1619
atom(<  7.49,  17.74,  -0.87>, 1.29, rgb <0.75, 0.75, 0.75>, 0.0, simple) // #1620
atom(<  1.73,  11.31,  -1.05>, 1.29, rgb <0.75, 0.75, 0.75>, 0.0, simple) // #1621
atom(<  0.29,  16.47,  -3.59>, 1.29, rgb <0.75, 0.75, 0.75>, 0.0, simple) // #1622
atom(<  5.57,  19.55,  -3.87>, 1.29, rgb <0.75, 0.75, 0.75>, 0.0, simple) // #1623
atom(<  3.44,  17.16,  -3.61>, 1.29, rgb <0.75, 0.75, 0.75>, 0.0, simple) // #1624
atom(< 21.61,  19.99,  -3.64>, 1.29, rgb <0.75, 0.75, 0.75>, 0.0, simple) // #1625
atom(<  6.44,  20.40,  -1.02>, 1.29, rgb <0.75, 0.75, 0.75>, 0.0, simple) // #1626
atom(<  1.72,  16.82,  -1.04>, 1.29, rgb <0.75, 0.75, 0.75>, 0.0, simple) // #1627
atom(<  3.07,  20.60,  -1.19>, 1.29, rgb <0.75, 0.75, 0.75>, 0.0, simple) // #1628
atom(<  4.68,  17.55,  -0.90>, 1.29, rgb <0.75, 0.75, 0.75>, 0.0, simple) // #1629
atom(< 23.49,  22.43,  -3.58>, 1.29, rgb <0.75, 0.75, 0.75>, 0.0, simple) // #1630
atom(<  8.77,  24.71,  -3.84>, 1.29, rgb <0.75, 0.75, 0.75>, 0.0, simple) // #1631
atom(<  6.98,  22.18,  -3.52>, 1.29, rgb <0.75, 0.75, 0.75>, 0.0, simple) // #1632
atom(<  5.34,  24.68,  -3.57>, 1.29, rgb <0.75, 0.75, 0.75>, 0.0, simple) // #1633
atom(<  9.88,  26.05,  -1.08>, 1.29, rgb <0.75, 0.75, 0.75>, 0.0, simple) // #1634
atom(< -2.51,  11.77,  -1.31>, 1.29, rgb <0.75, 0.75, 0.75>, 0.0, simple) // #1635
atom(< 24.46,  24.07,  -0.98>, 1.29, rgb <0.75, 0.75, 0.75>, 0.0, simple) // #1636
atom(<  8.02,  23.26,  -0.92>, 1.29, rgb <0.75, 0.75, 0.75>, 0.0, simple) // #1637
atom(<  4.31,  10.67,  -3.74>, 1.29, rgb <0.75, 0.75, 0.75>, 0.0, simple) // #1638
atom(<  8.65,  14.17,  -3.84>, 1.29, rgb <0.75, 0.75, 0.75>, 0.0, simple) // #1639
atom(<  7.25,  11.33,  -3.64>, 1.29, rgb <0.75, 0.75, 0.75>, 0.0, simple) // #1640
atom(<  5.30,  14.05,  -3.42>, 1.29, rgb <0.75, 0.75, 0.75>, 0.0, simple) // #1641
atom(< 10.03,  14.96,  -0.94>, 1.29, rgb <0.75, 0.75, 0.75>, 0.0, simple) // #1642
atom(<  4.56,  11.10,  -0.92>, 1.29, rgb <0.75, 0.75, 0.75>, 0.0, simple) // #1643
atom(<  6.49,  15.00,  -0.86>, 1.29, rgb <0.75, 0.75, 0.75>, 0.0, simple) // #1644
atom(<  8.11,  12.13,  -0.96>, 1.29, rgb <0.75, 0.75, 0.75>, 0.0, simple) // #1645
atom(<  7.08,  16.86,  -3.62>, 1.29, rgb <0.75, 0.75, 0.75>, 0.0, simple) // #1646
atom(< 11.81,  19.45,  -3.87>, 1.29, rgb <0.75, 0.75, 0.75>, 0.0, simple) // #1647
atom(< 10.48,  16.54,  -3.53>, 1.29, rgb <0.75, 0.75, 0.75>, 0.0, simple) // #1648
atom(<  8.79,  19.46,  -3.54>, 1.29, rgb <0.75, 0.75, 0.75>, 0.0, simple) // #1649
atom(< 13.42,  20.43,  -0.97>, 1.29, rgb <0.75, 0.75, 0.75>, 0.0, simple) // #1650
atom(< -3.71,   8.84,  -1.03>, 1.29, rgb <0.75, 0.75, 0.75>, 0.0, simple) // #1651
atom(<  5.77,  22.85,  -8.51>, 1.29, rgb <0.75, 0.75, 0.75>, 0.0, simple) // #1652
atom(< 17.23,  26.17,  -6.17>, 1.29, rgb <0.75, 0.75, 0.75>, 0.0, simple) // #1653
atom(< 18.72,  20.38,  -8.57>, 1.29, rgb <0.75, 0.75, 0.75>, 0.0, simple) // #1654
atom(<  2.88,  21.20, -13.28>, 1.29, rgb <0.75, 0.75, 0.75>, 0.0, simple) // #1655
atom(<  5.76,  21.20, -13.28>, 1.29, rgb <0.75, 0.75, 0.75>, 0.0, simple) // #1656
atom(<  8.64,  21.20, -13.28>, 1.29, rgb <0.75, 0.75, 0.75>, 0.0, simple) // #1657
atom(< 11.52,  21.20, -13.28>, 1.29, rgb <0.75, 0.75, 0.75>, 0.0, simple) // #1658
atom(< 14.40,  21.20, -13.28>, 1.29, rgb <0.75, 0.75, 0.75>, 0.0, simple) // #1659
atom(< 17.28,  21.20, -13.28>, 1.29, rgb <0.75, 0.75, 0.75>, 0.0, simple) // #1660
atom(< 20.16,  21.20, -13.28>, 1.29, rgb <0.75, 0.75, 0.75>, 0.0, simple) // #1661
atom(<  4.32,  23.69, -13.28>, 1.29, rgb <0.75, 0.75, 0.75>, 0.0, simple) // #1662
atom(<  7.20,  23.69, -13.28>, 1.29, rgb <0.75, 0.75, 0.75>, 0.0, simple) // #1663
atom(< 10.08,  23.69, -13.28>, 1.29, rgb <0.75, 0.75, 0.75>, 0.0, simple) // #1664
atom(< 12.96,  23.69, -13.28>, 1.29, rgb <0.75, 0.75, 0.75>, 0.0, simple) // #1665
atom(< 15.84,  23.69, -13.28>, 1.29, rgb <0.75, 0.75, 0.75>, 0.0, simple) // #1666
atom(< 18.72,  23.69, -13.28>, 1.29, rgb <0.75, 0.75, 0.75>, 0.0, simple) // #1667
atom(< 21.60,  23.69, -13.28>, 1.29, rgb <0.75, 0.75, 0.75>, 0.0, simple) // #1668
atom(< 18.72,  18.70, -13.28>, 1.29, rgb <0.75, 0.75, 0.75>, 0.0, simple) // #1669
atom(< -2.88,   9.56, -10.92>, 1.29, rgb <0.75, 0.75, 0.75>, 0.0, simple) // #1670
atom(<  2.88,   9.56, -10.92>, 1.29, rgb <0.75, 0.75, 0.75>, 0.0, simple) // #1671
atom(<  5.76,   9.56, -10.92>, 1.29, rgb <0.75, 0.75, 0.75>, 0.0, simple) // #1672
atom(<  8.64,   9.56, -10.92>, 1.29, rgb <0.75, 0.75, 0.75>, 0.0, simple) // #1673
atom(< 11.52,   9.56, -10.92>, 1.29, rgb <0.75, 0.75, 0.75>, 0.0, simple) // #1674
atom(< 14.40,   9.56, -10.92>, 1.29, rgb <0.75, 0.75, 0.75>, 0.0, simple) // #1675
atom(< 23.04,  22.86,  -8.54>, 1.29, rgb <0.75, 0.75, 0.75>, 0.0, simple) // #1676
atom(<  1.44,  12.05, -10.92>, 1.29, rgb <0.75, 0.75, 0.75>, 0.0, simple) // #1677
atom(<  4.32,  12.05, -10.92>, 1.29, rgb <0.75, 0.75, 0.75>, 0.0, simple) // #1678
atom(<  7.20,  12.05, -10.92>, 1.29, rgb <0.75, 0.75, 0.75>, 0.0, simple) // #1679
atom(< 10.08,  12.05, -10.92>, 1.29, rgb <0.75, 0.75, 0.75>, 0.0, simple) // #1680
atom(< 12.96,  12.05, -10.92>, 1.29, rgb <0.75, 0.75, 0.75>, 0.0, simple) // #1681
atom(< 15.84,  12.05, -10.92>, 1.29, rgb <0.75, 0.75, 0.75>, 0.0, simple) // #1682
atom(<  0.00,  14.55, -10.92>, 1.29, rgb <0.75, 0.75, 0.75>, 0.0, simple) // #1683
atom(<  2.88,  14.55, -10.92>, 1.29, rgb <0.75, 0.75, 0.75>, 0.0, simple) // #1684
atom(<  0.00,   9.56, -10.92>, 1.29, rgb <0.75, 0.75, 0.75>, 0.0, simple) // #1685
atom(<  5.76,  14.55, -10.92>, 1.29, rgb <0.75, 0.75, 0.75>, 0.0, simple) // #1686
atom(< 15.84,  18.70, -13.28>, 1.29, rgb <0.75, 0.75, 0.75>, 0.0, simple) // #1687
atom(< 10.08,  18.70, -13.28>, 1.29, rgb <0.75, 0.75, 0.75>, 0.0, simple) // #1688
atom(< -1.44,   8.73, -13.28>, 1.29, rgb <0.75, 0.75, 0.75>, 0.0, simple) // #1689
atom(<  1.44,   8.73, -13.28>, 1.29, rgb <0.75, 0.75, 0.75>, 0.0, simple) // #1690
atom(<  4.32,   8.73, -13.28>, 1.29, rgb <0.75, 0.75, 0.75>, 0.0, simple) // #1691
atom(<  7.20,   8.73, -13.28>, 1.29, rgb <0.75, 0.75, 0.75>, 0.0, simple) // #1692
atom(< 10.08,   8.73, -13.28>, 1.29, rgb <0.75, 0.75, 0.75>, 0.0, simple) // #1693
atom(< 12.96,   8.73, -13.28>, 1.29, rgb <0.75, 0.75, 0.75>, 0.0, simple) // #1694
atom(< -2.88,  11.22, -13.28>, 1.29, rgb <0.75, 0.75, 0.75>, 0.0, simple) // #1695
atom(<  0.00,  11.22, -13.28>, 1.29, rgb <0.75, 0.75, 0.75>, 0.0, simple) // #1696
atom(<  2.88,  11.22, -13.28>, 1.29, rgb <0.75, 0.75, 0.75>, 0.0, simple) // #1697
atom(<  5.76,  11.22, -13.28>, 1.29, rgb <0.75, 0.75, 0.75>, 0.0, simple) // #1698
atom(<  8.64,  11.22, -13.28>, 1.29, rgb <0.75, 0.75, 0.75>, 0.0, simple) // #1699
atom(< 11.52,  11.22, -13.28>, 1.29, rgb <0.75, 0.75, 0.75>, 0.0, simple) // #1700
atom(< 14.40,  11.22, -13.28>, 1.29, rgb <0.75, 0.75, 0.75>, 0.0, simple) // #1701
atom(< -1.44,  13.72, -13.28>, 1.29, rgb <0.75, 0.75, 0.75>, 0.0, simple) // #1702
atom(< 12.96,  18.70, -13.28>, 1.29, rgb <0.75, 0.75, 0.75>, 0.0, simple) // #1703
atom(<  1.44,  13.72, -13.28>, 1.29, rgb <0.75, 0.75, 0.75>, 0.0, simple) // #1704
atom(<  7.20,  13.72, -13.28>, 1.29, rgb <0.75, 0.75, 0.75>, 0.0, simple) // #1705
atom(< 10.08,  13.72, -13.28>, 1.29, rgb <0.75, 0.75, 0.75>, 0.0, simple) // #1706
atom(< 12.96,  13.72, -13.28>, 1.29, rgb <0.75, 0.75, 0.75>, 0.0, simple) // #1707
atom(< 15.84,  13.72, -13.28>, 1.29, rgb <0.75, 0.75, 0.75>, 0.0, simple) // #1708
atom(<  0.00,  16.21, -13.28>, 1.29, rgb <0.75, 0.75, 0.75>, 0.0, simple) // #1709
atom(<  2.88,  16.21, -13.28>, 1.29, rgb <0.75, 0.75, 0.75>, 0.0, simple) // #1710
atom(<  5.76,  16.21, -13.28>, 1.29, rgb <0.75, 0.75, 0.75>, 0.0, simple) // #1711
atom(<  8.64,  16.21, -13.28>, 1.29, rgb <0.75, 0.75, 0.75>, 0.0, simple) // #1712
atom(< 11.52,  16.21, -13.28>, 1.29, rgb <0.75, 0.75, 0.75>, 0.0, simple) // #1713
atom(< 14.40,  16.21, -13.28>, 1.29, rgb <0.75, 0.75, 0.75>, 0.0, simple) // #1714
atom(< 17.28,  16.21, -13.28>, 1.29, rgb <0.75, 0.75, 0.75>, 0.0, simple) // #1715
atom(<  1.44,  18.70, -13.28>, 1.29, rgb <0.75, 0.75, 0.75>, 0.0, simple) // #1716
atom(<  4.32,  18.70, -13.28>, 1.29, rgb <0.75, 0.75, 0.75>, 0.0, simple) // #1717
atom(<  7.20,  18.70, -13.28>, 1.29, rgb <0.75, 0.75, 0.75>, 0.0, simple) // #1718
atom(<  4.32,  13.72, -13.28>, 1.29, rgb <0.75, 0.75, 0.75>, 0.0, simple) // #1719
atom(<  8.64,  14.55, -10.92>, 1.29, rgb <0.75, 0.75, 0.75>, 0.0, simple) // #1720
atom(< -1.44,  12.05, -10.92>, 1.29, rgb <0.75, 0.75, 0.75>, 0.0, simple) // #1721
atom(< 15.84,  10.39,  -8.58>, 1.29, rgb <0.75, 0.75, 0.75>, 0.0, simple) // #1722
atom(< 11.52,  12.88,  -8.52>, 1.29, rgb <0.75, 0.75, 0.75>, 0.0, simple) // #1723
atom(<  8.64,  12.89,  -8.59>, 1.29, rgb <0.75, 0.75, 0.75>, 0.0, simple) // #1724
atom(<  5.76,  12.89,  -8.54>, 1.29, rgb <0.75, 0.75, 0.75>, 0.0, simple) // #1725
atom(<  2.89,  12.88,  -8.59>, 1.29, rgb <0.75, 0.75, 0.75>, 0.0, simple) // #1726
atom(< -0.01,  12.87,  -8.59>, 1.29, rgb <0.75, 0.75, 0.75>, 0.0, simple) // #1727
atom(< 17.27,  12.87,  -8.59>, 1.29, rgb <0.75, 0.75, 0.75>, 0.0, simple) // #1728
atom(< 12.97,  10.39,  -8.56>, 1.29, rgb <0.75, 0.75, 0.75>, 0.0, simple) // #1729
atom(< 14.39,  12.89,  -8.58>, 1.29, rgb <0.75, 0.75, 0.75>, 0.0, simple) // #1730
atom(< 10.10,  10.39,  -8.56>, 1.29, rgb <0.75, 0.75, 0.75>, 0.0, simple) // #1731
atom(<  4.31,  10.39,  -8.56>, 1.29, rgb <0.75, 0.75, 0.75>, 0.0, simple) // #1732
atom(<  1.43,  10.39,  -8.55>, 1.29, rgb <0.75, 0.75, 0.75>, 0.0, simple) // #1733
atom(< -1.45,  10.38,  -8.54>, 1.29, rgb <0.75, 0.75, 0.75>, 0.0, simple) // #1734
atom(< 11.52,  14.55, -10.92>, 1.29, rgb <0.75, 0.75, 0.75>, 0.0, simple) // #1735
atom(< 23.04,  24.52, -10.92>, 1.29, rgb <0.75, 0.75, 0.75>, 0.0, simple) // #1736
atom(< 20.16,  24.52, -10.92>, 1.29, rgb <0.75, 0.75, 0.75>, 0.0, simple) // #1737
atom(< 17.28,  24.52, -10.92>, 1.29, rgb <0.75, 0.75, 0.75>, 0.0, simple) // #1738
atom(<  7.19,  10.38,  -8.57>, 1.29, rgb <0.75, 0.75, 0.75>, 0.0, simple) // #1739
atom(< 18.72,  15.38,  -8.62>, 1.29, rgb <0.75, 0.75, 0.75>, 0.0, simple) // #1740
atom(<  1.45,  15.38,  -8.61>, 1.29, rgb <0.75, 0.75, 0.75>, 0.0, simple) // #1741
atom(<  4.32,  15.37,  -8.56>, 1.29, rgb <0.75, 0.75, 0.75>, 0.0, simple) // #1742
atom(< 15.84,  20.38,  -8.59>, 1.29, rgb <0.75, 0.75, 0.75>, 0.0, simple) // #1743
atom(< 12.95,  20.37,  -8.58>, 1.29, rgb <0.75, 0.75, 0.75>, 0.0, simple) // #1744
atom(< 10.08,  20.35,  -8.57>, 1.29, rgb <0.75, 0.75, 0.75>, 0.0, simple) // #1745
atom(<  7.19,  20.34,  -8.57>, 1.29, rgb <0.75, 0.75, 0.75>, 0.0, simple) // #1746
atom(<  4.33,  20.36,  -8.56>, 1.29, rgb <0.75, 0.75, 0.75>, 0.0, simple) // #1747
atom(< 21.60,  20.37,  -8.56>, 1.29, rgb <0.75, 0.75, 0.75>, 0.0, simple) // #1748
atom(< 17.29,  17.89,  -8.61>, 1.29, rgb <0.75, 0.75, 0.75>, 0.0, simple) // #1749
atom(< 14.39,  17.89,  -8.59>, 1.29, rgb <0.75, 0.75, 0.75>, 0.0, simple) // #1750
atom(< 11.51,  17.87,  -8.57>, 1.29, rgb <0.75, 0.75, 0.75>, 0.0, simple) // #1751
atom(<  8.64,  17.86,  -8.47>, 1.29, rgb <0.75, 0.75, 0.75>, 0.0, simple) // #1752
atom(<  5.77,  17.87,  -8.56>, 1.29, rgb <0.75, 0.75, 0.75>, 0.0, simple) // #1753
atom(<  2.89,  17.87,  -8.55>, 1.29, rgb <0.75, 0.75, 0.75>, 0.0, simple) // #1754
atom(< 20.16,  17.89,  -8.59>, 1.29, rgb <0.75, 0.75, 0.75>, 0.0, simple) // #1755
atom(< 15.83,  15.38,  -8.62>, 1.29, rgb <0.75, 0.75, 0.75>, 0.0, simple) // #1756
atom(< 12.96,  15.36,  -8.57>, 1.29, rgb <0.75, 0.75, 0.75>, 0.0, simple) // #1757
atom(< 10.07,  15.38,  -8.56>, 1.29, rgb <0.75, 0.75, 0.75>, 0.0, simple) // #1758
atom(<  7.21,  15.38,  -8.55>, 1.29, rgb <0.75, 0.75, 0.75>, 0.0, simple) // #1759
atom(< 14.40,  24.52, -10.92>, 1.29, rgb <0.75, 0.75, 0.75>, 0.0, simple) // #1760
atom(< 11.52,  24.52, -10.92>, 1.29, rgb <0.75, 0.75, 0.75>, 0.0, simple) // #1761
atom(< 21.57,  23.57,  -1.04>, 1.29, rgb <0.75, 0.75, 0.75>, 0.0, simple) // #1762
atom(<  5.76,  24.52, -10.92>, 1.29, rgb <0.75, 0.75, 0.75>, 0.0, simple) // #1763
atom(< 18.72,  17.04, -10.92>, 1.29, rgb <0.75, 0.75, 0.75>, 0.0, simple) // #1764
atom(<  2.88,  19.54, -10.92>, 1.29, rgb <0.75, 0.75, 0.75>, 0.0, simple) // #1765
atom(< 10.08,  17.04, -10.92>, 1.29, rgb <0.75, 0.75, 0.75>, 0.0, simple) // #1766
atom(<  8.64,  24.52, -10.92>, 1.29, rgb <0.75, 0.75, 0.75>, 0.0, simple) // #1767
atom(<  5.76,  19.54, -10.92>, 1.29, rgb <0.75, 0.75, 0.75>, 0.0, simple) // #1768
atom(<  8.64,  19.54, -10.92>, 1.29, rgb <0.75, 0.75, 0.75>, 0.0, simple) // #1769
atom(< 11.52,  19.54, -10.92>, 1.29, rgb <0.75, 0.75, 0.75>, 0.0, simple) // #1770
atom(< 14.40,  19.54, -10.92>, 1.29, rgb <0.75, 0.75, 0.75>, 0.0, simple) // #1771
atom(<  7.20,  17.04, -10.92>, 1.29, rgb <0.75, 0.75, 0.75>, 0.0, simple) // #1772
atom(<  4.32,  17.04, -10.92>, 1.29, rgb <0.75, 0.75, 0.75>, 0.0, simple) // #1773
atom(< 17.28,  19.54, -10.92>, 1.29, rgb <0.75, 0.75, 0.75>, 0.0, simple) // #1774
atom(< 15.84,  17.04, -10.92>, 1.29, rgb <0.75, 0.75, 0.75>, 0.0, simple) // #1775
atom(<  4.32,  22.03, -10.92>, 1.29, rgb <0.75, 0.75, 0.75>, 0.0, simple) // #1776
atom(<  7.20,  22.03, -10.92>, 1.29, rgb <0.75, 0.75, 0.75>, 0.0, simple) // #1777
atom(< 20.16,  19.54, -10.92>, 1.29, rgb <0.75, 0.75, 0.75>, 0.0, simple) // #1778
atom(< 12.96,  17.04, -10.92>, 1.29, rgb <0.75, 0.75, 0.75>, 0.0, simple) // #1779
atom(< 14.40,  14.55, -10.92>, 1.29, rgb <0.75, 0.75, 0.75>, 0.0, simple) // #1780
atom(< 10.08,  22.03, -10.92>, 1.29, rgb <0.75, 0.75, 0.75>, 0.0, simple) // #1781
atom(< 12.96,  22.03, -10.92>, 1.29, rgb <0.75, 0.75, 0.75>, 0.0, simple) // #1782
atom(< 15.84,  22.03, -10.92>, 1.29, rgb <0.75, 0.75, 0.75>, 0.0, simple) // #1783
atom(<  1.44,  17.04, -10.92>, 1.29, rgb <0.75, 0.75, 0.75>, 0.0, simple) // #1784
atom(< 21.60,  22.03, -10.92>, 1.29, rgb <0.75, 0.75, 0.75>, 0.0, simple) // #1785
atom(< 17.28,  14.55, -10.92>, 1.29, rgb <0.75, 0.75, 0.75>, 0.0, simple) // #1786
atom(< 18.72,  22.03, -10.92>, 1.29, rgb <0.75, 0.75, 0.75>, 0.0, simple) // #1787
atom(< 14.86,   9.91,  -0.18>, 0.59, rgb <1.00, 0.05, 0.05>, 0.0, simple) // #1788
atom(< 18.67,  15.33,  -0.43>, 0.59, rgb <1.00, 0.05, 0.05>, 0.0, simple) // #1789
atom(<  4.73,  19.45,  -1.78>, 0.59, rgb <1.00, 0.05, 0.05>, 0.0, simple) // #1790
atom(< 15.17,  21.22,  -0.21>, 0.59, rgb <1.00, 0.05, 0.05>, 0.0, simple) // #1791
atom(< 18.14,  23.97,  -2.61>, 0.59, rgb <1.00, 0.05, 0.05>, 0.0, simple) // #1792
atom(< 15.50,  21.00,  -4.27>, 0.59, rgb <1.00, 0.05, 0.05>, 0.0, simple) // #1793
atom(< 11.76,  15.79,  -0.17>, 0.59, rgb <1.00, 0.05, 0.05>, 0.0, simple) // #1794
atom(< 15.48,   9.26,  -4.11>, 0.59, rgb <1.00, 0.05, 0.05>, 0.0, simple) // #1795
atom(<  1.62,  18.01,  -2.93>, 0.59, rgb <1.00, 0.05, 0.05>, 0.0, simple) // #1796
atom(< -1.04,  10.95,  -2.75>, 0.59, rgb <1.00, 0.05, 0.05>, 0.0, simple) // #1797
atom(< 19.12,  14.94,  -4.29>, 0.59, rgb <1.00, 0.05, 0.05>, 0.0, simple) // #1798
atom(< 21.48,  25.58,  -1.65>, 0.59, rgb <1.00, 0.05, 0.05>, 0.0, simple) // #1799
atom(< 18.50,  19.29,  -1.80>, 0.59, rgb <1.00, 0.05, 0.05>, 0.0, simple) // #1800
atom(<  5.17,  22.77,  -2.55>, 0.59, rgb <1.00, 0.05, 0.05>, 0.0, simple) // #1801
atom(< 12.18,  15.42,  -4.21>, 0.59, rgb <1.00, 0.05, 0.05>, 0.0, simple) // #1802
atom(<  5.16,  16.04,  -4.08>, 0.59, rgb <1.00, 0.05, 0.05>, 0.0, simple) // #1803
atom(<  8.85,  17.55,  -2.61>, 0.59, rgb <1.00, 0.05, 0.05>, 0.0, simple) // #1804
atom(<  1.53,   9.40,  -0.25>, 0.59, rgb <1.00, 0.05, 0.05>, 0.0, simple) // #1805
atom(<  8.23,  14.12,  -1.62>, 0.59, rgb <1.00, 0.05, 0.05>, 0.0, simple) // #1806
atom(< 11.59,  19.67,  -1.65>, 0.59, rgb <1.00, 0.05, 0.05>, 0.0, simple) // #1807
atom(<  4.72,  15.69,   0.00>, 0.59, rgb <1.00, 0.05, 0.05>, 0.0, simple) // #1808
atom(<  5.55,  12.11,  -2.63>, 0.59, rgb <1.00, 0.05, 0.05>, 0.0, simple) // #1809
atom(<  8.88,  21.48,  -4.13>, 0.59, rgb <1.00, 0.05, 0.05>, 0.0, simple) // #1810
atom(< 12.38,  23.17,  -2.40>, 0.59, rgb <1.00, 0.05, 0.05>, 0.0, simple) // #1811
atom(<  2.61,   9.45,  -4.35>, 0.59, rgb <1.00, 0.05, 0.05>, 0.0, simple) // #1812
atom(< 15.13,  25.15,  -1.71>, 0.59, rgb <1.00, 0.05, 0.05>, 0.0, simple) // #1813
atom(<  8.05,  21.35,  -0.14>, 0.59, rgb <1.00, 0.05, 0.05>, 0.0, simple) // #1814
atom(< 21.62,  21.63,  -0.35>, 0.59, rgb <1.00, 0.05, 0.05>, 0.0, simple) // #1815
atom(<  8.05,  25.20,  -1.72>, 0.59, rgb <1.00, 0.05, 0.05>, 0.0, simple) // #1816
atom(<  9.00,  10.29,  -4.29>, 0.59, rgb <1.00, 0.05, 0.05>, 0.0, simple) // #1817
atom(< 12.49,  11.63,  -2.24>, 0.59, rgb <1.00, 0.05, 0.05>, 0.0, simple) // #1818
atom(< 15.06,  13.75,  -1.80>, 0.59, rgb <1.00, 0.05, 0.05>, 0.0, simple) // #1819
atom(<  8.04,  10.20,  -0.24>, 0.59, rgb <1.00, 0.05, 0.05>, 0.0, simple) // #1820
atom(< 21.54,  22.04,  -4.35>, 0.59, rgb <1.00, 0.05, 0.05>, 0.0, simple) // #1821
atom(< 15.78,  17.08,  -2.77>, 0.59, rgb <1.00, 0.05, 0.05>, 0.0, simple) // #1822
atom(<  1.87,  13.26,  -1.81>, 0.59, rgb <1.00, 0.05, 0.05>, 0.0, simple) // #1823
atom(< -4.32, -26.18, -13.28>, 1.29, rgb <0.75, 0.75, 0.75>, 0.0, simple) // #1824
atom(<  5.77, -18.72,  -6.28>, 1.29, rgb <0.75, 0.75, 0.75>, 0.0, simple) // #1825
atom(<  8.66, -18.75,  -6.05>, 1.29, rgb <0.75, 0.75, 0.75>, 0.0, simple) // #1826
atom(< 11.53, -18.68,  -6.27>, 1.29, rgb <0.75, 0.75, 0.75>, 0.0, simple) // #1827
atom(< 14.44, -18.69,  -6.27>, 1.29, rgb <0.75, 0.75, 0.75>, 0.0, simple) // #1828
atom(< 17.26, -18.67,  -6.31>, 1.29, rgb <0.75, 0.75, 0.75>, 0.0, simple) // #1829
atom(<  1.42, -16.24,  -6.18>, 1.29, rgb <0.75, 0.75, 0.75>, 0.0, simple) // #1830
atom(<  4.28, -16.24,  -6.17>, 1.29, rgb <0.75, 0.75, 0.75>, 0.0, simple) // #1831
atom(<  7.20, -16.22,  -6.07>, 1.29, rgb <0.75, 0.75, 0.75>, 0.0, simple) // #1832
atom(< 10.11, -16.24,  -6.09>, 1.29, rgb <0.75, 0.75, 0.75>, 0.0, simple) // #1833
atom(< 13.01, -16.24,  -6.20>, 1.29, rgb <0.75, 0.75, 0.75>, 0.0, simple) // #1834
atom(< 15.87, -16.23,  -6.27>, 1.29, rgb <0.75, 0.75, 0.75>, 0.0, simple) // #1835
atom(< 18.71, -16.26,  -6.18>, 1.29, rgb <0.75, 0.75, 0.75>, 0.0, simple) // #1836
atom(<  2.92, -13.77,  -6.21>, 1.29, rgb <0.75, 0.75, 0.75>, 0.0, simple) // #1837
atom(<  5.76, -13.71,  -6.13>, 1.29, rgb <0.75, 0.75, 0.75>, 0.0, simple) // #1838
atom(<  8.63, -13.74,  -6.33>, 1.29, rgb <0.75, 0.75, 0.75>, 0.0, simple) // #1839
atom(< 11.53, -13.74,  -6.14>, 1.29, rgb <0.75, 0.75, 0.75>, 0.0, simple) // #1840
atom(< 14.36, -13.73,  -6.28>, 1.29, rgb <0.75, 0.75, 0.75>, 0.0, simple) // #1841
atom(< 17.30, -13.72,  -6.20>, 1.29, rgb <0.75, 0.75, 0.75>, 0.0, simple) // #1842
atom(< 20.11, -13.76,  -6.18>, 1.29, rgb <0.75, 0.75, 0.75>, 0.0, simple) // #1843
atom(< 24.46, -11.23,  -6.12>, 1.29, rgb <0.75, 0.75, 0.75>, 0.0, simple) // #1844
atom(<  7.20, -11.20,  -6.08>, 1.29, rgb <0.75, 0.75, 0.75>, 0.0, simple) // #1845
atom(< 10.07, -11.21,  -6.13>, 1.29, rgb <0.75, 0.75, 0.75>, 0.0, simple) // #1846
atom(< 12.95, -11.24,  -6.11>, 1.29, rgb <0.75, 0.75, 0.75>, 0.0, simple) // #1847
atom(< 15.81, -11.21,  -6.18>, 1.29, rgb <0.75, 0.75, 0.75>, 0.0, simple) // #1848
atom(< 18.69, -11.21,  -6.09>, 1.29, rgb <0.75, 0.75, 0.75>, 0.0, simple) // #1849
atom(< 21.60, -11.19,  -6.19>, 1.29, rgb <0.75, 0.75, 0.75>, 0.0, simple) // #1850
atom(< -2.79, -24.86,  -3.62>, 1.29, rgb <0.75, 0.75, 0.75>, 0.0, simple) // #1851
atom(<  2.58, -21.80,  -3.92>, 1.29, rgb <0.75, 0.75, 0.75>, 0.0, simple) // #1852
atom(<  0.73, -24.76,  -3.60>, 1.29, rgb <0.75, 0.75, 0.75>, 0.0, simple) // #1853
atom(<  2.83, -18.75,  -6.19>, 1.29, rgb <0.75, 0.75, 0.75>, 0.0, simple) // #1854
atom(< 20.15, -18.69,  -6.32>, 1.29, rgb <0.75, 0.75, 0.75>, 0.0, simple) // #1855
atom(< 15.87, -21.12,  -6.25>, 1.29, rgb <0.75, 0.75, 0.75>, 0.0, simple) // #1856
atom(< 13.02, -21.20,  -6.13>, 1.29, rgb <0.75, 0.75, 0.75>, 0.0, simple) // #1857
atom(< 11.50, -12.06,  -8.51>, 1.29, rgb <0.75, 0.75, 0.75>, 0.0, simple) // #1858
atom(< 14.38, -12.03,  -8.56>, 1.29, rgb <0.75, 0.75, 0.75>, 0.0, simple) // #1859
atom(< 17.28, -12.04,  -8.54>, 1.29, rgb <0.75, 0.75, 0.75>, 0.0, simple) // #1860
atom(< 20.15, -12.05,  -8.53>, 1.29, rgb <0.75, 0.75, 0.75>, 0.0, simple) // #1861
atom(< 24.47,  -9.57,  -8.57>, 1.29, rgb <0.75, 0.75, 0.75>, 0.0, simple) // #1862
atom(<  7.20,  -9.57,  -8.56>, 1.29, rgb <0.75, 0.75, 0.75>, 0.0, simple) // #1863
atom(< 10.06,  -9.56,  -8.56>, 1.29, rgb <0.75, 0.75, 0.75>, 0.0, simple) // #1864
atom(< 12.94,  -9.57,  -8.56>, 1.29, rgb <0.75, 0.75, 0.75>, 0.0, simple) // #1865
atom(< 15.82,  -9.55,  -8.58>, 1.29, rgb <0.75, 0.75, 0.75>, 0.0, simple) // #1866
atom(< 18.71,  -9.56,  -8.53>, 1.29, rgb <0.75, 0.75, 0.75>, 0.0, simple) // #1867
atom(< 21.59,  -9.56,  -8.57>, 1.29, rgb <0.75, 0.75, 0.75>, 0.0, simple) // #1868
atom(<  5.77,  -8.73,  -6.28>, 1.29, rgb <0.75, 0.75, 0.75>, 0.0, simple) // #1869
atom(< -1.46, -26.13,  -6.15>, 1.29, rgb <0.75, 0.75, 0.75>, 0.0, simple) // #1870
atom(< 11.44,  -8.75,  -6.23>, 1.29, rgb <0.75, 0.75, 0.75>, 0.0, simple) // #1871
atom(< -0.91, -21.99,  -3.59>, 1.29, rgb <0.75, 0.75, 0.75>, 0.0, simple) // #1872
atom(<  4.30, -26.18,  -6.23>, 1.29, rgb <0.75, 0.75, 0.75>, 0.0, simple) // #1873
atom(< 20.16,  -8.74,  -6.17>, 1.29, rgb <0.75, 0.75, 0.75>, 0.0, simple) // #1874
atom(< 12.97, -26.17,  -6.20>, 1.29, rgb <0.75, 0.75, 0.75>, 0.0, simple) // #1875
atom(< 17.26, -23.62,  -6.16>, 1.29, rgb <0.75, 0.75, 0.75>, 0.0, simple) // #1876
atom(< -0.03, -23.64,  -6.14>, 1.29, rgb <0.75, 0.75, 0.75>, 0.0, simple) // #1877
atom(<  2.83, -23.62,  -6.20>, 1.29, rgb <0.75, 0.75, 0.75>, 0.0, simple) // #1878
atom(<  5.75, -23.70,  -6.17>, 1.29, rgb <0.75, 0.75, 0.75>, 0.0, simple) // #1879
atom(<  8.64, -23.63,  -6.30>, 1.29, rgb <0.75, 0.75, 0.75>, 0.0, simple) // #1880
atom(< 11.58, -23.69,  -6.11>, 1.29, rgb <0.75, 0.75, 0.75>, 0.0, simple) // #1881
atom(< 14.44, -23.63,  -6.20>, 1.29, rgb <0.75, 0.75, 0.75>, 0.0, simple) // #1882
atom(< 18.68, -21.18,  -6.29>, 1.29, rgb <0.75, 0.75, 0.75>, 0.0, simple) // #1883
atom(<  1.38, -21.17,  -6.27>, 1.29, rgb <0.75, 0.75, 0.75>, 0.0, simple) // #1884
atom(<  4.29, -21.22,  -6.15>, 1.29, rgb <0.75, 0.75, 0.75>, 0.0, simple) // #1885
atom(<  7.17, -21.21,  -6.15>, 1.29, rgb <0.75, 0.75, 0.75>, 0.0, simple) // #1886
atom(< 10.12, -21.22,  -6.14>, 1.29, rgb <0.75, 0.75, 0.75>, 0.0, simple) // #1887
atom(<  9.73, -25.66,  -0.99>, 1.29, rgb <0.75, 0.75, 0.75>, 0.0, simple) // #1888
atom(<  8.63, -12.05,  -8.57>, 1.29, rgb <0.75, 0.75, 0.75>, 0.0, simple) // #1889
atom(<  3.33, -20.41,  -0.96>, 1.29, rgb <0.75, 0.75, 0.75>, 0.0, simple) // #1890
atom(<  0.17, -20.55,  -1.21>, 1.29, rgb <0.75, 0.75, 0.75>, 0.0, simple) // #1891
atom(< 15.68,  -9.54,  -3.89>, 1.29, rgb <0.75, 0.75, 0.75>, 0.0, simple) // #1892
atom(< 13.76, -12.91,  -3.52>, 1.29, rgb <0.75, 0.75, 0.75>, 0.0, simple) // #1893
atom(< 12.51,  -9.96,  -3.55>, 1.29, rgb <0.75, 0.75, 0.75>, 0.0, simple) // #1894
atom(<  6.57, -25.91,  -1.08>, 1.29, rgb <0.75, 0.75, 0.75>, 0.0, simple) // #1895
atom(< 10.77, -11.56,  -0.89>, 1.29, rgb <0.75, 0.75, 0.75>, 0.0, simple) // #1896
atom(< 13.36,  -8.87,  -0.99>, 1.29, rgb <0.75, 0.75, 0.75>, 0.0, simple) // #1897
atom(< 15.25, -11.78,  -1.06>, 1.29, rgb <0.75, 0.75, 0.75>, 0.0, simple) // #1898
atom(< 10.78, -24.00,  -3.36>, 1.29, rgb <0.75, 0.75, 0.75>, 0.0, simple) // #1899
atom(< 15.01, -22.09,  -3.87>, 1.29, rgb <0.75, 0.75, 0.75>, 0.0, simple) // #1900
atom(< 13.54, -24.69,  -3.71>, 1.29, rgb <0.75, 0.75, 0.75>, 0.0, simple) // #1901
atom(< 12.14, -21.45,  -3.36>, 1.29, rgb <0.75, 0.75, 0.75>, 0.0, simple) // #1902
atom(< 16.91, -20.43,  -1.13>, 1.29, rgb <0.75, 0.75, 0.75>, 0.0, simple) // #1903
atom(< 10.86, -22.67,  -0.85>, 1.29, rgb <0.75, 0.75, 0.75>, 0.0, simple) // #1904
atom(< 13.41, -20.08,  -1.02>, 1.29, rgb <0.75, 0.75, 0.75>, 0.0, simple) // #1905
atom(< 14.91, -23.12,  -1.03>, 1.29, rgb <0.75, 0.75, 0.75>, 0.0, simple) // #1906
atom(< 13.98, -18.64,  -3.55>, 1.29, rgb <0.75, 0.75, 0.75>, 0.0, simple) // #1907
atom(< 18.65, -14.76,  -3.88>, 1.29, rgb <0.75, 0.75, 0.75>, 0.0, simple) // #1908
atom(< 17.38, -18.96,  -3.58>, 1.29, rgb <0.75, 0.75, 0.75>, 0.0, simple) // #1909
atom(< 15.68, -15.87,  -3.53>, 1.29, rgb <0.75, 0.75, 0.75>, 0.0, simple) // #1910
atom(< 20.07, -14.42,  -1.09>, 1.29, rgb <0.75, 0.75, 0.75>, 0.0, simple) // #1911
atom(< 14.47, -17.09,  -1.11>, 1.29, rgb <0.75, 0.75, 0.75>, 0.0, simple) // #1912
atom(< 16.77, -14.71,  -1.01>, 1.29, rgb <0.75, 0.75, 0.75>, 0.0, simple) // #1913
atom(< 18.69, -17.65,  -1.23>, 1.29, rgb <0.75, 0.75, 0.75>, 0.0, simple) // #1914
atom(< 16.84, -12.34,  -3.64>, 1.29, rgb <0.75, 0.75, 0.75>, 0.0, simple) // #1915
atom(< 21.73,  -9.51,  -3.89>, 1.29, rgb <0.75, 0.75, 0.75>, 0.0, simple) // #1916
atom(< 19.86, -11.87,  -3.49>, 1.29, rgb <0.75, 0.75, 0.75>, 0.0, simple) // #1917
atom(< 18.60,  -9.11,  -3.56>, 1.29, rgb <0.75, 0.75, 0.75>, 0.0, simple) // #1918
atom(< 13.15, -25.85,  -0.96>, 1.29, rgb <0.75, 0.75, 0.75>, 0.0, simple) // #1919
atom(< 18.20, -12.31,  -0.88>, 1.29, rgb <0.75, 0.75, 0.75>, 0.0, simple) // #1920
atom(< 10.71, -12.52,  -3.56>, 1.29, rgb <0.75, 0.75, 0.75>, 0.0, simple) // #1921
atom(< 11.68, -17.22,  -0.97>, 1.29, rgb <0.75, 0.75, 0.75>, 0.0, simple) // #1922
atom(<  9.81, -14.34,  -0.94>, 1.29, rgb <0.75, 0.75, 0.75>, 0.0, simple) // #1923
atom(<  7.49, -17.17,  -0.87>, 1.29, rgb <0.75, 0.75, 0.75>, 0.0, simple) // #1924
atom(<  1.73, -23.60,  -1.05>, 1.29, rgb <0.75, 0.75, 0.75>, 0.0, simple) // #1925
atom(<  0.29, -18.44,  -3.59>, 1.29, rgb <0.75, 0.75, 0.75>, 0.0, simple) // #1926
atom(<  5.57, -15.36,  -3.87>, 1.29, rgb <0.75, 0.75, 0.75>, 0.0, simple) // #1927
atom(<  3.44, -17.75,  -3.61>, 1.29, rgb <0.75, 0.75, 0.75>, 0.0, simple) // #1928
atom(< 21.61, -14.92,  -3.64>, 1.29, rgb <0.75, 0.75, 0.75>, 0.0, simple) // #1929
atom(<  6.44, -14.51,  -1.02>, 1.29, rgb <0.75, 0.75, 0.75>, 0.0, simple) // #1930
atom(<  1.72, -18.09,  -1.04>, 1.29, rgb <0.75, 0.75, 0.75>, 0.0, simple) // #1931
atom(<  3.07, -14.31,  -1.19>, 1.29, rgb <0.75, 0.75, 0.75>, 0.0, simple) // #1932
atom(<  4.68, -17.36,  -0.90>, 1.29, rgb <0.75, 0.75, 0.75>, 0.0, simple) // #1933
atom(< 23.49, -12.48,  -3.58>, 1.29, rgb <0.75, 0.75, 0.75>, 0.0, simple) // #1934
atom(<  8.77, -10.20,  -3.84>, 1.29, rgb <0.75, 0.75, 0.75>, 0.0, simple) // #1935
atom(<  6.98, -12.73,  -3.52>, 1.29, rgb <0.75, 0.75, 0.75>, 0.0, simple) // #1936
atom(<  5.34, -10.23,  -3.57>, 1.29, rgb <0.75, 0.75, 0.75>, 0.0, simple) // #1937
atom(<  9.88,  -8.86,  -1.08>, 1.29, rgb <0.75, 0.75, 0.75>, 0.0, simple) // #1938
atom(< -2.51, -23.14,  -1.31>, 1.29, rgb <0.75, 0.75, 0.75>, 0.0, simple) // #1939
atom(< 24.46, -10.84,  -0.98>, 1.29, rgb <0.75, 0.75, 0.75>, 0.0, simple) // #1940
atom(<  8.02, -11.65,  -0.92>, 1.29, rgb <0.75, 0.75, 0.75>, 0.0, simple) // #1941
atom(<  4.31, -24.24,  -3.74>, 1.29, rgb <0.75, 0.75, 0.75>, 0.0, simple) // #1942
atom(<  8.65, -20.74,  -3.84>, 1.29, rgb <0.75, 0.75, 0.75>, 0.0, simple) // #1943
atom(<  7.25, -23.58,  -3.64>, 1.29, rgb <0.75, 0.75, 0.75>, 0.0, simple) // #1944
atom(<  5.30, -20.86,  -3.42>, 1.29, rgb <0.75, 0.75, 0.75>, 0.0, simple) // #1945
atom(< 10.03, -19.95,  -0.94>, 1.29, rgb <0.75, 0.75, 0.75>, 0.0, simple) // #1946
atom(<  4.56, -23.81,  -0.92>, 1.29, rgb <0.75, 0.75, 0.75>, 0.0, simple) // #1947
atom(<  6.49, -19.91,  -0.86>, 1.29, rgb <0.75, 0.75, 0.75>, 0.0, simple) // #1948
atom(<  8.11, -22.78,  -0.96>, 1.29, rgb <0.75, 0.75, 0.75>, 0.0, simple) // #1949
atom(<  7.08, -18.05,  -3.62>, 1.29, rgb <0.75, 0.75, 0.75>, 0.0, simple) // #1950
atom(< 11.81, -15.46,  -3.87>, 1.29, rgb <0.75, 0.75, 0.75>, 0.0, simple) // #1951
atom(< 10.48, -18.37,  -3.53>, 1.29, rgb <0.75, 0.75, 0.75>, 0.0, simple) // #1952
atom(<  8.79, -15.45,  -3.54>, 1.29, rgb <0.75, 0.75, 0.75>, 0.0, simple) // #1953
atom(< 13.42, -14.48,  -0.97>, 1.29, rgb <0.75, 0.75, 0.75>, 0.0, simple) // #1954
atom(< -3.71, -26.07,  -1.03>, 1.29, rgb <0.75, 0.75, 0.75>, 0.0, simple) // #1955
atom(<  5.77, -12.06,  -8.51>, 1.29, rgb <0.75, 0.75, 0.75>, 0.0, simple) // #1956
atom(< 17.23,  -8.74,  -6.17>, 1.29, rgb <0.75, 0.75, 0.75>, 0.0, simple) // #1957
atom(< 18.72, -14.53,  -8.57>, 1.29, rgb <0.75, 0.75, 0.75>, 0.0, simple) // #1958
atom(<  2.88, -13.71, -13.28>, 1.29, rgb <0.75, 0.75, 0.75>, 0.0, simple) // #1959
atom(<  5.76, -13.71, -13.28>, 1.29, rgb <0.75, 0.75, 0.75>, 0.0, simple) // #1960
atom(<  8.64, -13.71, -13.28>, 1.29, rgb <0.75, 0.75, 0.75>, 0.0, simple) // #1961
atom(< 11.52, -13.71, -13.28>, 1.29, rgb <0.75, 0.75, 0.75>, 0.0, simple) // #1962
atom(< 14.40, -13.71, -13.28>, 1.29, rgb <0.75, 0.75, 0.75>, 0.0, simple) // #1963
atom(< 17.28, -13.71, -13.28>, 1.29, rgb <0.75, 0.75, 0.75>, 0.0, simple) // #1964
atom(< 20.16, -13.71, -13.28>, 1.29, rgb <0.75, 0.75, 0.75>, 0.0, simple) // #1965
atom(<  4.32, -11.22, -13.28>, 1.29, rgb <0.75, 0.75, 0.75>, 0.0, simple) // #1966
atom(<  7.20, -11.22, -13.28>, 1.29, rgb <0.75, 0.75, 0.75>, 0.0, simple) // #1967
atom(< 10.08, -11.22, -13.28>, 1.29, rgb <0.75, 0.75, 0.75>, 0.0, simple) // #1968
atom(< 12.96, -11.22, -13.28>, 1.29, rgb <0.75, 0.75, 0.75>, 0.0, simple) // #1969
atom(< 15.84, -11.22, -13.28>, 1.29, rgb <0.75, 0.75, 0.75>, 0.0, simple) // #1970
atom(< 18.72, -11.22, -13.28>, 1.29, rgb <0.75, 0.75, 0.75>, 0.0, simple) // #1971
atom(< 21.60, -11.22, -13.28>, 1.29, rgb <0.75, 0.75, 0.75>, 0.0, simple) // #1972
atom(< 18.72, -16.21, -13.28>, 1.29, rgb <0.75, 0.75, 0.75>, 0.0, simple) // #1973
atom(< -2.88, -25.35, -10.92>, 1.29, rgb <0.75, 0.75, 0.75>, 0.0, simple) // #1974
atom(<  2.88, -25.35, -10.92>, 1.29, rgb <0.75, 0.75, 0.75>, 0.0, simple) // #1975
atom(<  5.76, -25.35, -10.92>, 1.29, rgb <0.75, 0.75, 0.75>, 0.0, simple) // #1976
atom(<  8.64, -25.35, -10.92>, 1.29, rgb <0.75, 0.75, 0.75>, 0.0, simple) // #1977
atom(< 11.52, -25.35, -10.92>, 1.29, rgb <0.75, 0.75, 0.75>, 0.0, simple) // #1978
atom(< 14.40, -25.35, -10.92>, 1.29, rgb <0.75, 0.75, 0.75>, 0.0, simple) // #1979
atom(< 23.04, -12.05,  -8.54>, 1.29, rgb <0.75, 0.75, 0.75>, 0.0, simple) // #1980
atom(<  1.44, -22.86, -10.92>, 1.29, rgb <0.75, 0.75, 0.75>, 0.0, simple) // #1981
atom(<  4.32, -22.86, -10.92>, 1.29, rgb <0.75, 0.75, 0.75>, 0.0, simple) // #1982
atom(<  7.20, -22.86, -10.92>, 1.29, rgb <0.75, 0.75, 0.75>, 0.0, simple) // #1983
atom(< 10.08, -22.86, -10.92>, 1.29, rgb <0.75, 0.75, 0.75>, 0.0, simple) // #1984
atom(< 12.96, -22.86, -10.92>, 1.29, rgb <0.75, 0.75, 0.75>, 0.0, simple) // #1985
atom(< 15.84, -22.86, -10.92>, 1.29, rgb <0.75, 0.75, 0.75>, 0.0, simple) // #1986
atom(<  0.00, -20.36, -10.92>, 1.29, rgb <0.75, 0.75, 0.75>, 0.0, simple) // #1987
atom(<  2.88, -20.36, -10.92>, 1.29, rgb <0.75, 0.75, 0.75>, 0.0, simple) // #1988
atom(<  0.00, -25.35, -10.92>, 1.29, rgb <0.75, 0.75, 0.75>, 0.0, simple) // #1989
atom(<  5.76, -20.36, -10.92>, 1.29, rgb <0.75, 0.75, 0.75>, 0.0, simple) // #1990
atom(< 15.84, -16.21, -13.28>, 1.29, rgb <0.75, 0.75, 0.75>, 0.0, simple) // #1991
atom(< 10.08, -16.21, -13.28>, 1.29, rgb <0.75, 0.75, 0.75>, 0.0, simple) // #1992
atom(< -1.44, -26.18, -13.28>, 1.29, rgb <0.75, 0.75, 0.75>, 0.0, simple) // #1993
atom(<  1.44, -26.18, -13.28>, 1.29, rgb <0.75, 0.75, 0.75>, 0.0, simple) // #1994
atom(<  4.32, -26.18, -13.28>, 1.29, rgb <0.75, 0.75, 0.75>, 0.0, simple) // #1995
atom(<  7.20, -26.18, -13.28>, 1.29, rgb <0.75, 0.75, 0.75>, 0.0, simple) // #1996
atom(< 10.08, -26.18, -13.28>, 1.29, rgb <0.75, 0.75, 0.75>, 0.0, simple) // #1997
atom(< 12.96, -26.18, -13.28>, 1.29, rgb <0.75, 0.75, 0.75>, 0.0, simple) // #1998
atom(< -2.88, -23.69, -13.28>, 1.29, rgb <0.75, 0.75, 0.75>, 0.0, simple) // #1999
atom(<  0.00, -23.69, -13.28>, 1.29, rgb <0.75, 0.75, 0.75>, 0.0, simple) // #2000
atom(<  2.88, -23.69, -13.28>, 1.29, rgb <0.75, 0.75, 0.75>, 0.0, simple) // #2001
atom(<  5.76, -23.69, -13.28>, 1.29, rgb <0.75, 0.75, 0.75>, 0.0, simple) // #2002
atom(<  8.64, -23.69, -13.28>, 1.29, rgb <0.75, 0.75, 0.75>, 0.0, simple) // #2003
atom(< 11.52, -23.69, -13.28>, 1.29, rgb <0.75, 0.75, 0.75>, 0.0, simple) // #2004
atom(< 14.40, -23.69, -13.28>, 1.29, rgb <0.75, 0.75, 0.75>, 0.0, simple) // #2005
atom(< -1.44, -21.19, -13.28>, 1.29, rgb <0.75, 0.75, 0.75>, 0.0, simple) // #2006
atom(< 12.96, -16.21, -13.28>, 1.29, rgb <0.75, 0.75, 0.75>, 0.0, simple) // #2007
atom(<  1.44, -21.19, -13.28>, 1.29, rgb <0.75, 0.75, 0.75>, 0.0, simple) // #2008
atom(<  7.20, -21.19, -13.28>, 1.29, rgb <0.75, 0.75, 0.75>, 0.0, simple) // #2009
atom(< 10.08, -21.19, -13.28>, 1.29, rgb <0.75, 0.75, 0.75>, 0.0, simple) // #2010
atom(< 12.96, -21.19, -13.28>, 1.29, rgb <0.75, 0.75, 0.75>, 0.0, simple) // #2011
atom(< 15.84, -21.19, -13.28>, 1.29, rgb <0.75, 0.75, 0.75>, 0.0, simple) // #2012
atom(<  0.00, -18.70, -13.28>, 1.29, rgb <0.75, 0.75, 0.75>, 0.0, simple) // #2013
atom(<  2.88, -18.70, -13.28>, 1.29, rgb <0.75, 0.75, 0.75>, 0.0, simple) // #2014
atom(<  5.76, -18.70, -13.28>, 1.29, rgb <0.75, 0.75, 0.75>, 0.0, simple) // #2015
atom(<  8.64, -18.70, -13.28>, 1.29, rgb <0.75, 0.75, 0.75>, 0.0, simple) // #2016
atom(< 11.52, -18.70, -13.28>, 1.29, rgb <0.75, 0.75, 0.75>, 0.0, simple) // #2017
atom(< 14.40, -18.70, -13.28>, 1.29, rgb <0.75, 0.75, 0.75>, 0.0, simple) // #2018
atom(< 17.28, -18.70, -13.28>, 1.29, rgb <0.75, 0.75, 0.75>, 0.0, simple) // #2019
atom(<  1.44, -16.21, -13.28>, 1.29, rgb <0.75, 0.75, 0.75>, 0.0, simple) // #2020
atom(<  4.32, -16.21, -13.28>, 1.29, rgb <0.75, 0.75, 0.75>, 0.0, simple) // #2021
atom(<  7.20, -16.21, -13.28>, 1.29, rgb <0.75, 0.75, 0.75>, 0.0, simple) // #2022
atom(<  4.32, -21.19, -13.28>, 1.29, rgb <0.75, 0.75, 0.75>, 0.0, simple) // #2023
atom(<  8.64, -20.36, -10.92>, 1.29, rgb <0.75, 0.75, 0.75>, 0.0, simple) // #2024
atom(< -1.44, -22.86, -10.92>, 1.29, rgb <0.75, 0.75, 0.75>, 0.0, simple) // #2025
atom(< 15.84, -24.52,  -8.58>, 1.29, rgb <0.75, 0.75, 0.75>, 0.0, simple) // #2026
atom(< 11.52, -22.03,  -8.52>, 1.29, rgb <0.75, 0.75, 0.75>, 0.0, simple) // #2027
atom(<  8.64, -22.02,  -8.59>, 1.29, rgb <0.75, 0.75, 0.75>, 0.0, simple) // #2028
atom(<  5.76, -22.02,  -8.54>, 1.29, rgb <0.75, 0.75, 0.75>, 0.0, simple) // #2029
atom(<  2.89, -22.03,  -8.59>, 1.29, rgb <0.75, 0.75, 0.75>, 0.0, simple) // #2030
atom(< -0.01, -22.04,  -8.59>, 1.29, rgb <0.75, 0.75, 0.75>, 0.0, simple) // #2031
atom(< 17.27, -22.04,  -8.59>, 1.29, rgb <0.75, 0.75, 0.75>, 0.0, simple) // #2032
atom(< 12.97, -24.52,  -8.56>, 1.29, rgb <0.75, 0.75, 0.75>, 0.0, simple) // #2033
atom(< 14.39, -22.02,  -8.58>, 1.29, rgb <0.75, 0.75, 0.75>, 0.0, simple) // #2034
atom(< 10.10, -24.52,  -8.56>, 1.29, rgb <0.75, 0.75, 0.75>, 0.0, simple) // #2035
atom(<  4.31, -24.52,  -8.56>, 1.29, rgb <0.75, 0.75, 0.75>, 0.0, simple) // #2036
atom(<  1.43, -24.52,  -8.55>, 1.29, rgb <0.75, 0.75, 0.75>, 0.0, simple) // #2037
atom(< -1.45, -24.53,  -8.54>, 1.29, rgb <0.75, 0.75, 0.75>, 0.0, simple) // #2038
atom(< 11.52, -20.36, -10.92>, 1.29, rgb <0.75, 0.75, 0.75>, 0.0, simple) // #2039
atom(< 23.04, -10.39, -10.92>, 1.29, rgb <0.75, 0.75, 0.75>, 0.0, simple) // #2040
atom(< 20.16, -10.39, -10.92>, 1.29, rgb <0.75, 0.75, 0.75>, 0.0, simple) // #2041
atom(< 17.28, -10.39, -10.92>, 1.29, rgb <0.75, 0.75, 0.75>, 0.0, simple) // #2042
atom(<  7.19, -24.53,  -8.57>, 1.29, rgb <0.75, 0.75, 0.75>, 0.0, simple) // #2043
atom(< 18.72, -19.53,  -8.62>, 1.29, rgb <0.75, 0.75, 0.75>, 0.0, simple) // #2044
atom(<  1.45, -19.53,  -8.61>, 1.29, rgb <0.75, 0.75, 0.75>, 0.0, simple) // #2045
atom(<  4.32, -19.54,  -8.56>, 1.29, rgb <0.75, 0.75, 0.75>, 0.0, simple) // #2046
atom(< 15.84, -14.53,  -8.59>, 1.29, rgb <0.75, 0.75, 0.75>, 0.0, simple) // #2047
atom(< 12.95, -14.54,  -8.58>, 1.29, rgb <0.75, 0.75, 0.75>, 0.0, simple) // #2048
atom(< 10.08, -14.56,  -8.57>, 1.29, rgb <0.75, 0.75, 0.75>, 0.0, simple) // #2049
atom(<  7.19, -14.57,  -8.57>, 1.29, rgb <0.75, 0.75, 0.75>, 0.0, simple) // #2050
atom(<  4.33, -14.55,  -8.56>, 1.29, rgb <0.75, 0.75, 0.75>, 0.0, simple) // #2051
atom(< 21.60, -14.54,  -8.56>, 1.29, rgb <0.75, 0.75, 0.75>, 0.0, simple) // #2052
atom(< 17.29, -17.02,  -8.61>, 1.29, rgb <0.75, 0.75, 0.75>, 0.0, simple) // #2053
atom(< 14.39, -17.02,  -8.59>, 1.29, rgb <0.75, 0.75, 0.75>, 0.0, simple) // #2054
atom(< 11.51, -17.04,  -8.57>, 1.29, rgb <0.75, 0.75, 0.75>, 0.0, simple) // #2055
atom(<  8.64, -17.05,  -8.47>, 1.29, rgb <0.75, 0.75, 0.75>, 0.0, simple) // #2056
atom(<  5.77, -17.04,  -8.56>, 1.29, rgb <0.75, 0.75, 0.75>, 0.0, simple) // #2057
atom(<  2.89, -17.04,  -8.55>, 1.29, rgb <0.75, 0.75, 0.75>, 0.0, simple) // #2058
atom(< 20.16, -17.02,  -8.59>, 1.29, rgb <0.75, 0.75, 0.75>, 0.0, simple) // #2059
atom(< 15.83, -19.53,  -8.62>, 1.29, rgb <0.75, 0.75, 0.75>, 0.0, simple) // #2060
atom(< 12.96, -19.55,  -8.57>, 1.29, rgb <0.75, 0.75, 0.75>, 0.0, simple) // #2061
atom(< 10.07, -19.53,  -8.56>, 1.29, rgb <0.75, 0.75, 0.75>, 0.0, simple) // #2062
atom(<  7.21, -19.53,  -8.55>, 1.29, rgb <0.75, 0.75, 0.75>, 0.0, simple) // #2063
atom(< 14.40, -10.39, -10.92>, 1.29, rgb <0.75, 0.75, 0.75>, 0.0, simple) // #2064
atom(< 11.52, -10.39, -10.92>, 1.29, rgb <0.75, 0.75, 0.75>, 0.0, simple) // #2065
atom(< 21.57, -11.34,  -1.04>, 1.29, rgb <0.75, 0.75, 0.75>, 0.0, simple) // #2066
atom(<  5.76, -10.39, -10.92>, 1.29, rgb <0.75, 0.75, 0.75>, 0.0, simple) // #2067
atom(< 18.72, -17.87, -10.92>, 1.29, rgb <0.75, 0.75, 0.75>, 0.0, simple) // #2068
atom(<  2.88, -15.38, -10.92>, 1.29, rgb <0.75, 0.75, 0.75>, 0.0, simple) // #2069
atom(< 10.08, -17.87, -10.92>, 1.29, rgb <0.75, 0.75, 0.75>, 0.0, simple) // #2070
atom(<  8.64, -10.39, -10.92>, 1.29, rgb <0.75, 0.75, 0.75>, 0.0, simple) // #2071
atom(<  5.76, -15.38, -10.92>, 1.29, rgb <0.75, 0.75, 0.75>, 0.0, simple) // #2072
atom(<  8.64, -15.38, -10.92>, 1.29, rgb <0.75, 0.75, 0.75>, 0.0, simple) // #2073
atom(< 11.52, -15.38, -10.92>, 1.29, rgb <0.75, 0.75, 0.75>, 0.0, simple) // #2074
atom(< 14.40, -15.38, -10.92>, 1.29, rgb <0.75, 0.75, 0.75>, 0.0, simple) // #2075
atom(<  7.20, -17.87, -10.92>, 1.29, rgb <0.75, 0.75, 0.75>, 0.0, simple) // #2076
atom(<  4.32, -17.87, -10.92>, 1.29, rgb <0.75, 0.75, 0.75>, 0.0, simple) // #2077
atom(< 17.28, -15.38, -10.92>, 1.29, rgb <0.75, 0.75, 0.75>, 0.0, simple) // #2078
atom(< 15.84, -17.87, -10.92>, 1.29, rgb <0.75, 0.75, 0.75>, 0.0, simple) // #2079
atom(<  4.32, -12.88, -10.92>, 1.29, rgb <0.75, 0.75, 0.75>, 0.0, simple) // #2080
atom(<  7.20, -12.88, -10.92>, 1.29, rgb <0.75, 0.75, 0.75>, 0.0, simple) // #2081
atom(< 20.16, -15.38, -10.92>, 1.29, rgb <0.75, 0.75, 0.75>, 0.0, simple) // #2082
atom(< 12.96, -17.87, -10.92>, 1.29, rgb <0.75, 0.75, 0.75>, 0.0, simple) // #2083
atom(< 14.40, -20.36, -10.92>, 1.29, rgb <0.75, 0.75, 0.75>, 0.0, simple) // #2084
atom(< 10.08, -12.88, -10.92>, 1.29, rgb <0.75, 0.75, 0.75>, 0.0, simple) // #2085
atom(< 12.96, -12.88, -10.92>, 1.29, rgb <0.75, 0.75, 0.75>, 0.0, simple) // #2086
atom(< 15.84, -12.88, -10.92>, 1.29, rgb <0.75, 0.75, 0.75>, 0.0, simple) // #2087
atom(<  1.44, -17.87, -10.92>, 1.29, rgb <0.75, 0.75, 0.75>, 0.0, simple) // #2088
atom(< 21.60, -12.88, -10.92>, 1.29, rgb <0.75, 0.75, 0.75>, 0.0, simple) // #2089
atom(< 17.28, -20.36, -10.92>, 1.29, rgb <0.75, 0.75, 0.75>, 0.0, simple) // #2090
atom(< 18.72, -12.88, -10.92>, 1.29, rgb <0.75, 0.75, 0.75>, 0.0, simple) // #2091
atom(< 14.86, -25.00,  -0.18>, 0.59, rgb <1.00, 0.05, 0.05>, 0.0, simple) // #2092
atom(< 18.67, -19.58,  -0.43>, 0.59, rgb <1.00, 0.05, 0.05>, 0.0, simple) // #2093
atom(<  4.73, -15.46,  -1.78>, 0.59, rgb <1.00, 0.05, 0.05>, 0.0, simple) // #2094
atom(< 15.17, -13.69,  -0.21>, 0.59, rgb <1.00, 0.05, 0.05>, 0.0, simple) // #2095
atom(< 18.14, -10.94,  -2.61>, 0.59, rgb <1.00, 0.05, 0.05>, 0.0, simple) // #2096
atom(< 15.50, -13.91,  -4.27>, 0.59, rgb <1.00, 0.05, 0.05>, 0.0, simple) // #2097
atom(< 11.76, -19.12,  -0.17>, 0.59, rgb <1.00, 0.05, 0.05>, 0.0, simple) // #2098
atom(< 15.48, -25.65,  -4.11>, 0.59, rgb <1.00, 0.05, 0.05>, 0.0, simple) // #2099
atom(<  1.62, -16.90,  -2.93>, 0.59, rgb <1.00, 0.05, 0.05>, 0.0, simple) // #2100
atom(< -1.04, -23.96,  -2.75>, 0.59, rgb <1.00, 0.05, 0.05>, 0.0, simple) // #2101
atom(< 19.12, -19.97,  -4.29>, 0.59, rgb <1.00, 0.05, 0.05>, 0.0, simple) // #2102
atom(< 21.48,  -9.33,  -1.65>, 0.59, rgb <1.00, 0.05, 0.05>, 0.0, simple) // #2103
atom(< 18.50, -15.62,  -1.80>, 0.59, rgb <1.00, 0.05, 0.05>, 0.0, simple) // #2104
atom(<  5.17, -12.14,  -2.55>, 0.59, rgb <1.00, 0.05, 0.05>, 0.0, simple) // #2105
atom(< 12.18, -19.49,  -4.21>, 0.59, rgb <1.00, 0.05, 0.05>, 0.0, simple) // #2106
atom(<  5.16, -18.87,  -4.08>, 0.59, rgb <1.00, 0.05, 0.05>, 0.0, simple) // #2107
atom(<  8.85, -17.36,  -2.61>, 0.59, rgb <1.00, 0.05, 0.05>, 0.0, simple) // #2108
atom(<  1.53, -25.51,  -0.25>, 0.59, rgb <1.00, 0.05, 0.05>, 0.0, simple) // #2109
atom(<  8.23, -20.79,  -1.62>, 0.59, rgb <1.00, 0.05, 0.05>, 0.0, simple) // #2110
atom(< 11.59, -15.24,  -1.65>, 0.59, rgb <1.00, 0.05, 0.05>, 0.0, simple) // #2111
atom(<  4.72, -19.22,   0.00>, 0.59, rgb <1.00, 0.05, 0.05>, 0.0, simple) // #2112
atom(<  5.55, -22.80,  -2.63>, 0.59, rgb <1.00, 0.05, 0.05>, 0.0, simple) // #2113
atom(<  8.88, -13.43,  -4.13>, 0.59, rgb <1.00, 0.05, 0.05>, 0.0, simple) // #2114
atom(< 12.38, -11.74,  -2.40>, 0.59, rgb <1.00, 0.05, 0.05>, 0.0, simple) // #2115
atom(<  2.61, -25.46,  -4.35>, 0.59, rgb <1.00, 0.05, 0.05>, 0.0, simple) // #2116
atom(< 15.13,  -9.76,  -1.71>, 0.59, rgb <1.00, 0.05, 0.05>, 0.0, simple) // #2117
atom(<  8.05, -13.56,  -0.14>, 0.59, rgb <1.00, 0.05, 0.05>, 0.0, simple) // #2118
atom(< 21.62, -13.28,  -0.35>, 0.59, rgb <1.00, 0.05, 0.05>, 0.0, simple) // #2119
atom(<  8.05,  -9.71,  -1.72>, 0.59, rgb <1.00, 0.05, 0.05>, 0.0, simple) // #2120
atom(<  9.00, -24.62,  -4.29>, 0.59, rgb <1.00, 0.05, 0.05>, 0.0, simple) // #2121
atom(< 12.49, -23.28,  -2.24>, 0.59, rgb <1.00, 0.05, 0.05>, 0.0, simple) // #2122
atom(< 15.06, -21.16,  -1.80>, 0.59, rgb <1.00, 0.05, 0.05>, 0.0, simple) // #2123
atom(<  8.04, -24.71,  -0.24>, 0.59, rgb <1.00, 0.05, 0.05>, 0.0, simple) // #2124
atom(< 21.54, -12.87,  -4.35>, 0.59, rgb <1.00, 0.05, 0.05>, 0.0, simple) // #2125
atom(< 15.78, -17.83,  -2.77>, 0.59, rgb <1.00, 0.05, 0.05>, 0.0, simple) // #2126
atom(<  1.87, -21.65,  -1.81>, 0.59, rgb <1.00, 0.05, 0.05>, 0.0, simple) // #2127
atom(<  5.76,  -8.73, -13.28>, 1.29, rgb <0.75, 0.75, 0.75>, 0.0, simple) // #2128
atom(< 15.85,  -1.26,  -6.28>, 1.29, rgb <0.75, 0.75, 0.75>, 0.0, simple) // #2129
atom(< 18.74,  -1.29,  -6.05>, 1.29, rgb <0.75, 0.75, 0.75>, 0.0, simple) // #2130
atom(< 21.61,  -1.23,  -6.27>, 1.29, rgb <0.75, 0.75, 0.75>, 0.0, simple) // #2131
atom(< 24.52,  -1.23,  -6.27>, 1.29, rgb <0.75, 0.75, 0.75>, 0.0, simple) // #2132
atom(< 27.34,  -1.21,  -6.31>, 1.29, rgb <0.75, 0.75, 0.75>, 0.0, simple) // #2133
atom(< 11.50,   1.21,  -6.18>, 1.29, rgb <0.75, 0.75, 0.75>, 0.0, simple) // #2134
atom(< 14.36,   1.21,  -6.17>, 1.29, rgb <0.75, 0.75, 0.75>, 0.0, simple) // #2135
atom(< 17.27,   1.23,  -6.07>, 1.29, rgb <0.75, 0.75, 0.75>, 0.0, simple) // #2136
atom(< 20.18,   1.22,  -6.09>, 1.29, rgb <0.75, 0.75, 0.75>, 0.0, simple) // #2137
atom(< 23.09,   1.21,  -6.20>, 1.29, rgb <0.75, 0.75, 0.75>, 0.0, simple) // #2138
atom(< 25.94,   1.23,  -6.27>, 1.29, rgb <0.75, 0.75, 0.75>, 0.0, simple) // #2139
atom(< 28.79,   1.19,  -6.18>, 1.29, rgb <0.75, 0.75, 0.75>, 0.0, simple) // #2140
atom(< 13.00,   3.68,  -6.21>, 1.29, rgb <0.75, 0.75, 0.75>, 0.0, simple) // #2141
atom(< 15.83,   3.74,  -6.13>, 1.29, rgb <0.75, 0.75, 0.75>, 0.0, simple) // #2142
atom(< 18.71,   3.71,  -6.33>, 1.29, rgb <0.75, 0.75, 0.75>, 0.0, simple) // #2143
atom(< 21.61,   3.72,  -6.14>, 1.29, rgb <0.75, 0.75, 0.75>, 0.0, simple) // #2144
atom(< 24.44,   3.72,  -6.28>, 1.29, rgb <0.75, 0.75, 0.75>, 0.0, simple) // #2145
atom(< 27.37,   3.73,  -6.20>, 1.29, rgb <0.75, 0.75, 0.75>, 0.0, simple) // #2146
atom(< 30.18,   3.69,  -6.18>, 1.29, rgb <0.75, 0.75, 0.75>, 0.0, simple) // #2147
atom(< 34.54,   6.22,  -6.12>, 1.29, rgb <0.75, 0.75, 0.75>, 0.0, simple) // #2148
atom(< 17.27,   6.25,  -6.08>, 1.29, rgb <0.75, 0.75, 0.75>, 0.0, simple) // #2149
atom(< 20.15,   6.24,  -6.13>, 1.29, rgb <0.75, 0.75, 0.75>, 0.0, simple) // #2150
atom(< 23.03,   6.22,  -6.11>, 1.29, rgb <0.75, 0.75, 0.75>, 0.0, simple) // #2151
atom(< 25.89,   6.24,  -6.18>, 1.29, rgb <0.75, 0.75, 0.75>, 0.0, simple) // #2152
atom(< 28.77,   6.25,  -6.09>, 1.29, rgb <0.75, 0.75, 0.75>, 0.0, simple) // #2153
atom(< 31.67,   6.26,  -6.19>, 1.29, rgb <0.75, 0.75, 0.75>, 0.0, simple) // #2154
atom(<  7.29,  -7.40,  -3.62>, 1.29, rgb <0.75, 0.75, 0.75>, 0.0, simple) // #2155
atom(< 12.66,  -4.35,  -3.92>, 1.29, rgb <0.75, 0.75, 0.75>, 0.0, simple) // #2156
atom(< 10.81,  -7.31,  -3.60>, 1.29, rgb <0.75, 0.75, 0.75>, 0.0, simple) // #2157
atom(< 12.91,  -1.29,  -6.19>, 1.29, rgb <0.75, 0.75, 0.75>, 0.0, simple) // #2158
atom(< 30.23,  -1.24,  -6.32>, 1.29, rgb <0.75, 0.75, 0.75>, 0.0, simple) // #2159
atom(< 25.95,  -3.67,  -6.25>, 1.29, rgb <0.75, 0.75, 0.75>, 0.0, simple) // #2160
atom(< 23.10,  -3.75,  -6.13>, 1.29, rgb <0.75, 0.75, 0.75>, 0.0, simple) // #2161
atom(< 21.58,   5.40,  -8.51>, 1.29, rgb <0.75, 0.75, 0.75>, 0.0, simple) // #2162
atom(< 24.46,   5.42,  -8.56>, 1.29, rgb <0.75, 0.75, 0.75>, 0.0, simple) // #2163
atom(< 27.36,   5.42,  -8.54>, 1.29, rgb <0.75, 0.75, 0.75>, 0.0, simple) // #2164
atom(< 30.23,   5.41,  -8.53>, 1.29, rgb <0.75, 0.75, 0.75>, 0.0, simple) // #2165
atom(< 34.55,   7.88,  -8.57>, 1.29, rgb <0.75, 0.75, 0.75>, 0.0, simple) // #2166
atom(< 17.27,   7.88,  -8.56>, 1.29, rgb <0.75, 0.75, 0.75>, 0.0, simple) // #2167
atom(< 20.14,   7.89,  -8.56>, 1.29, rgb <0.75, 0.75, 0.75>, 0.0, simple) // #2168
atom(< 23.01,   7.89,  -8.56>, 1.29, rgb <0.75, 0.75, 0.75>, 0.0, simple) // #2169
atom(< 25.90,   7.90,  -8.58>, 1.29, rgb <0.75, 0.75, 0.75>, 0.0, simple) // #2170
atom(< 28.79,   7.90,  -8.53>, 1.29, rgb <0.75, 0.75, 0.75>, 0.0, simple) // #2171
atom(< 31.67,   7.89,  -8.57>, 1.29, rgb <0.75, 0.75, 0.75>, 0.0, simple) // #2172
atom(< 15.85,   8.73,  -6.28>, 1.29, rgb <0.75, 0.75, 0.75>, 0.0, simple) // #2173
atom(<  8.62,  -8.67,  -6.15>, 1.29, rgb <0.75, 0.75, 0.75>, 0.0, simple) // #2174
atom(< 21.51,   8.71,  -6.23>, 1.29, rgb <0.75, 0.75, 0.75>, 0.0, simple) // #2175
atom(<  9.17,  -4.53,  -3.59>, 1.29, rgb <0.75, 0.75, 0.75>, 0.0, simple) // #2176
atom(< 14.37,  -8.72,  -6.23>, 1.29, rgb <0.75, 0.75, 0.75>, 0.0, simple) // #2177
atom(< 30.24,   8.72,  -6.17>, 1.29, rgb <0.75, 0.75, 0.75>, 0.0, simple) // #2178
atom(< 23.05,  -8.71,  -6.20>, 1.29, rgb <0.75, 0.75, 0.75>, 0.0, simple) // #2179
atom(< 27.34,  -6.16,  -6.16>, 1.29, rgb <0.75, 0.75, 0.75>, 0.0, simple) // #2180
atom(< 10.05,  -6.19,  -6.14>, 1.29, rgb <0.75, 0.75, 0.75>, 0.0, simple) // #2181
atom(< 12.91,  -6.17,  -6.20>, 1.29, rgb <0.75, 0.75, 0.75>, 0.0, simple) // #2182
atom(< 15.83,  -6.24,  -6.17>, 1.29, rgb <0.75, 0.75, 0.75>, 0.0, simple) // #2183
atom(< 18.72,  -6.17,  -6.30>, 1.29, rgb <0.75, 0.75, 0.75>, 0.0, simple) // #2184
atom(< 21.65,  -6.23,  -6.11>, 1.29, rgb <0.75, 0.75, 0.75>, 0.0, simple) // #2185
atom(< 24.51,  -6.18,  -6.20>, 1.29, rgb <0.75, 0.75, 0.75>, 0.0, simple) // #2186
atom(< 28.76,  -3.73,  -6.29>, 1.29, rgb <0.75, 0.75, 0.75>, 0.0, simple) // #2187
atom(< 11.46,  -3.71,  -6.27>, 1.29, rgb <0.75, 0.75, 0.75>, 0.0, simple) // #2188
atom(< 14.37,  -3.76,  -6.15>, 1.29, rgb <0.75, 0.75, 0.75>, 0.0, simple) // #2189
atom(< 17.25,  -3.75,  -6.15>, 1.29, rgb <0.75, 0.75, 0.75>, 0.0, simple) // #2190
atom(< 20.20,  -3.76,  -6.14>, 1.29, rgb <0.75, 0.75, 0.75>, 0.0, simple) // #2191
atom(< 19.81,  -8.20,  -0.99>, 1.29, rgb <0.75, 0.75, 0.75>, 0.0, simple) // #2192
atom(< 18.70,   5.41,  -8.57>, 1.29, rgb <0.75, 0.75, 0.75>, 0.0, simple) // #2193
atom(< 13.41,  -2.96,  -0.96>, 1.29, rgb <0.75, 0.75, 0.75>, 0.0, simple) // #2194
atom(< 10.24,  -3.10,  -1.21>, 1.25, rgb <0.09, 0.33, 0.53>, 0.0, simple) // #2195
atom(< 25.76,   7.92,  -3.89>, 1.29, rgb <0.75, 0.75, 0.75>, 0.0, simple) // #2196
atom(< 23.84,   4.55,  -3.52>, 1.29, rgb <0.75, 0.75, 0.75>, 0.0, simple) // #2197
atom(< 22.59,   7.49,  -3.55>, 1.29, rgb <0.75, 0.75, 0.75>, 0.0, simple) // #2198
atom(< 16.65,  -8.46,  -1.08>, 1.29, rgb <0.75, 0.75, 0.75>, 0.0, simple) // #2199
atom(< 20.85,   5.90,  -0.89>, 1.29, rgb <0.75, 0.75, 0.75>, 0.0, simple) // #2200
atom(< 23.44,   8.58,  -0.99>, 1.29, rgb <0.75, 0.75, 0.75>, 0.0, simple) // #2201
atom(< 25.33,   5.68,  -1.06>, 1.29, rgb <0.75, 0.75, 0.75>, 0.0, simple) // #2202
atom(< 20.86,  -6.54,  -3.36>, 1.29, rgb <0.75, 0.75, 0.75>, 0.0, simple) // #2203
atom(< 25.09,  -4.64,  -3.87>, 1.29, rgb <0.75, 0.75, 0.75>, 0.0, simple) // #2204
atom(< 23.62,  -7.24,  -3.71>, 1.29, rgb <0.75, 0.75, 0.75>, 0.0, simple) // #2205
atom(< 22.22,  -3.99,  -3.36>, 1.29, rgb <0.75, 0.75, 0.75>, 0.0, simple) // #2206
atom(< 26.99,  -2.97,  -1.13>, 1.29, rgb <0.75, 0.75, 0.75>, 0.0, simple) // #2207
atom(< 20.93,  -5.22,  -0.85>, 1.29, rgb <0.75, 0.75, 0.75>, 0.0, simple) // #2208
atom(< 23.49,  -2.63,  -1.02>, 1.29, rgb <0.75, 0.75, 0.75>, 0.0, simple) // #2209
atom(< 24.99,  -5.67,  -1.03>, 1.29, rgb <0.75, 0.75, 0.75>, 0.0, simple) // #2210
atom(< 24.06,  -1.18,  -3.55>, 1.29, rgb <0.75, 0.75, 0.75>, 0.0, simple) // #2211
atom(< 28.73,   2.69,  -3.88>, 1.29, rgb <0.75, 0.75, 0.75>, 0.0, simple) // #2212
atom(< 27.46,  -1.50,  -3.58>, 1.29, rgb <0.75, 0.75, 0.75>, 0.0, simple) // #2213
atom(< 25.76,   1.59,  -3.53>, 1.29, rgb <0.75, 0.75, 0.75>, 0.0, simple) // #2214
atom(< 30.15,   3.04,  -1.09>, 1.29, rgb <0.75, 0.75, 0.75>, 0.0, simple) // #2215
atom(< 24.55,   0.36,  -1.11>, 1.29, rgb <0.75, 0.75, 0.75>, 0.0, simple) // #2216
atom(< 26.85,   2.74,  -1.01>, 1.29, rgb <0.75, 0.75, 0.75>, 0.0, simple) // #2217
atom(< 28.77,  -0.19,  -1.23>, 1.29, rgb <0.75, 0.75, 0.75>, 0.0, simple) // #2218
atom(< 26.91,   5.11,  -3.64>, 1.29, rgb <0.75, 0.75, 0.75>, 0.0, simple) // #2219
atom(< 31.80,   7.94,  -3.89>, 1.29, rgb <0.75, 0.75, 0.75>, 0.0, simple) // #2220
atom(< 29.94,   5.58,  -3.49>, 1.29, rgb <0.75, 0.75, 0.75>, 0.0, simple) // #2221
atom(< 28.68,   8.34,  -3.56>, 1.29, rgb <0.75, 0.75, 0.75>, 0.0, simple) // #2222
atom(< 23.23,  -8.40,  -0.96>, 1.29, rgb <0.75, 0.75, 0.75>, 0.0, simple) // #2223
atom(< 28.28,   5.14,  -0.88>, 1.29, rgb <0.75, 0.75, 0.75>, 0.0, simple) // #2224
atom(< 20.79,   4.93,  -3.56>, 1.29, rgb <0.75, 0.75, 0.75>, 0.0, simple) // #2225
atom(< 21.75,   0.23,  -0.97>, 1.29, rgb <0.75, 0.75, 0.75>, 0.0, simple) // #2226
atom(< 19.89,   3.11,  -0.94>, 1.29, rgb <0.75, 0.75, 0.75>, 0.0, simple) // #2227
atom(< 17.56,   0.29,  -0.87>, 1.29, rgb <0.75, 0.75, 0.75>, 0.0, simple) // #2228
atom(< 11.81,  -6.15,  -1.05>, 1.29, rgb <0.75, 0.75, 0.75>, 0.0, simple) // #2229
atom(< 10.37,  -0.99,  -3.59>, 1.29, rgb <0.75, 0.75, 0.75>, 0.0, simple) // #2230
atom(< 15.65,   2.09,  -3.87>, 1.29, rgb <0.75, 0.75, 0.75>, 0.0, simple) // #2231
atom(< 13.52,  -0.29,  -3.61>, 1.29, rgb <0.75, 0.75, 0.75>, 0.0, simple) // #2232
atom(< 31.69,   2.53,  -3.64>, 1.29, rgb <0.75, 0.75, 0.75>, 0.0, simple) // #2233
atom(< 16.52,   2.95,  -1.02>, 1.29, rgb <0.75, 0.75, 0.75>, 0.0, simple) // #2234
atom(< 11.80,  -0.63,  -1.04>, 1.25, rgb <0.09, 0.33, 0.53>, 0.0, simple) // #2235
atom(< 13.15,   3.15,  -1.19>, 1.25, rgb <0.09, 0.33, 0.53>, 0.0, simple) // #2236
atom(< 14.76,   0.10,  -0.90>, 1.29, rgb <0.75, 0.75, 0.75>, 0.0, simple) // #2237
atom(< 33.57,   4.97,  -3.58>, 1.29, rgb <0.75, 0.75, 0.75>, 0.0, simple) // #2238
atom(< 18.85,   7.26,  -3.84>, 1.29, rgb <0.75, 0.75, 0.75>, 0.0, simple) // #2239
atom(< 17.05,   4.73,  -3.52>, 1.29, rgb <0.75, 0.75, 0.75>, 0.0, simple) // #2240
atom(< 15.41,   7.22,  -3.57>, 1.29, rgb <0.75, 0.75, 0.75>, 0.0, simple) // #2241
atom(< 19.96,   8.59,  -1.08>, 1.29, rgb <0.75, 0.75, 0.75>, 0.0, simple) // #2242
atom(<  7.56,  -5.68,  -1.31>, 1.25, rgb <0.09, 0.33, 0.53>, 0.0, simple) // #2243
atom(< 34.54,   6.62,  -0.98>, 1.29, rgb <0.75, 0.75, 0.75>, 0.0, simple) // #2244
atom(< 18.09,   5.81,  -0.92>, 1.29, rgb <0.75, 0.75, 0.75>, 0.0, simple) // #2245
atom(< 14.39,  -6.78,  -3.74>, 1.29, rgb <0.75, 0.75, 0.75>, 0.0, simple) // #2246
atom(< 18.73,  -3.29,  -3.84>, 1.29, rgb <0.75, 0.75, 0.75>, 0.0, simple) // #2247
atom(< 17.33,  -6.13,  -3.64>, 1.29, rgb <0.75, 0.75, 0.75>, 0.0, simple) // #2248
atom(< 15.38,  -3.41,  -3.42>, 1.29, rgb <0.75, 0.75, 0.75>, 0.0, simple) // #2249
atom(< 20.11,  -2.50,  -0.94>, 1.29, rgb <0.75, 0.75, 0.75>, 0.0, simple) // #2250
atom(< 14.63,  -6.36,  -0.92>, 1.29, rgb <0.75, 0.75, 0.75>, 0.0, simple) // #2251
atom(< 16.56,  -2.45,  -0.86>, 1.29, rgb <0.75, 0.75, 0.75>, 0.0, simple) // #2252
atom(< 18.19,  -5.33,  -0.96>, 1.29, rgb <0.75, 0.75, 0.75>, 0.0, simple) // #2253
atom(< 17.15,  -0.60,  -3.62>, 1.29, rgb <0.75, 0.75, 0.75>, 0.0, simple) // #2254
atom(< 21.89,   2.00,  -3.87>, 1.29, rgb <0.75, 0.75, 0.75>, 0.0, simple) // #2255
atom(< 20.55,  -0.92,  -3.53>, 1.29, rgb <0.75, 0.75, 0.75>, 0.0, simple) // #2256
atom(< 18.87,   2.00,  -3.54>, 1.29, rgb <0.75, 0.75, 0.75>, 0.0, simple) // #2257
atom(< 23.50,   2.98,  -0.97>, 1.29, rgb <0.75, 0.75, 0.75>, 0.0, simple) // #2258
atom(<  6.37,  -8.61,  -1.03>, 1.25, rgb <0.09, 0.33, 0.53>, 0.0, simple) // #2259
atom(< 15.84,   5.40,  -8.51>, 1.29, rgb <0.75, 0.75, 0.75>, 0.0, simple) // #2260
atom(< 27.31,   8.72,  -6.17>, 1.29, rgb <0.75, 0.75, 0.75>, 0.0, simple) // #2261
atom(< 28.80,   2.93,  -8.57>, 1.29, rgb <0.75, 0.75, 0.75>, 0.0, simple) // #2262
atom(< 12.96,   3.74, -13.28>, 1.29, rgb <0.75, 0.75, 0.75>, 0.0, simple) // #2263
atom(< 15.84,   3.74, -13.28>, 1.29, rgb <0.75, 0.75, 0.75>, 0.0, simple) // #2264
atom(< 18.72,   3.74, -13.28>, 1.29, rgb <0.75, 0.75, 0.75>, 0.0, simple) // #2265
atom(< 21.60,   3.74, -13.28>, 1.29, rgb <0.75, 0.75, 0.75>, 0.0, simple) // #2266
atom(< 24.48,   3.74, -13.28>, 1.29, rgb <0.75, 0.75, 0.75>, 0.0, simple) // #2267
atom(< 27.36,   3.74, -13.28>, 1.29, rgb <0.75, 0.75, 0.75>, 0.0, simple) // #2268
atom(< 30.24,   3.74, -13.28>, 1.29, rgb <0.75, 0.75, 0.75>, 0.0, simple) // #2269
atom(< 14.40,   6.24, -13.28>, 1.29, rgb <0.75, 0.75, 0.75>, 0.0, simple) // #2270
atom(< 17.28,   6.24, -13.28>, 1.29, rgb <0.75, 0.75, 0.75>, 0.0, simple) // #2271
atom(< 20.16,   6.24, -13.28>, 1.29, rgb <0.75, 0.75, 0.75>, 0.0, simple) // #2272
atom(< 23.04,   6.24, -13.28>, 1.29, rgb <0.75, 0.75, 0.75>, 0.0, simple) // #2273
atom(< 25.92,   6.24, -13.28>, 1.29, rgb <0.75, 0.75, 0.75>, 0.0, simple) // #2274
atom(< 28.80,   6.24, -13.28>, 1.29, rgb <0.75, 0.75, 0.75>, 0.0, simple) // #2275
atom(< 31.68,   6.24, -13.28>, 1.29, rgb <0.75, 0.75, 0.75>, 0.0, simple) // #2276
atom(< 28.80,   1.25, -13.28>, 1.29, rgb <0.75, 0.75, 0.75>, 0.0, simple) // #2277
atom(<  7.20,  -7.89, -10.92>, 1.29, rgb <0.75, 0.75, 0.75>, 0.0, simple) // #2278
atom(< 12.96,  -7.89, -10.92>, 1.29, rgb <0.75, 0.75, 0.75>, 0.0, simple) // #2279
atom(< 15.84,  -7.89, -10.92>, 1.29, rgb <0.75, 0.75, 0.75>, 0.0, simple) // #2280
atom(< 18.72,  -7.89, -10.92>, 1.29, rgb <0.75, 0.75, 0.75>, 0.0, simple) // #2281
atom(< 21.60,  -7.89, -10.92>, 1.29, rgb <0.75, 0.75, 0.75>, 0.0, simple) // #2282
atom(< 24.48,  -7.89, -10.92>, 1.29, rgb <0.75, 0.75, 0.75>, 0.0, simple) // #2283
atom(< 33.12,   5.40,  -8.54>, 1.29, rgb <0.75, 0.75, 0.75>, 0.0, simple) // #2284
atom(< 11.52,  -5.40, -10.92>, 1.29, rgb <0.75, 0.75, 0.75>, 0.0, simple) // #2285
atom(< 14.40,  -5.40, -10.92>, 1.29, rgb <0.75, 0.75, 0.75>, 0.0, simple) // #2286
atom(< 17.28,  -5.40, -10.92>, 1.29, rgb <0.75, 0.75, 0.75>, 0.0, simple) // #2287
atom(< 20.16,  -5.40, -10.92>, 1.29, rgb <0.75, 0.75, 0.75>, 0.0, simple) // #2288
atom(< 23.04,  -5.40, -10.92>, 1.29, rgb <0.75, 0.75, 0.75>, 0.0, simple) // #2289
atom(< 25.92,  -5.40, -10.92>, 1.29, rgb <0.75, 0.75, 0.75>, 0.0, simple) // #2290
atom(< 10.08,  -2.91, -10.92>, 1.29, rgb <0.75, 0.75, 0.75>, 0.0, simple) // #2291
atom(< 12.96,  -2.91, -10.92>, 1.29, rgb <0.75, 0.75, 0.75>, 0.0, simple) // #2292
atom(< 10.08,  -7.89, -10.92>, 1.29, rgb <0.75, 0.75, 0.75>, 0.0, simple) // #2293
atom(< 15.84,  -2.91, -10.92>, 1.29, rgb <0.75, 0.75, 0.75>, 0.0, simple) // #2294
atom(< 25.92,   1.25, -13.28>, 1.29, rgb <0.75, 0.75, 0.75>, 0.0, simple) // #2295
atom(< 20.16,   1.25, -13.28>, 1.29, rgb <0.75, 0.75, 0.75>, 0.0, simple) // #2296
atom(<  8.64,  -8.73, -13.28>, 1.29, rgb <0.75, 0.75, 0.75>, 0.0, simple) // #2297
atom(< 11.52,  -8.73, -13.28>, 1.29, rgb <0.75, 0.75, 0.75>, 0.0, simple) // #2298
atom(< 14.40,  -8.73, -13.28>, 1.29, rgb <0.75, 0.75, 0.75>, 0.0, simple) // #2299
atom(< 17.28,  -8.73, -13.28>, 1.29, rgb <0.75, 0.75, 0.75>, 0.0, simple) // #2300
atom(< 20.16,  -8.73, -13.28>, 1.29, rgb <0.75, 0.75, 0.75>, 0.0, simple) // #2301
atom(< 23.04,  -8.73, -13.28>, 1.29, rgb <0.75, 0.75, 0.75>, 0.0, simple) // #2302
atom(<  7.20,  -6.23, -13.28>, 1.29, rgb <0.75, 0.75, 0.75>, 0.0, simple) // #2303
atom(< 10.08,  -6.23, -13.28>, 1.29, rgb <0.75, 0.75, 0.75>, 0.0, simple) // #2304
atom(< 12.96,  -6.23, -13.28>, 1.29, rgb <0.75, 0.75, 0.75>, 0.0, simple) // #2305
atom(< 15.84,  -6.23, -13.28>, 1.29, rgb <0.75, 0.75, 0.75>, 0.0, simple) // #2306
atom(< 18.72,  -6.23, -13.28>, 1.29, rgb <0.75, 0.75, 0.75>, 0.0, simple) // #2307
atom(< 21.60,  -6.23, -13.28>, 1.29, rgb <0.75, 0.75, 0.75>, 0.0, simple) // #2308
atom(< 24.48,  -6.23, -13.28>, 1.29, rgb <0.75, 0.75, 0.75>, 0.0, simple) // #2309
atom(<  8.64,  -3.74, -13.28>, 1.29, rgb <0.75, 0.75, 0.75>, 0.0, simple) // #2310
atom(< 23.04,   1.25, -13.28>, 1.29, rgb <0.75, 0.75, 0.75>, 0.0, simple) // #2311
atom(< 11.52,  -3.74, -13.28>, 1.29, rgb <0.75, 0.75, 0.75>, 0.0, simple) // #2312
atom(< 17.28,  -3.74, -13.28>, 1.29, rgb <0.75, 0.75, 0.75>, 0.0, simple) // #2313
atom(< 20.16,  -3.74, -13.28>, 1.29, rgb <0.75, 0.75, 0.75>, 0.0, simple) // #2314
atom(< 23.04,  -3.74, -13.28>, 1.29, rgb <0.75, 0.75, 0.75>, 0.0, simple) // #2315
atom(< 25.92,  -3.74, -13.28>, 1.29, rgb <0.75, 0.75, 0.75>, 0.0, simple) // #2316
atom(< 10.08,  -1.24, -13.28>, 1.29, rgb <0.75, 0.75, 0.75>, 0.0, simple) // #2317
atom(< 12.96,  -1.24, -13.28>, 1.29, rgb <0.75, 0.75, 0.75>, 0.0, simple) // #2318
atom(< 15.84,  -1.24, -13.28>, 1.29, rgb <0.75, 0.75, 0.75>, 0.0, simple) // #2319
atom(< 18.72,  -1.24, -13.28>, 1.29, rgb <0.75, 0.75, 0.75>, 0.0, simple) // #2320
atom(< 21.60,  -1.24, -13.28>, 1.29, rgb <0.75, 0.75, 0.75>, 0.0, simple) // #2321
atom(< 24.48,  -1.24, -13.28>, 1.29, rgb <0.75, 0.75, 0.75>, 0.0, simple) // #2322
atom(< 27.36,  -1.24, -13.28>, 1.29, rgb <0.75, 0.75, 0.75>, 0.0, simple) // #2323
atom(< 11.52,   1.25, -13.28>, 1.29, rgb <0.75, 0.75, 0.75>, 0.0, simple) // #2324
atom(< 14.40,   1.25, -13.28>, 1.29, rgb <0.75, 0.75, 0.75>, 0.0, simple) // #2325
atom(< 17.28,   1.25, -13.28>, 1.29, rgb <0.75, 0.75, 0.75>, 0.0, simple) // #2326
atom(< 14.40,  -3.74, -13.28>, 1.29, rgb <0.75, 0.75, 0.75>, 0.0, simple) // #2327
atom(< 18.72,  -2.91, -10.92>, 1.29, rgb <0.75, 0.75, 0.75>, 0.0, simple) // #2328
atom(<  8.64,  -5.40, -10.92>, 1.29, rgb <0.75, 0.75, 0.75>, 0.0, simple) // #2329
atom(< 25.92,  -7.07,  -8.58>, 1.29, rgb <0.75, 0.75, 0.75>, 0.0, simple) // #2330
atom(< 21.60,  -4.57,  -8.52>, 1.29, rgb <0.75, 0.75, 0.75>, 0.0, simple) // #2331
atom(< 18.72,  -4.56,  -8.59>, 1.29, rgb <0.75, 0.75, 0.75>, 0.0, simple) // #2332
atom(< 15.84,  -4.57,  -8.54>, 1.29, rgb <0.75, 0.75, 0.75>, 0.0, simple) // #2333
atom(< 12.96,  -4.58,  -8.59>, 1.29, rgb <0.75, 0.75, 0.75>, 0.0, simple) // #2334
atom(< 10.07,  -4.59,  -8.59>, 1.29, rgb <0.75, 0.75, 0.75>, 0.0, simple) // #2335
atom(< 27.35,  -4.58,  -8.59>, 1.29, rgb <0.75, 0.75, 0.75>, 0.0, simple) // #2336
atom(< 23.04,  -7.06,  -8.56>, 1.29, rgb <0.75, 0.75, 0.75>, 0.0, simple) // #2337
atom(< 24.47,  -4.57,  -8.58>, 1.29, rgb <0.75, 0.75, 0.75>, 0.0, simple) // #2338
atom(< 20.18,  -7.07,  -8.56>, 1.29, rgb <0.75, 0.75, 0.75>, 0.0, simple) // #2339
atom(< 14.38,  -7.06,  -8.56>, 1.29, rgb <0.75, 0.75, 0.75>, 0.0, simple) // #2340
atom(< 11.50,  -7.07,  -8.55>, 1.29, rgb <0.75, 0.75, 0.75>, 0.0, simple) // #2341
atom(<  8.63,  -7.07,  -8.54>, 1.29, rgb <0.75, 0.75, 0.75>, 0.0, simple) // #2342
atom(< 21.60,  -2.91, -10.92>, 1.29, rgb <0.75, 0.75, 0.75>, 0.0, simple) // #2343
atom(< 33.11,   7.07, -10.92>, 1.29, rgb <0.75, 0.75, 0.75>, 0.0, simple) // #2344
atom(< 30.24,   7.07, -10.92>, 1.29, rgb <0.75, 0.75, 0.75>, 0.0, simple) // #2345
atom(< 27.36,   7.07, -10.92>, 1.29, rgb <0.75, 0.75, 0.75>, 0.0, simple) // #2346
atom(< 17.27,  -7.07,  -8.57>, 1.29, rgb <0.75, 0.75, 0.75>, 0.0, simple) // #2347
atom(< 28.80,  -2.08,  -8.62>, 1.29, rgb <0.75, 0.75, 0.75>, 0.0, simple) // #2348
atom(< 11.53,  -2.08,  -8.61>, 1.29, rgb <0.75, 0.75, 0.75>, 0.0, simple) // #2349
atom(< 14.40,  -2.09,  -8.56>, 1.29, rgb <0.75, 0.75, 0.75>, 0.0, simple) // #2350
atom(< 25.92,   2.93,  -8.59>, 1.29, rgb <0.75, 0.75, 0.75>, 0.0, simple) // #2351
atom(< 23.02,   2.91,  -8.58>, 1.29, rgb <0.75, 0.75, 0.75>, 0.0, simple) // #2352
atom(< 20.16,   2.89,  -8.57>, 1.29, rgb <0.75, 0.75, 0.75>, 0.0, simple) // #2353
atom(< 17.27,   2.89,  -8.57>, 1.29, rgb <0.75, 0.75, 0.75>, 0.0, simple) // #2354
atom(< 14.40,   2.91,  -8.56>, 1.29, rgb <0.75, 0.75, 0.75>, 0.0, simple) // #2355
atom(< 31.68,   2.92,  -8.56>, 1.29, rgb <0.75, 0.75, 0.75>, 0.0, simple) // #2356
atom(< 27.37,   0.44,  -8.61>, 1.29, rgb <0.75, 0.75, 0.75>, 0.0, simple) // #2357
atom(< 24.47,   0.43,  -8.59>, 1.29, rgb <0.75, 0.75, 0.75>, 0.0, simple) // #2358
atom(< 21.58,   0.41,  -8.57>, 1.29, rgb <0.75, 0.75, 0.75>, 0.0, simple) // #2359
atom(< 18.72,   0.41,  -8.47>, 1.29, rgb <0.75, 0.75, 0.75>, 0.0, simple) // #2360
atom(< 15.85,   0.42,  -8.56>, 1.29, rgb <0.75, 0.75, 0.75>, 0.0, simple) // #2361
atom(< 12.97,   0.41,  -8.55>, 1.29, rgb <0.75, 0.75, 0.75>, 0.0, simple) // #2362
atom(< 30.24,   0.44,  -8.59>, 1.29, rgb <0.75, 0.75, 0.75>, 0.0, simple) // #2363
atom(< 25.91,  -2.07,  -8.62>, 1.29, rgb <0.75, 0.75, 0.75>, 0.0, simple) // #2364
atom(< 23.03,  -2.09,  -8.57>, 1.29, rgb <0.75, 0.75, 0.75>, 0.0, simple) // #2365
atom(< 20.14,  -2.08,  -8.56>, 1.29, rgb <0.75, 0.75, 0.75>, 0.0, simple) // #2366
atom(< 17.29,  -2.08,  -8.55>, 1.29, rgb <0.75, 0.75, 0.75>, 0.0, simple) // #2367
atom(< 24.48,   7.07, -10.92>, 1.29, rgb <0.75, 0.75, 0.75>, 0.0, simple) // #2368
atom(< 21.60,   7.07, -10.92>, 1.29, rgb <0.75, 0.75, 0.75>, 0.0, simple) // #2369
atom(< 31.64,   6.12,  -1.04>, 1.29, rgb <0.75, 0.75, 0.75>, 0.0, simple) // #2370
atom(< 15.84,   7.07, -10.92>, 1.29, rgb <0.75, 0.75, 0.75>, 0.0, simple) // #2371
atom(< 28.80,  -0.41, -10.92>, 1.29, rgb <0.75, 0.75, 0.75>, 0.0, simple) // #2372
atom(< 12.96,   2.08, -10.92>, 1.29, rgb <0.75, 0.75, 0.75>, 0.0, simple) // #2373
atom(< 20.16,  -0.41, -10.92>, 1.29, rgb <0.75, 0.75, 0.75>, 0.0, simple) // #2374
atom(< 18.72,   7.07, -10.92>, 1.29, rgb <0.75, 0.75, 0.75>, 0.0, simple) // #2375
atom(< 15.84,   2.08, -10.92>, 1.29, rgb <0.75, 0.75, 0.75>, 0.0, simple) // #2376
atom(< 18.72,   2.08, -10.92>, 1.29, rgb <0.75, 0.75, 0.75>, 0.0, simple) // #2377
atom(< 21.60,   2.08, -10.92>, 1.29, rgb <0.75, 0.75, 0.75>, 0.0, simple) // #2378
atom(< 24.48,   2.08, -10.92>, 1.29, rgb <0.75, 0.75, 0.75>, 0.0, simple) // #2379
atom(< 17.28,  -0.41, -10.92>, 1.29, rgb <0.75, 0.75, 0.75>, 0.0, simple) // #2380
atom(< 14.40,  -0.41, -10.92>, 1.29, rgb <0.75, 0.75, 0.75>, 0.0, simple) // #2381
atom(< 27.36,   2.08, -10.92>, 1.29, rgb <0.75, 0.75, 0.75>, 0.0, simple) // #2382
atom(< 25.92,  -0.41, -10.92>, 1.29, rgb <0.75, 0.75, 0.75>, 0.0, simple) // #2383
atom(< 14.40,   4.57, -10.92>, 1.29, rgb <0.75, 0.75, 0.75>, 0.0, simple) // #2384
atom(< 17.28,   4.57, -10.92>, 1.29, rgb <0.75, 0.75, 0.75>, 0.0, simple) // #2385
atom(< 30.24,   2.08, -10.92>, 1.29, rgb <0.75, 0.75, 0.75>, 0.0, simple) // #2386
atom(< 23.04,  -0.41, -10.92>, 1.29, rgb <0.75, 0.75, 0.75>, 0.0, simple) // #2387
atom(< 24.48,  -2.91, -10.92>, 1.29, rgb <0.75, 0.75, 0.75>, 0.0, simple) // #2388
atom(< 20.16,   4.57, -10.92>, 1.29, rgb <0.75, 0.75, 0.75>, 0.0, simple) // #2389
atom(< 23.04,   4.57, -10.92>, 1.29, rgb <0.75, 0.75, 0.75>, 0.0, simple) // #2390
atom(< 25.92,   4.57, -10.92>, 1.29, rgb <0.75, 0.75, 0.75>, 0.0, simple) // #2391
atom(< 11.52,  -0.41, -10.92>, 1.29, rgb <0.75, 0.75, 0.75>, 0.0, simple) // #2392
atom(< 31.68,   4.57, -10.92>, 1.29, rgb <0.75, 0.75, 0.75>, 0.0, simple) // #2393
atom(< 27.36,  -2.91, -10.92>, 1.29, rgb <0.75, 0.75, 0.75>, 0.0, simple) // #2394
atom(< 28.80,   4.57, -10.92>, 1.29, rgb <0.75, 0.75, 0.75>, 0.0, simple) // #2395
atom(< 24.94,  -7.55,  -0.18>, 0.59, rgb <1.00, 0.05, 0.05>, 0.0, simple) // #2396
atom(< 28.74,  -2.13,  -0.43>, 0.59, rgb <1.00, 0.05, 0.05>, 0.0, simple) // #2397
atom(< 14.80,   1.99,  -1.78>, 0.59, rgb <1.00, 0.05, 0.05>, 0.0, simple) // #2398
atom(< 25.25,   3.77,  -0.21>, 0.59, rgb <1.00, 0.05, 0.05>, 0.0, simple) // #2399
atom(< 28.22,   6.51,  -2.61>, 0.59, rgb <1.00, 0.05, 0.05>, 0.0, simple) // #2400
atom(< 25.58,   3.55,  -4.27>, 0.59, rgb <1.00, 0.05, 0.05>, 0.0, simple) // #2401
atom(< 21.83,  -1.67,  -0.17>, 0.59, rgb <1.00, 0.05, 0.05>, 0.0, simple) // #2402
atom(< 25.56,  -8.20,  -4.11>, 0.59, rgb <1.00, 0.05, 0.05>, 0.0, simple) // #2403
atom(< 11.70,   0.56,  -2.93>, 0.59, rgb <1.00, 0.05, 0.05>, 0.0, simple) // #2404
atom(<  9.04,  -6.50,  -2.75>, 0.59, rgb <1.00, 0.05, 0.05>, 0.0, simple) // #2405
atom(< 29.20,  -2.51,  -4.29>, 0.59, rgb <1.00, 0.05, 0.05>, 0.0, simple) // #2406
atom(< 31.56,   8.13,  -1.65>, 0.59, rgb <1.00, 0.05, 0.05>, 0.0, simple) // #2407
atom(< 28.58,   1.83,  -1.80>, 0.59, rgb <1.00, 0.05, 0.05>, 0.0, simple) // #2408
atom(< 15.25,   5.31,  -2.55>, 0.59, rgb <1.00, 0.05, 0.05>, 0.0, simple) // #2409
atom(< 22.25,  -2.04,  -4.21>, 0.59, rgb <1.00, 0.05, 0.05>, 0.0, simple) // #2410
atom(< 15.24,  -1.41,  -4.08>, 0.59, rgb <1.00, 0.05, 0.05>, 0.0, simple) // #2411
atom(< 18.93,   0.10,  -2.61>, 0.59, rgb <1.00, 0.05, 0.05>, 0.0, simple) // #2412
atom(< 11.60,  -8.05,  -0.25>, 0.59, rgb <1.00, 0.05, 0.05>, 0.0, simple) // #2413
atom(< 18.31,  -3.34,  -1.62>, 0.59, rgb <1.00, 0.05, 0.05>, 0.0, simple) // #2414
atom(< 21.67,   2.21,  -1.65>, 0.59, rgb <1.00, 0.05, 0.05>, 0.0, simple) // #2415
atom(< 14.80,  -1.76,   0.00>, 0.59, rgb <1.00, 0.05, 0.05>, 0.0, simple) // #2416
atom(< 15.63,  -5.34,  -2.63>, 0.59, rgb <1.00, 0.05, 0.05>, 0.0, simple) // #2417
atom(< 18.96,   4.02,  -4.13>, 0.59, rgb <1.00, 0.05, 0.05>, 0.0, simple) // #2418
atom(< 22.45,   5.71,  -2.40>, 0.59, rgb <1.00, 0.05, 0.05>, 0.0, simple) // #2419
atom(< 12.69,  -8.00,  -4.35>, 0.59, rgb <1.00, 0.05, 0.05>, 0.0, simple) // #2420
atom(< 25.20,   7.69,  -1.71>, 0.59, rgb <1.00, 0.05, 0.05>, 0.0, simple) // #2421
atom(< 18.13,   3.90,  -0.14>, 0.59, rgb <1.00, 0.05, 0.05>, 0.0, simple) // #2422
atom(< 31.69,   4.18,  -0.35>, 0.59, rgb <1.00, 0.05, 0.05>, 0.0, simple) // #2423
atom(< 18.13,   7.75,  -1.72>, 0.59, rgb <1.00, 0.05, 0.05>, 0.0, simple) // #2424
atom(< 19.08,  -7.17,  -4.29>, 0.59, rgb <1.00, 0.05, 0.05>, 0.0, simple) // #2425
atom(< 22.57,  -5.83,  -2.24>, 0.59, rgb <1.00, 0.05, 0.05>, 0.0, simple) // #2426
atom(< 25.14,  -3.71,  -1.80>, 0.59, rgb <1.00, 0.05, 0.05>, 0.0, simple) // #2427
atom(< 18.11,  -7.25,  -0.24>, 0.59, rgb <1.00, 0.05, 0.05>, 0.0, simple) // #2428
atom(< 31.62,   4.58,  -4.35>, 0.59, rgb <1.00, 0.05, 0.05>, 0.0, simple) // #2429
atom(< 25.86,  -0.38,  -2.77>, 0.59, rgb <1.00, 0.05, 0.05>, 0.0, simple) // #2430
atom(< 11.95,  -4.19,  -1.81>, 0.59, rgb <1.00, 0.05, 0.05>, 0.0, simple) // #2431
atom(< 15.84,   8.73, -13.28>, 1.29, rgb <0.75, 0.75, 0.75>, 0.0, simple) // #2432
atom(< 25.92,  16.19,  -6.28>, 1.29, rgb <0.75, 0.75, 0.75>, 0.0, simple) // #2433
atom(< 28.82,  16.16,  -6.05>, 1.29, rgb <0.75, 0.75, 0.75>, 0.0, simple) // #2434
atom(< 31.68,  16.23,  -6.27>, 1.29, rgb <0.75, 0.75, 0.75>, 0.0, simple) // #2435
atom(< 34.60,  16.22,  -6.27>, 1.29, rgb <0.75, 0.75, 0.75>, 0.0, simple) // #2436
atom(< 37.42,  16.24,  -6.31>, 1.29, rgb <0.75, 0.75, 0.75>, 0.0, simple) // #2437
atom(< 21.58,  18.67,  -6.18>, 1.29, rgb <0.75, 0.75, 0.75>, 0.0, simple) // #2438
atom(< 24.44,  18.67,  -6.17>, 1.29, rgb <0.75, 0.75, 0.75>, 0.0, simple) // #2439
atom(< 27.35,  18.69,  -6.07>, 1.29, rgb <0.75, 0.75, 0.75>, 0.0, simple) // #2440
atom(< 30.26,  18.67,  -6.09>, 1.29, rgb <0.75, 0.75, 0.75>, 0.0, simple) // #2441
atom(< 33.16,  18.67,  -6.20>, 1.29, rgb <0.75, 0.75, 0.75>, 0.0, simple) // #2442
atom(< 36.02,  18.68,  -6.27>, 1.29, rgb <0.75, 0.75, 0.75>, 0.0, simple) // #2443
atom(< 38.87,  18.65,  -6.18>, 1.29, rgb <0.75, 0.75, 0.75>, 0.0, simple) // #2444
atom(< 23.07,  21.14,  -6.21>, 1.29, rgb <0.75, 0.75, 0.75>, 0.0, simple) // #2445
atom(< 25.91,  21.20,  -6.13>, 1.29, rgb <0.75, 0.75, 0.75>, 0.0, simple) // #2446
atom(< 28.78,  21.17,  -6.33>, 1.29, rgb <0.75, 0.75, 0.75>, 0.0, simple) // #2447
atom(< 31.69,  21.17,  -6.14>, 1.29, rgb <0.75, 0.75, 0.75>, 0.0, simple) // #2448
atom(< 34.51,  21.18,  -6.28>, 1.29, rgb <0.75, 0.75, 0.75>, 0.0, simple) // #2449
atom(< 37.45,  21.19,  -6.20>, 1.29, rgb <0.75, 0.75, 0.75>, 0.0, simple) // #2450
atom(< 40.26,  21.15,  -6.18>, 1.29, rgb <0.75, 0.75, 0.75>, 0.0, simple) // #2451
atom(< 44.61,  23.68,  -6.12>, 1.29, rgb <0.75, 0.75, 0.75>, 0.0, simple) // #2452
atom(< 27.35,  23.71,  -6.08>, 1.29, rgb <0.75, 0.75, 0.75>, 0.0, simple) // #2453
atom(< 30.23,  23.70,  -6.13>, 1.29, rgb <0.75, 0.75, 0.75>, 0.0, simple) // #2454
atom(< 33.11,  23.67,  -6.11>, 1.29, rgb <0.75, 0.75, 0.75>, 0.0, simple) // #2455
atom(< 35.97,  23.70,  -6.18>, 1.29, rgb <0.75, 0.75, 0.75>, 0.0, simple) // #2456
atom(< 38.84,  23.70,  -6.09>, 1.29, rgb <0.75, 0.75, 0.75>, 0.0, simple) // #2457
atom(< 41.75,  23.72,  -6.19>, 1.29, rgb <0.75, 0.75, 0.75>, 0.0, simple) // #2458
atom(< 17.37,  10.05,  -3.62>, 1.29, rgb <0.75, 0.75, 0.75>, 0.0, simple) // #2459
atom(< 22.74,  13.11,  -3.92>, 1.29, rgb <0.75, 0.75, 0.75>, 0.0, simple) // #2460
atom(< 20.89,  10.15,  -3.60>, 1.29, rgb <0.75, 0.75, 0.75>, 0.0, simple) // #2461
atom(< 22.99,  16.16,  -6.19>, 1.29, rgb <0.75, 0.75, 0.75>, 0.0, simple) // #2462
atom(< 40.31,  16.22,  -6.32>, 1.29, rgb <0.75, 0.75, 0.75>, 0.0, simple) // #2463
atom(< 36.03,  13.79,  -6.25>, 1.29, rgb <0.75, 0.75, 0.75>, 0.0, simple) // #2464
atom(< 33.18,  13.71,  -6.13>, 1.29, rgb <0.75, 0.75, 0.75>, 0.0, simple) // #2465
atom(< 31.65,  22.85,  -8.51>, 1.29, rgb <0.75, 0.75, 0.75>, 0.0, simple) // #2466
atom(< 34.54,  22.88,  -8.56>, 1.29, rgb <0.75, 0.75, 0.75>, 0.0, simple) // #2467
atom(< 37.43,  22.87,  -8.54>, 1.29, rgb <0.75, 0.75, 0.75>, 0.0, simple) // #2468
atom(< 40.30,  22.86,  -8.53>, 1.29, rgb <0.75, 0.75, 0.75>, 0.0, simple) // #2469
atom(< 44.63,  25.34,  -8.57>, 1.29, rgb <0.75, 0.75, 0.75>, 0.0, simple) // #2470
atom(< 27.35,  25.34,  -8.56>, 1.29, rgb <0.75, 0.75, 0.75>, 0.0, simple) // #2471
atom(< 30.22,  25.35,  -8.56>, 1.29, rgb <0.75, 0.75, 0.75>, 0.0, simple) // #2472
atom(< 33.09,  25.34,  -8.56>, 1.29, rgb <0.75, 0.75, 0.75>, 0.0, simple) // #2473
atom(< 35.98,  25.36,  -8.58>, 1.29, rgb <0.75, 0.75, 0.75>, 0.0, simple) // #2474
atom(< 38.87,  25.35,  -8.53>, 1.29, rgb <0.75, 0.75, 0.75>, 0.0, simple) // #2475
atom(< 41.75,  25.35,  -8.57>, 1.29, rgb <0.75, 0.75, 0.75>, 0.0, simple) // #2476
atom(< 25.93,  26.18,  -6.28>, 1.29, rgb <0.75, 0.75, 0.75>, 0.0, simple) // #2477
atom(< 18.70,   8.78,  -6.15>, 1.29, rgb <0.75, 0.75, 0.75>, 0.0, simple) // #2478
atom(< 31.59,  26.16,  -6.23>, 1.29, rgb <0.75, 0.75, 0.75>, 0.0, simple) // #2479
atom(< 19.25,  12.92,  -3.59>, 1.29, rgb <0.75, 0.75, 0.75>, 0.0, simple) // #2480
atom(< 24.45,   8.73,  -6.23>, 1.29, rgb <0.75, 0.75, 0.75>, 0.0, simple) // #2481
atom(< 40.32,  26.17,  -6.17>, 1.29, rgb <0.75, 0.75, 0.75>, 0.0, simple) // #2482
atom(< 33.13,   8.74,  -6.20>, 1.29, rgb <0.75, 0.75, 0.75>, 0.0, simple) // #2483
atom(< 37.42,  11.29,  -6.16>, 1.29, rgb <0.75, 0.75, 0.75>, 0.0, simple) // #2484
atom(< 20.12,  11.27,  -6.14>, 1.29, rgb <0.75, 0.75, 0.75>, 0.0, simple) // #2485
atom(< 22.99,  11.29,  -6.20>, 1.29, rgb <0.75, 0.75, 0.75>, 0.0, simple) // #2486
atom(< 25.90,  11.21,  -6.17>, 1.29, rgb <0.75, 0.75, 0.75>, 0.0, simple) // #2487
atom(< 28.80,  11.28,  -6.30>, 1.29, rgb <0.75, 0.75, 0.75>, 0.0, simple) // #2488
atom(< 31.73,  11.22,  -6.11>, 1.29, rgb <0.75, 0.75, 0.75>, 0.0, simple) // #2489
atom(< 34.59,  11.28,  -6.20>, 1.29, rgb <0.75, 0.75, 0.75>, 0.0, simple) // #2490
atom(< 38.84,  13.73,  -6.29>, 1.29, rgb <0.75, 0.75, 0.75>, 0.0, simple) // #2491
atom(< 21.54,  13.74,  -6.27>, 1.29, rgb <0.75, 0.75, 0.75>, 0.0, simple) // #2492
atom(< 24.45,  13.69,  -6.15>, 1.29, rgb <0.75, 0.75, 0.75>, 0.0, simple) // #2493
atom(< 27.33,  13.70,  -6.15>, 1.29, rgb <0.75, 0.75, 0.75>, 0.0, simple) // #2494
atom(< 30.28,  13.69,  -6.14>, 1.29, rgb <0.75, 0.75, 0.75>, 0.0, simple) // #2495
atom(< 29.89,   9.25,  -0.99>, 1.29, rgb <0.75, 0.75, 0.75>, 0.0, simple) // #2496
atom(< 28.78,  22.86,  -8.57>, 1.29, rgb <0.75, 0.75, 0.75>, 0.0, simple) // #2497
atom(< 23.49,  14.50,  -0.96>, 1.29, rgb <0.75, 0.75, 0.75>, 0.0, simple) // #2498
atom(< 20.32,  14.36,  -1.21>, 1.29, rgb <0.75, 0.75, 0.75>, 0.0, simple) // #2499
atom(< 35.84,  25.37,  -3.89>, 1.29, rgb <0.75, 0.75, 0.75>, 0.0, simple) // #2500
atom(< 33.92,  22.00,  -3.52>, 1.29, rgb <0.75, 0.75, 0.75>, 0.0, simple) // #2501
atom(< 32.67,  24.95,  -3.55>, 1.29, rgb <0.75, 0.75, 0.75>, 0.0, simple) // #2502
atom(< 26.72,   9.00,  -1.08>, 1.29, rgb <0.75, 0.75, 0.75>, 0.0, simple) // #2503
atom(< 30.92,  23.35,  -0.89>, 1.29, rgb <0.75, 0.75, 0.75>, 0.0, simple) // #2504
atom(< 33.51,  26.04,  -0.99>, 1.29, rgb <0.75, 0.75, 0.75>, 0.0, simple) // #2505
atom(< 35.41,  23.13,  -1.06>, 1.29, rgb <0.75, 0.75, 0.75>, 0.0, simple) // #2506
atom(< 30.93,  10.91,  -3.36>, 1.29, rgb <0.75, 0.75, 0.75>, 0.0, simple) // #2507
atom(< 35.17,  12.82,  -3.87>, 1.29, rgb <0.75, 0.75, 0.75>, 0.0, simple) // #2508
atom(< 33.70,  10.22,  -3.71>, 1.29, rgb <0.75, 0.75, 0.75>, 0.0, simple) // #2509
atom(< 32.30,  13.46,  -3.36>, 1.29, rgb <0.75, 0.75, 0.75>, 0.0, simple) // #2510
atom(< 37.07,  14.48,  -1.13>, 1.29, rgb <0.75, 0.75, 0.75>, 0.0, simple) // #2511
atom(< 31.01,  12.24,  -0.85>, 1.29, rgb <0.75, 0.75, 0.75>, 0.0, simple) // #2512
atom(< 33.56,  14.83,  -1.02>, 1.29, rgb <0.75, 0.75, 0.75>, 0.0, simple) // #2513
atom(< 35.07,  11.79,  -1.03>, 1.29, rgb <0.75, 0.75, 0.75>, 0.0, simple) // #2514
atom(< 34.14,  16.27,  -3.55>, 1.29, rgb <0.75, 0.75, 0.75>, 0.0, simple) // #2515
atom(< 38.81,  20.15,  -3.88>, 1.29, rgb <0.75, 0.75, 0.75>, 0.0, simple) // #2516
atom(< 37.54,  15.95,  -3.58>, 1.29, rgb <0.75, 0.75, 0.75>, 0.0, simple) // #2517
atom(< 35.84,  19.04,  -3.53>, 1.29, rgb <0.75, 0.75, 0.75>, 0.0, simple) // #2518
atom(< 40.23,  20.49,  -1.09>, 1.29, rgb <0.75, 0.75, 0.75>, 0.0, simple) // #2519
atom(< 34.62,  17.82,  -1.11>, 1.29, rgb <0.75, 0.75, 0.75>, 0.0, simple) // #2520
atom(< 36.93,  20.20,  -1.01>, 1.29, rgb <0.75, 0.75, 0.75>, 0.0, simple) // #2521
atom(< 38.85,  17.26,  -1.23>, 1.29, rgb <0.75, 0.75, 0.75>, 0.0, simple) // #2522
atom(< 36.99,  22.57,  -3.64>, 1.29, rgb <0.75, 0.75, 0.75>, 0.0, simple) // #2523
atom(< 41.88,  25.40,  -3.89>, 1.29, rgb <0.75, 0.75, 0.75>, 0.0, simple) // #2524
atom(< 40.02,  23.04,  -3.49>, 1.29, rgb <0.75, 0.75, 0.75>, 0.0, simple) // #2525
atom(< 38.76,  25.80,  -3.56>, 1.29, rgb <0.75, 0.75, 0.75>, 0.0, simple) // #2526
atom(< 33.31,   9.06,  -0.96>, 1.29, rgb <0.75, 0.75, 0.75>, 0.0, simple) // #2527
atom(< 38.36,  22.60,  -0.88>, 1.29, rgb <0.75, 0.75, 0.75>, 0.0, simple) // #2528
atom(< 30.87,  22.39,  -3.56>, 1.29, rgb <0.75, 0.75, 0.75>, 0.0, simple) // #2529
atom(< 31.83,  17.69,  -0.97>, 1.29, rgb <0.75, 0.75, 0.75>, 0.0, simple) // #2530
atom(< 29.97,  20.57,  -0.94>, 1.29, rgb <0.75, 0.75, 0.75>, 0.0, simple) // #2531
atom(< 27.64,  17.74,  -0.87>, 1.29, rgb <0.75, 0.75, 0.75>, 0.0, simple) // #2532
atom(< 21.89,  11.31,  -1.05>, 1.29, rgb <0.75, 0.75, 0.75>, 0.0, simple) // #2533
atom(< 20.45,  16.47,  -3.59>, 1.29, rgb <0.75, 0.75, 0.75>, 0.0, simple) // #2534
atom(< 25.73,  19.55,  -3.87>, 1.29, rgb <0.75, 0.75, 0.75>, 0.0, simple) // #2535
atom(< 23.60,  17.16,  -3.61>, 1.29, rgb <0.75, 0.75, 0.75>, 0.0, simple) // #2536
atom(< 41.77,  19.99,  -3.64>, 1.29, rgb <0.75, 0.75, 0.75>, 0.0, simple) // #2537
atom(< 26.60,  20.40,  -1.02>, 1.29, rgb <0.75, 0.75, 0.75>, 0.0, simple) // #2538
atom(< 21.87,  16.82,  -1.04>, 1.29, rgb <0.75, 0.75, 0.75>, 0.0, simple) // #2539
atom(< 23.22,  20.60,  -1.19>, 1.29, rgb <0.75, 0.75, 0.75>, 0.0, simple) // #2540
atom(< 24.83,  17.55,  -0.90>, 1.29, rgb <0.75, 0.75, 0.75>, 0.0, simple) // #2541
atom(< 43.65,  22.43,  -3.58>, 1.29, rgb <0.75, 0.75, 0.75>, 0.0, simple) // #2542
atom(< 28.92,  24.71,  -3.84>, 1.29, rgb <0.75, 0.75, 0.75>, 0.0, simple) // #2543
atom(< 27.13,  22.18,  -3.52>, 1.29, rgb <0.75, 0.75, 0.75>, 0.0, simple) // #2544
atom(< 25.49,  24.68,  -3.57>, 1.29, rgb <0.75, 0.75, 0.75>, 0.0, simple) // #2545
atom(< 30.04,  26.05,  -1.08>, 1.29, rgb <0.75, 0.75, 0.75>, 0.0, simple) // #2546
atom(< 17.64,  11.77,  -1.31>, 1.29, rgb <0.75, 0.75, 0.75>, 0.0, simple) // #2547
atom(< 44.61,  24.07,  -0.98>, 1.29, rgb <0.75, 0.75, 0.75>, 0.0, simple) // #2548
atom(< 28.17,  23.26,  -0.92>, 1.29, rgb <0.75, 0.75, 0.75>, 0.0, simple) // #2549
atom(< 24.46,  10.67,  -3.74>, 1.29, rgb <0.75, 0.75, 0.75>, 0.0, simple) // #2550
atom(< 28.81,  14.17,  -3.84>, 1.29, rgb <0.75, 0.75, 0.75>, 0.0, simple) // #2551
atom(< 27.40,  11.33,  -3.64>, 1.29, rgb <0.75, 0.75, 0.75>, 0.0, simple) // #2552
atom(< 25.45,  14.05,  -3.42>, 1.29, rgb <0.75, 0.75, 0.75>, 0.0, simple) // #2553
atom(< 30.18,  14.96,  -0.94>, 1.29, rgb <0.75, 0.75, 0.75>, 0.0, simple) // #2554
atom(< 24.71,  11.10,  -0.92>, 1.29, rgb <0.75, 0.75, 0.75>, 0.0, simple) // #2555
atom(< 26.64,  15.00,  -0.86>, 1.29, rgb <0.75, 0.75, 0.75>, 0.0, simple) // #2556
atom(< 28.27,  12.13,  -0.96>, 1.29, rgb <0.75, 0.75, 0.75>, 0.0, simple) // #2557
atom(< 27.23,  16.86,  -3.62>, 1.29, rgb <0.75, 0.75, 0.75>, 0.0, simple) // #2558
atom(< 31.96,  19.45,  -3.87>, 1.29, rgb <0.75, 0.75, 0.75>, 0.0, simple) // #2559
atom(< 30.63,  16.54,  -3.53>, 1.29, rgb <0.75, 0.75, 0.75>, 0.0, simple) // #2560
atom(< 28.95,  19.46,  -3.54>, 1.29, rgb <0.75, 0.75, 0.75>, 0.0, simple) // #2561
atom(< 33.58,  20.43,  -0.97>, 1.29, rgb <0.75, 0.75, 0.75>, 0.0, simple) // #2562
atom(< 16.44,   8.84,  -1.03>, 1.29, rgb <0.75, 0.75, 0.75>, 0.0, simple) // #2563
atom(< 25.92,  22.85,  -8.51>, 1.29, rgb <0.75, 0.75, 0.75>, 0.0, simple) // #2564
atom(< 37.39,  26.17,  -6.17>, 1.29, rgb <0.75, 0.75, 0.75>, 0.0, simple) // #2565
atom(< 38.87,  20.38,  -8.57>, 1.29, rgb <0.75, 0.75, 0.75>, 0.0, simple) // #2566
atom(< 23.04,  21.20, -13.28>, 1.29, rgb <0.75, 0.75, 0.75>, 0.0, simple) // #2567
atom(< 25.92,  21.20, -13.28>, 1.29, rgb <0.75, 0.75, 0.75>, 0.0, simple) // #2568
atom(< 28.80,  21.20, -13.28>, 1.29, rgb <0.75, 0.75, 0.75>, 0.0, simple) // #2569
atom(< 31.68,  21.20, -13.28>, 1.29, rgb <0.75, 0.75, 0.75>, 0.0, simple) // #2570
atom(< 34.55,  21.20, -13.28>, 1.29, rgb <0.75, 0.75, 0.75>, 0.0, simple) // #2571
atom(< 37.43,  21.20, -13.28>, 1.29, rgb <0.75, 0.75, 0.75>, 0.0, simple) // #2572
atom(< 40.31,  21.20, -13.28>, 1.29, rgb <0.75, 0.75, 0.75>, 0.0, simple) // #2573
atom(< 24.48,  23.69, -13.28>, 1.29, rgb <0.75, 0.75, 0.75>, 0.0, simple) // #2574
atom(< 27.36,  23.69, -13.28>, 1.29, rgb <0.75, 0.75, 0.75>, 0.0, simple) // #2575
atom(< 30.24,  23.69, -13.28>, 1.29, rgb <0.75, 0.75, 0.75>, 0.0, simple) // #2576
atom(< 33.11,  23.69, -13.28>, 1.29, rgb <0.75, 0.75, 0.75>, 0.0, simple) // #2577
atom(< 35.99,  23.69, -13.28>, 1.29, rgb <0.75, 0.75, 0.75>, 0.0, simple) // #2578
atom(< 38.87,  23.69, -13.28>, 1.29, rgb <0.75, 0.75, 0.75>, 0.0, simple) // #2579
atom(< 41.75,  23.69, -13.28>, 1.29, rgb <0.75, 0.75, 0.75>, 0.0, simple) // #2580
atom(< 38.87,  18.70, -13.28>, 1.29, rgb <0.75, 0.75, 0.75>, 0.0, simple) // #2581
atom(< 17.28,   9.56, -10.92>, 1.29, rgb <0.75, 0.75, 0.75>, 0.0, simple) // #2582
atom(< 23.04,   9.56, -10.92>, 1.29, rgb <0.75, 0.75, 0.75>, 0.0, simple) // #2583
atom(< 25.92,   9.56, -10.92>, 1.29, rgb <0.75, 0.75, 0.75>, 0.0, simple) // #2584
atom(< 28.80,   9.56, -10.92>, 1.29, rgb <0.75, 0.75, 0.75>, 0.0, simple) // #2585
atom(< 31.68,   9.56, -10.92>, 1.29, rgb <0.75, 0.75, 0.75>, 0.0, simple) // #2586
atom(< 34.55,   9.56, -10.92>, 1.29, rgb <0.75, 0.75, 0.75>, 0.0, simple) // #2587
atom(< 43.19,  22.86,  -8.54>, 1.29, rgb <0.75, 0.75, 0.75>, 0.0, simple) // #2588
atom(< 21.60,  12.05, -10.92>, 1.29, rgb <0.75, 0.75, 0.75>, 0.0, simple) // #2589
atom(< 24.48,  12.05, -10.92>, 1.29, rgb <0.75, 0.75, 0.75>, 0.0, simple) // #2590
atom(< 27.36,  12.05, -10.92>, 1.29, rgb <0.75, 0.75, 0.75>, 0.0, simple) // #2591
atom(< 30.24,  12.05, -10.92>, 1.29, rgb <0.75, 0.75, 0.75>, 0.0, simple) // #2592
atom(< 33.11,  12.05, -10.92>, 1.29, rgb <0.75, 0.75, 0.75>, 0.0, simple) // #2593
atom(< 35.99,  12.05, -10.92>, 1.29, rgb <0.75, 0.75, 0.75>, 0.0, simple) // #2594
atom(< 20.16,  14.55, -10.92>, 1.29, rgb <0.75, 0.75, 0.75>, 0.0, simple) // #2595
atom(< 23.04,  14.55, -10.92>, 1.29, rgb <0.75, 0.75, 0.75>, 0.0, simple) // #2596
atom(< 20.16,   9.56, -10.92>, 1.29, rgb <0.75, 0.75, 0.75>, 0.0, simple) // #2597
atom(< 25.92,  14.55, -10.92>, 1.29, rgb <0.75, 0.75, 0.75>, 0.0, simple) // #2598
atom(< 35.99,  18.70, -13.28>, 1.29, rgb <0.75, 0.75, 0.75>, 0.0, simple) // #2599
atom(< 30.24,  18.70, -13.28>, 1.29, rgb <0.75, 0.75, 0.75>, 0.0, simple) // #2600
atom(< 18.72,   8.73, -13.28>, 1.29, rgb <0.75, 0.75, 0.75>, 0.0, simple) // #2601
atom(< 21.60,   8.73, -13.28>, 1.29, rgb <0.75, 0.75, 0.75>, 0.0, simple) // #2602
atom(< 24.48,   8.73, -13.28>, 1.29, rgb <0.75, 0.75, 0.75>, 0.0, simple) // #2603
atom(< 27.36,   8.73, -13.28>, 1.29, rgb <0.75, 0.75, 0.75>, 0.0, simple) // #2604
atom(< 30.24,   8.73, -13.28>, 1.29, rgb <0.75, 0.75, 0.75>, 0.0, simple) // #2605
atom(< 33.11,   8.73, -13.28>, 1.29, rgb <0.75, 0.75, 0.75>, 0.0, simple) // #2606
atom(< 17.28,  11.22, -13.28>, 1.29, rgb <0.75, 0.75, 0.75>, 0.0, simple) // #2607
atom(< 20.16,  11.22, -13.28>, 1.29, rgb <0.75, 0.75, 0.75>, 0.0, simple) // #2608
atom(< 23.04,  11.22, -13.28>, 1.29, rgb <0.75, 0.75, 0.75>, 0.0, simple) // #2609
atom(< 25.92,  11.22, -13.28>, 1.29, rgb <0.75, 0.75, 0.75>, 0.0, simple) // #2610
atom(< 28.80,  11.22, -13.28>, 1.29, rgb <0.75, 0.75, 0.75>, 0.0, simple) // #2611
atom(< 31.68,  11.22, -13.28>, 1.29, rgb <0.75, 0.75, 0.75>, 0.0, simple) // #2612
atom(< 34.55,  11.22, -13.28>, 1.29, rgb <0.75, 0.75, 0.75>, 0.0, simple) // #2613
atom(< 18.72,  13.72, -13.28>, 1.29, rgb <0.75, 0.75, 0.75>, 0.0, simple) // #2614
atom(< 33.11,  18.70, -13.28>, 1.29, rgb <0.75, 0.75, 0.75>, 0.0, simple) // #2615
atom(< 21.60,  13.72, -13.28>, 1.29, rgb <0.75, 0.75, 0.75>, 0.0, simple) // #2616
atom(< 27.36,  13.72, -13.28>, 1.29, rgb <0.75, 0.75, 0.75>, 0.0, simple) // #2617
atom(< 30.24,  13.72, -13.28>, 1.29, rgb <0.75, 0.75, 0.75>, 0.0, simple) // #2618
atom(< 33.11,  13.72, -13.28>, 1.29, rgb <0.75, 0.75, 0.75>, 0.0, simple) // #2619
atom(< 35.99,  13.72, -13.28>, 1.29, rgb <0.75, 0.75, 0.75>, 0.0, simple) // #2620
atom(< 20.16,  16.21, -13.28>, 1.29, rgb <0.75, 0.75, 0.75>, 0.0, simple) // #2621
atom(< 23.04,  16.21, -13.28>, 1.29, rgb <0.75, 0.75, 0.75>, 0.0, simple) // #2622
atom(< 25.92,  16.21, -13.28>, 1.29, rgb <0.75, 0.75, 0.75>, 0.0, simple) // #2623
atom(< 28.80,  16.21, -13.28>, 1.29, rgb <0.75, 0.75, 0.75>, 0.0, simple) // #2624
atom(< 31.68,  16.21, -13.28>, 1.29, rgb <0.75, 0.75, 0.75>, 0.0, simple) // #2625
atom(< 34.55,  16.21, -13.28>, 1.29, rgb <0.75, 0.75, 0.75>, 0.0, simple) // #2626
atom(< 37.43,  16.21, -13.28>, 1.29, rgb <0.75, 0.75, 0.75>, 0.0, simple) // #2627
atom(< 21.60,  18.70, -13.28>, 1.29, rgb <0.75, 0.75, 0.75>, 0.0, simple) // #2628
atom(< 24.48,  18.70, -13.28>, 1.29, rgb <0.75, 0.75, 0.75>, 0.0, simple) // #2629
atom(< 27.36,  18.70, -13.28>, 1.29, rgb <0.75, 0.75, 0.75>, 0.0, simple) // #2630
atom(< 24.48,  13.72, -13.28>, 1.29, rgb <0.75, 0.75, 0.75>, 0.0, simple) // #2631
atom(< 28.80,  14.55, -10.92>, 1.29, rgb <0.75, 0.75, 0.75>, 0.0, simple) // #2632
atom(< 18.72,  12.05, -10.92>, 1.29, rgb <0.75, 0.75, 0.75>, 0.0, simple) // #2633
atom(< 35.99,  10.39,  -8.58>, 1.29, rgb <0.75, 0.75, 0.75>, 0.0, simple) // #2634
atom(< 31.67,  12.88,  -8.52>, 1.29, rgb <0.75, 0.75, 0.75>, 0.0, simple) // #2635
atom(< 28.80,  12.89,  -8.59>, 1.29, rgb <0.75, 0.75, 0.75>, 0.0, simple) // #2636
atom(< 25.92,  12.89,  -8.54>, 1.29, rgb <0.75, 0.75, 0.75>, 0.0, simple) // #2637
atom(< 23.04,  12.88,  -8.59>, 1.29, rgb <0.75, 0.75, 0.75>, 0.0, simple) // #2638
atom(< 20.15,  12.87,  -8.59>, 1.29, rgb <0.75, 0.75, 0.75>, 0.0, simple) // #2639
atom(< 37.43,  12.87,  -8.59>, 1.29, rgb <0.75, 0.75, 0.75>, 0.0, simple) // #2640
atom(< 33.12,  10.39,  -8.56>, 1.29, rgb <0.75, 0.75, 0.75>, 0.0, simple) // #2641
atom(< 34.54,  12.89,  -8.58>, 1.29, rgb <0.75, 0.75, 0.75>, 0.0, simple) // #2642
atom(< 30.26,  10.39,  -8.56>, 1.29, rgb <0.75, 0.75, 0.75>, 0.0, simple) // #2643
atom(< 24.46,  10.39,  -8.56>, 1.29, rgb <0.75, 0.75, 0.75>, 0.0, simple) // #2644
atom(< 21.58,  10.39,  -8.55>, 1.29, rgb <0.75, 0.75, 0.75>, 0.0, simple) // #2645
atom(< 18.71,  10.38,  -8.54>, 1.29, rgb <0.75, 0.75, 0.75>, 0.0, simple) // #2646
atom(< 31.68,  14.55, -10.92>, 1.29, rgb <0.75, 0.75, 0.75>, 0.0, simple) // #2647
atom(< 43.19,  24.52, -10.92>, 1.29, rgb <0.75, 0.75, 0.75>, 0.0, simple) // #2648
atom(< 40.31,  24.52, -10.92>, 1.29, rgb <0.75, 0.75, 0.75>, 0.0, simple) // #2649
atom(< 37.43,  24.52, -10.92>, 1.29, rgb <0.75, 0.75, 0.75>, 0.0, simple) // #2650
atom(< 27.35,  10.38,  -8.57>, 1.29, rgb <0.75, 0.75, 0.75>, 0.0, simple) // #2651
atom(< 38.87,  15.38,  -8.62>, 1.29, rgb <0.75, 0.75, 0.75>, 0.0, simple) // #2652
atom(< 21.61,  15.38,  -8.61>, 1.29, rgb <0.75, 0.75, 0.75>, 0.0, simple) // #2653
atom(< 24.48,  15.37,  -8.56>, 1.29, rgb <0.75, 0.75, 0.75>, 0.0, simple) // #2654
atom(< 35.99,  20.38,  -8.59>, 1.29, rgb <0.75, 0.75, 0.75>, 0.0, simple) // #2655
atom(< 33.10,  20.37,  -8.58>, 1.29, rgb <0.75, 0.75, 0.75>, 0.0, simple) // #2656
atom(< 30.24,  20.35,  -8.57>, 1.29, rgb <0.75, 0.75, 0.75>, 0.0, simple) // #2657
atom(< 27.35,  20.34,  -8.57>, 1.29, rgb <0.75, 0.75, 0.75>, 0.0, simple) // #2658
atom(< 24.48,  20.36,  -8.56>, 1.29, rgb <0.75, 0.75, 0.75>, 0.0, simple) // #2659
atom(< 41.75,  20.37,  -8.56>, 1.29, rgb <0.75, 0.75, 0.75>, 0.0, simple) // #2660
atom(< 37.45,  17.89,  -8.61>, 1.29, rgb <0.75, 0.75, 0.75>, 0.0, simple) // #2661
atom(< 34.54,  17.89,  -8.59>, 1.29, rgb <0.75, 0.75, 0.75>, 0.0, simple) // #2662
atom(< 31.66,  17.87,  -8.57>, 1.29, rgb <0.75, 0.75, 0.75>, 0.0, simple) // #2663
atom(< 28.79,  17.86,  -8.47>, 1.29, rgb <0.75, 0.75, 0.75>, 0.0, simple) // #2664
atom(< 25.93,  17.87,  -8.56>, 1.29, rgb <0.75, 0.75, 0.75>, 0.0, simple) // #2665
atom(< 23.04,  17.87,  -8.55>, 1.29, rgb <0.75, 0.75, 0.75>, 0.0, simple) // #2666
atom(< 40.32,  17.89,  -8.59>, 1.29, rgb <0.75, 0.75, 0.75>, 0.0, simple) // #2667
atom(< 35.99,  15.38,  -8.62>, 1.29, rgb <0.75, 0.75, 0.75>, 0.0, simple) // #2668
atom(< 33.11,  15.36,  -8.57>, 1.29, rgb <0.75, 0.75, 0.75>, 0.0, simple) // #2669
atom(< 30.22,  15.38,  -8.56>, 1.29, rgb <0.75, 0.75, 0.75>, 0.0, simple) // #2670
atom(< 27.37,  15.38,  -8.55>, 1.29, rgb <0.75, 0.75, 0.75>, 0.0, simple) // #2671
atom(< 34.55,  24.52, -10.92>, 1.29, rgb <0.75, 0.75, 0.75>, 0.0, simple) // #2672
atom(< 31.68,  24.52, -10.92>, 1.29, rgb <0.75, 0.75, 0.75>, 0.0, simple) // #2673
atom(< 41.72,  23.57,  -1.04>, 1.29, rgb <0.75, 0.75, 0.75>, 0.0, simple) // #2674
atom(< 25.92,  24.52, -10.92>, 1.29, rgb <0.75, 0.75, 0.75>, 0.0, simple) // #2675
atom(< 38.87,  17.04, -10.92>, 1.29, rgb <0.75, 0.75, 0.75>, 0.0, simple) // #2676
atom(< 23.04,  19.54, -10.92>, 1.29, rgb <0.75, 0.75, 0.75>, 0.0, simple) // #2677
atom(< 30.24,  17.04, -10.92>, 1.29, rgb <0.75, 0.75, 0.75>, 0.0, simple) // #2678
atom(< 28.80,  24.52, -10.92>, 1.29, rgb <0.75, 0.75, 0.75>, 0.0, simple) // #2679
atom(< 25.92,  19.54, -10.92>, 1.29, rgb <0.75, 0.75, 0.75>, 0.0, simple) // #2680
atom(< 28.80,  19.54, -10.92>, 1.29, rgb <0.75, 0.75, 0.75>, 0.0, simple) // #2681
atom(< 31.68,  19.54, -10.92>, 1.29, rgb <0.75, 0.75, 0.75>, 0.0, simple) // #2682
atom(< 34.55,  19.54, -10.92>, 1.29, rgb <0.75, 0.75, 0.75>, 0.0, simple) // #2683
atom(< 27.36,  17.04, -10.92>, 1.29, rgb <0.75, 0.75, 0.75>, 0.0, simple) // #2684
atom(< 24.48,  17.04, -10.92>, 1.29, rgb <0.75, 0.75, 0.75>, 0.0, simple) // #2685
atom(< 37.43,  19.54, -10.92>, 1.29, rgb <0.75, 0.75, 0.75>, 0.0, simple) // #2686
atom(< 35.99,  17.04, -10.92>, 1.29, rgb <0.75, 0.75, 0.75>, 0.0, simple) // #2687
atom(< 24.48,  22.03, -10.92>, 1.29, rgb <0.75, 0.75, 0.75>, 0.0, simple) // #2688
atom(< 27.36,  22.03, -10.92>, 1.29, rgb <0.75, 0.75, 0.75>, 0.0, simple) // #2689
atom(< 40.31,  19.54, -10.92>, 1.29, rgb <0.75, 0.75, 0.75>, 0.0, simple) // #2690
atom(< 33.11,  17.04, -10.92>, 1.29, rgb <0.75, 0.75, 0.75>, 0.0, simple) // #2691
atom(< 34.55,  14.55, -10.92>, 1.29, rgb <0.75, 0.75, 0.75>, 0.0, simple) // #2692
atom(< 30.24,  22.03, -10.92>, 1.29, rgb <0.75, 0.75, 0.75>, 0.0, simple) // #2693
atom(< 33.11,  22.03, -10.92>, 1.29, rgb <0.75, 0.75, 0.75>, 0.0, simple) // #2694
atom(< 35.99,  22.03, -10.92>, 1.29, rgb <0.75, 0.75, 0.75>, 0.0, simple) // #2695
atom(< 21.60,  17.04, -10.92>, 1.29, rgb <0.75, 0.75, 0.75>, 0.0, simple) // #2696
atom(< 41.75,  22.03, -10.92>, 1.29, rgb <0.75, 0.75, 0.75>, 0.0, simple) // #2697
atom(< 37.43,  14.55, -10.92>, 1.29, rgb <0.75, 0.75, 0.75>, 0.0, simple) // #2698
atom(< 38.87,  22.03, -10.92>, 1.29, rgb <0.75, 0.75, 0.75>, 0.0, simple) // #2699
atom(< 35.01,   9.91,  -0.18>, 0.59, rgb <1.00, 0.05, 0.05>, 0.0, simple) // #2700
atom(< 38.82,  15.33,  -0.43>, 0.59, rgb <1.00, 0.05, 0.05>, 0.0, simple) // #2701
atom(< 24.88,  19.45,  -1.78>, 0.59, rgb <1.00, 0.05, 0.05>, 0.0, simple) // #2702
atom(< 35.33,  21.22,  -0.21>, 0.59, rgb <1.00, 0.05, 0.05>, 0.0, simple) // #2703
atom(< 38.29,  23.97,  -2.61>, 0.59, rgb <1.00, 0.05, 0.05>, 0.0, simple) // #2704
atom(< 35.65,  21.00,  -4.27>, 0.59, rgb <1.00, 0.05, 0.05>, 0.0, simple) // #2705
atom(< 31.91,  15.79,  -0.17>, 0.59, rgb <1.00, 0.05, 0.05>, 0.0, simple) // #2706
atom(< 35.63,   9.26,  -4.11>, 0.59, rgb <1.00, 0.05, 0.05>, 0.0, simple) // #2707
atom(< 21.77,  18.01,  -2.93>, 0.59, rgb <1.00, 0.05, 0.05>, 0.0, simple) // #2708
atom(< 19.11,  10.95,  -2.75>, 0.59, rgb <1.00, 0.05, 0.05>, 0.0, simple) // #2709
atom(< 39.28,  14.94,  -4.29>, 0.59, rgb <1.00, 0.05, 0.05>, 0.0, simple) // #2710
atom(< 41.64,  25.58,  -1.65>, 0.59, rgb <1.00, 0.05, 0.05>, 0.0, simple) // #2711
atom(< 38.66,  19.29,  -1.80>, 0.59, rgb <1.00, 0.05, 0.05>, 0.0, simple) // #2712
atom(< 25.33,  22.77,  -2.55>, 0.59, rgb <1.00, 0.05, 0.05>, 0.0, simple) // #2713
atom(< 32.33,  15.42,  -4.21>, 0.59, rgb <1.00, 0.05, 0.05>, 0.0, simple) // #2714
atom(< 25.31,  16.04,  -4.08>, 0.59, rgb <1.00, 0.05, 0.05>, 0.0, simple) // #2715
atom(< 29.00,  17.55,  -2.61>, 0.59, rgb <1.00, 0.05, 0.05>, 0.0, simple) // #2716
atom(< 21.68,   9.40,  -0.25>, 0.59, rgb <1.00, 0.05, 0.05>, 0.0, simple) // #2717
atom(< 28.39,  14.12,  -1.62>, 0.59, rgb <1.00, 0.05, 0.05>, 0.0, simple) // #2718
atom(< 31.74,  19.67,  -1.65>, 0.59, rgb <1.00, 0.05, 0.05>, 0.0, simple) // #2719
atom(< 24.87,  15.69,   0.00>, 0.59, rgb <1.00, 0.05, 0.05>, 0.0, simple) // #2720
atom(< 25.70,  12.11,  -2.63>, 0.59, rgb <1.00, 0.05, 0.05>, 0.0, simple) // #2721
atom(< 29.03,  21.48,  -4.13>, 0.59, rgb <1.00, 0.05, 0.05>, 0.0, simple) // #2722
atom(< 32.53,  23.17,  -2.40>, 0.59, rgb <1.00, 0.05, 0.05>, 0.0, simple) // #2723
atom(< 22.76,   9.45,  -4.35>, 0.59, rgb <1.00, 0.05, 0.05>, 0.0, simple) // #2724
atom(< 35.28,  25.15,  -1.71>, 0.59, rgb <1.00, 0.05, 0.05>, 0.0, simple) // #2725
atom(< 28.21,  21.35,  -0.14>, 0.59, rgb <1.00, 0.05, 0.05>, 0.0, simple) // #2726
atom(< 41.77,  21.63,  -0.35>, 0.59, rgb <1.00, 0.05, 0.05>, 0.0, simple) // #2727
atom(< 28.21,  25.20,  -1.72>, 0.59, rgb <1.00, 0.05, 0.05>, 0.0, simple) // #2728
atom(< 29.16,  10.29,  -4.29>, 0.59, rgb <1.00, 0.05, 0.05>, 0.0, simple) // #2729
atom(< 32.64,  11.63,  -2.24>, 0.59, rgb <1.00, 0.05, 0.05>, 0.0, simple) // #2730
atom(< 35.22,  13.75,  -1.80>, 0.59, rgb <1.00, 0.05, 0.05>, 0.0, simple) // #2731
atom(< 28.19,  10.20,  -0.24>, 0.59, rgb <1.00, 0.05, 0.05>, 0.0, simple) // #2732
atom(< 41.70,  22.04,  -4.35>, 0.59, rgb <1.00, 0.05, 0.05>, 0.0, simple) // #2733
atom(< 35.94,  17.08,  -2.77>, 0.59, rgb <1.00, 0.05, 0.05>, 0.0, simple) // #2734
atom(< 22.02,  13.26,  -1.81>, 0.59, rgb <1.00, 0.05, 0.05>, 0.0, simple) // #2735

// no constraints
