# Supplementary material for: NO2 Adsorption on Oxygen-Modified Ag at Ambient Conditions
Source: J Am Chem Soc. 2025 Nov 5;147(46):43139–52. doi: 10.1021/jacs.5c16683 (PMC12636020; doi:10.1021/jacs.5c16683)
Supplement: Supplementary file 2 [file ja5c16683_si_002.zip › structures-NO2_O-modified_Ag111/surfaces/pristine/Ag111/POSCAR]

Ag 
 1.0000000000000000
    11.5173552519664870    0.0000000000000000    0.0000000000000000
     5.7586776259832435    9.9743222326131011    0.0000000000000000
     0.0000000000000000    0.0000000000000000   32.0665389286099156
 Ag 
  64
Selective dynamics
Cartesian
  0.0000000000000000  0.0000000000000000  0.0001000000000783   F   F   F
  2.8793388129916218  0.0000000000000000  0.0001000000000783   F   F   F
  5.7586776259832435  0.0000000000000000  0.0001000000000783   F   F   F
  8.6380164389748657  0.0000000000000000  0.0001000000000783   F   F   F
  1.4396694064958109  2.4935805581532753  0.0001000000000783   F   F   F
  4.3190082194874329  2.4935805581532753  0.0001000000000783   F   F   F
  7.1983470324790542  2.4935805581532753  0.0001000000000783   F   F   F
 10.0776858454706773  2.4935805581532753  0.0001000000000783   F   F   F
  2.8793388129916218  4.9871611163065506  0.0001000000000783   F   F   F
  5.7586776259832435  4.9871611163065506  0.0001000000000783   F   F   F
  8.6380164389748657  4.9871611163065506  0.0001000000000783   F   F   F
 11.5173552519664870  4.9871611163065506  0.0001000000000783   F   F   F
  4.3190082194874329  7.4807416744598259  0.0001000000000783   F   F   F
  7.1983470324790542  7.4807416744598259  0.0001000000000783   F   F   F
 10.0776858454706755  7.4807416744598259  0.0001000000000783   F   F   F
 12.9570246584622986  7.4807416744598259  0.0001000000000783   F   F   F
  1.4396694064958517  0.8311935193844487  2.3510702961401635   F   F   F
  4.3190082194874737  0.8311935193844487  2.3510702961401635   F   F   F
  7.1983470324790950  0.8311935193844487  2.3510702961401635   F   F   F
 10.0776858454707163  0.8311935193844487  2.3510702961401635   F   F   F
  2.8793388129916626  3.3247740775377239  2.3510702961401635   F   F   F
  5.7586776259832844  3.3247740775377239  2.3510702961401635   F   F   F
  8.6380164389749066  3.3247740775377239  2.3510702961401635   F   F   F
 11.5173552519665279  3.3247740775377239  2.3510702961401635   F   F   F
  4.3190082194874737  5.8183546356909996  2.3510702961401635   F   F   F
  7.1983470324790950  5.8183546356909996  2.3510702961401635   F   F   F
 10.0776858454707163  5.8183546356909996  2.3510702961401635   F   F   F
 12.9570246584623376  5.8183546356909996  2.3510702961401635   F   F   F
  5.7586776259832844  8.3119351938442740  2.3510702961401635   F   F   F
  8.6380164389749066  8.3119351938442740  2.3510702961401635   F   F   F
 11.5173552519665279  8.3119351938442740  2.3510702961401635   F   F   F
 14.3966940649581492  8.3119351938442740  2.3510702961401635   F   F   F
 11.5173556723012354  1.6623872792062315  4.7066808230121122   T   T   T
  2.8793392398319009  1.6623872832953934  4.7066808177768840   T   T   T
  5.7586780475292016  1.6623872840111280  4.7066808173469381   T   T   T
  8.6380168517032683  1.6623872697106119  4.7066808196547933   T   T   T
 12.9570250809275169  4.1559678464623548  4.7066808210988844   T   T   T
  4.3190086502238296  4.1559678444421539  4.7066808211259996   T   T   T
  7.1983474424797507  4.1559678388300973  4.7066808210116218   T   T   T
 10.0776862689303623  4.1559678399086950  4.7066808207122284   T   T   T
 14.3966944937981669  6.6495483978839403  4.7066808230134773   T   T   T
  5.7586780387681955  6.6495483859790339  4.7066808332456089   T   T   T
  8.6380168621204252  6.6495483935630979  4.7066808342387896   T   T   T
 11.5173556788190421  6.6495483930236219  4.7066808187381675   T   T   T
 15.8363638812802225  9.1431289552840607  4.7066808176923525   T   T   T
  7.1983474553238267  9.1431289617258127  4.7066808299823890   T   T   T
 10.0776862660808426  9.1431289646811678  4.7066808167413203   T   T   T
 12.9570250884854143  9.1431289628358794  4.7066808104910391   T   T   T
  0.0000000184030147  0.0000000003293411  7.1138808686035704   T   T   T
  8.6380164472122853  9.9743222297488874  7.1138808721675462   T   T   T
  5.7586776308546384  0.0000000027299121  7.1138808851518291   T   T   T
  8.6380164524836118  0.0000000020747727  7.1138808697938387   T   T   T
  1.4396694147212434  2.4935805613167812  7.1138808733607775   T   T   T
  4.3190082310234885  2.4935805647150140  7.1138808875726998   T   T   T
  7.1983470410626813  2.4935805674771014  7.1138808768923960   T   T   T
 10.0776858552404711  2.4935805687513057  7.1138808756777481   T   T   T
  2.8793388268244380  4.9871611260524888  7.1138808846072781   T   T   T
  5.7586776385589404  4.9871611283758801  7.1138808802975610   T   T   T
  8.6380164496807392  4.9871611368916255  7.1138808772214057   T   T   T
 11.5173552550694538  4.9871611256423538  7.1138808759659717   T   T   T
  4.3190082374220600  7.4807416785730849  7.1138808749746119   T   T   T
  7.1983470496299420  7.4807416765248886  7.1138808781291480   T   T   T
 10.0776858484136120  7.4807416785360186  7.1138808756077978   T   T   T
 12.9570246659257169  7.4807416811339671  7.1138808916454543   T   T   T
